# Supplementary material for: Integrating transcriptome and metabolome to reveal the characteristics of gene expression profiles and metabolite changes of sorghum in response to cadmium treatment
Source: Front Plant Sci. 2025 Sep 18;16:1678876. doi: 10.3389/fpls.2025.1678876 (PMC12488672; doi:10.3389/fpls.2025.1678876)
Supplement: Supplementary file 4 [file Table1.xls]

## Sheet: Sheet1
Table S1 Detailed chromatographic column elution conditions
Time (min)	A (%)	B (%)
0	95	5
5	35	65
6	1	99
7.5	1	99
7.6	95	5
10	95	5
