# Supplementary material for: Integrating transcriptome and metabolome to reveal the characteristics of gene expression profiles and metabolite changes of sorghum in response to cadmium treatment
Source: Front Plant Sci. 2025 Sep 18;16:1678876. doi: 10.3389/fpls.2025.1678876 (PMC12488672; doi:10.3389/fpls.2025.1678876)
Supplement: Supplementary file 5 [file Table2.xls]

## Sheet: Sheet1
Table S2 Detailed primer information table
Gene ID	Forward primer	Reverse primer	Gene function description based on eggNOG annotation	Primer annealing temperature	Expected product size
SbiHYZv1_01G0008640.2	ATCTCAACAGAAGGGTAGCACT	ATGGCACGGCATTGGCAG	Thioredoxin-like	56.5℃	117bp
SbiHYZv1_01G0060320.1	GTGATGGAATAAATGATGCG	CTGAGAAAGTCTGTTGCCTAAT	E1-E2 ATPase	56℃	128bp
SbiHYZv1_01G0061280.1	CGAGATCCGCATCACCAC	GTCTTGCTTATAGCCTGTCCC	Alba	58℃	123bp
SbiHYZv1_03G0015800.1	CCTATGTCCGCAGAGTATGGT	AACAGGAGTAAGAGCCGTAGC	Major Facilitator Superfamily	54℃	180bp
SbiHYZv1_03G0006890.1	ACTTTATAGGCAAGATACCGC	AGTGGCAGGAAATAGTCGTT	Leucine-rich repeats, outliers	56.5℃	112bp
SbiHYZv1_02G0012250.1	AGGCTTTATGGTCTGTTTGG	CTGTCACTACTCCGAGATTAG	Natural resistance-associated macrophage protein	58℃	161bp
SbiHYZv1_03G0045110.1	GTCTCTTGCTGCAAATTCTGG	TTGTGCTGATGGGTTCTCGT	3-beta hydroxysteroid dehydrogenase/isomerase family	57℃	122bp
SbiHYZv1_04G0038570.1	TGAGGATGTTGTTCGGAGTG	ATTACAGCCCTGGAATCACC	Protein phosphatase 2C	60℃	174bp
SbiHYZv1_03G0050820.1	GATTACTTCCCTGGCAGACG	CACAAAGGCTCCCTGATAGAG	Ribosomal protein S1-like RNA-binding domain	58℃	132bp
eIF4α	CAACTTTGTCACCCGCGATGA	TCCAGAAACCTTAGCAGCCCA	/	56℃	/
