# Supplementary material for: Integrating transcriptome and metabolome to reveal the characteristics of gene expression profiles and metabolite changes of sorghum in response to cadmium treatment
Source: Front Plant Sci. 2025 Sep 18;16:1678876. doi: 10.3389/fpls.2025.1678876 (PMC12488672; doi:10.3389/fpls.2025.1678876)
Supplement: Supplementary file 6 [file Table3.xlsx]

## Sheet: Sheet1
Table S3 Summary of transcriptome sequencing data
Sample	Raw_reads	Clean_reads	Raw_data(G)	Clean_data(G)	Q20(%)	Q30(%)	GC_content(%)
CK-1	19811514	19811478	5.94	5.93	98.07	94.41	52.03
CK-2	29551876	29551864	8.87	8.83	98.31	95.2	52.19
CK-3	28976533	28976524	8.69	8.67	98.22	94.94	51.75
TM12h-1	22568440	22568399	6.77	6.75	97.93	94.16	51.28
TM12h-2	20087384	20087353	6.03	6.01	97.88	94.02	51.25
TM12h-3	20776702	20774906	6.23	6.21	97.25	92.82	50.65
TM24h-1	24790199	24790169	7.44	7.42	97.66	93.49	51.8
TM24h-2	21307355	21306674	6.39	6.37	97.46	93.13	51.74
TM24h-3	22609493	22608769	6.78	6.77	97.63	93.6	51.61
TM3h-1	26792798	26792789	8.04	8.02	98.25	95.02	51.26
TM3h-2	30119816	30119794	9.04	9.01	98.36	95.33	52.1
TM3h-3	28918505	28918491	8.68	8.66	98.24	94.99	52.21
TM48h-1	22433851	22431450	6.73	6.71	97.25	92.93	51.81
TM48h-2	22707962	22706547	6.81	6.8	97.41	93.14	51.3
TM48h-3	19850056	19849362	5.96	5.94	97.85	94.16	51.94
TM6h-1	34369213	34369197	10.31	10.29	98.32	95.19	51.57
TM6h-2	29984338	29984330	9	8.97	98.36	95.33	51.6
TM6h-3	24611970	24611954	7.38	7.36	98.21	94.9	51.75
TM72h-1	20486209	20486154	6.15	6.13	97.97	94.3	51.49
TM72h-2	20778672	20778634	6.23	6.22	97.73	93.62	51.54
TM72h-3	24924072	24924023	7.48	7.46	97.91	94.13	52
TM9h-1	29059932	29059918	8.72	8.69	98.27	95.11	51.67
TM9h-2	20018448	20017901	6.01	5.99	97.54	93.27	51.64
TM9h-3	21607728	21606966	6.48	6.47	97.67	93.67	50.98
