# Supplementary material for: Integrating transcriptome and metabolome to reveal the characteristics of gene expression profiles and metabolite changes of sorghum in response to cadmium treatment
Source: Front Plant Sci. 2025 Sep 18;16:1678876. doi: 10.3389/fpls.2025.1678876 (PMC12488672; doi:10.3389/fpls.2025.1678876)
Supplement: Supplementary file 7 [file Table4.xls]

## Sheet: Sheet1
Table S4 Detailed expression data of differentially expressed genes
Gene Name	Gene function description based on eggNOG annotation	CK-1	CK-2	CK-3	TM3h-1	TM3h-2	TM3h-3	TM6h-1	TM6h-2	TM6h-3	TM9h-1	TM9h-2	TM9h-3	TM12h-1	TM12h-2	TM12h-3	TM24h-1	TM24h-2	TM24h-3	TM48h-1	TM48h-2	TM48h-3	TM72h-1	TM72h-2	TM72h-3
SbiHYZv1_01G0000360.1	GDSL-like Lipase/Acylhydrolase	24.517	34.6362	11.7986	12.3572	17.7582	50.6409	21.0737	11.8487	12.6958	15.7448	9.74421	1.79013	8.61972	7.14166	3.41669	14.0234	16.6468	7.94192	5.35887	43.7092	11.4739	22.8329	13.7126	16.8004
SbiHYZv1_01G0001020.1	Histone H2A	95.2444	98.5125	25.696	66.8461	21.9447	38.0821	54.3306	23.8201	20.5978	39.3042	3.89348	11.3426	37.765	9.76135	7.78763	8.83024	14.3184	31.4102	12.3581	17.1766	56.6763	34.4381	61.9286	25.0054
SbiHYZv1_01G0001230.1	Uncharacterized integral membrane protein (DUF2301)	62.7972	70.0764	80.3939	58.4208	80.4544	67.9085	88.2071	94.2028	106.55	78.7272	99.9242	59.527	37.8529	49.8421	53.6982	33.0012	37.0974	33.1777	45.0849	40.6291	33.89	41.1007	39.5123	36.8741
SbiHYZv1_01G0001290.1	Belongs to the cytochrome P450 family	12.751	12.7978	18.9484	13.3262	12.167	6.80108	11.1531	8.22477	12.538	4.5865	10.4165	9.88785	10.1907	35.1037	18.3507	25.7756	45.564	39.9701	23.6869	22.1815	19.299	21.5939	23.9657	39.7475
SbiHYZv1_01G0001360.1	Nucleotide-diphospho-sugar transferase	5.35995	3.73271	6.65734	4.57512	13.2805	8.06994	6.82377	7.61137	8.66884	9.39393	5.98498	7.81107	10.6921	9.97555	14.8539	18.3717	12.1183	19.0188	19.3396	14.7082	9.31659	19.6745	10.7035	14.8121
SbiHYZv1_01G0001470.1	Purple acid phosphatase	1.94938	2.43287	8.43236	2.23256	4.51831	1.85348	2.79273	3.19731	3.14202	12.727	5.58322	6.57801	17.4497	19.4743	25.2225	3.38552	4.42165	4.58169	7.50167	5.12838	4.27455	5.4252	6.56895	7.3645
SbiHYZv1_01G0001890.1	isoform X1	9.3703	8.07058	8.69115	13.2249	9.48326	11.9595	11.8746	16.6374	16.7215	14.654	16.8766	20.9509	15.2252	17.5454	15.6575	9.38413	8.95491	10.1013	9.35743	9.44369	10.2197	9.16338	7.98919	7.38902
SbiHYZv1_01G0002240.1	Polyketide cyclase / dehydrase and lipid transport	17.5011	18.9516	17.6971	13.9413	22.7798	11.2252	10.3662	10.5346	13.0264	3.47976	2.65938	4.80194	3.28549	4.06069	8.41731	29.0867	27.4004	25.2145	30.5541	29.6613	24.5573	31.0357	28.4689	27.5134
SbiHYZv1_01G0002290.1	Nicotinate phosphoribosyltransferase	16.6743	19.6895	14.9404	17.6793	15.1125	18.6901	15.8713	15.4416	16.6372	28.7668	29.9419	33.7663	34.3329	29.2436	40.0969	27.0738	20.3722	23.5636	23.8823	23.503	17.1059	22.6654	23.5093	25.7716
SbiHYZv1_01G0002440.1	Zinc knuckle	142.574	134.113	227.103	192.232	149.967	157.852	183.655	212.625	211.001	143.999	144.454	170.57	73.5746	86.2706	89.7163	63.3735	77.0997	100.067	84.182	62.953	102.656	73.8598	76.4538	75.3166
SbiHYZv1_01G0003070.1	Nuclear genome-encoded factor involved in ribosome biogenesis in chloroplasts. Binds specific group II introns in chloroplasts and facilitates their splicing	148.204	164.274	129.329	133.333	168.247	228.069	193.949	199.391	198.461	335.344	335.919	231.988	296.292	278.835	242.509	130.046	109.648	88.7377	91.1844	131.487	105.758	97.9734	115.076	111.73
SbiHYZv1_01G0003130.1	-	21.7777	8.20254	113.741	75.8594	15.5713	24.3671	18.3572	70.6946	72.7298	25.1082	38.0265	293.829	33.4828	50.4987	48.503	70.5434	32.7769	93.661	34.7758	14.0722	84.948	22.5821	7.29573	14.5164
SbiHYZv1_01G0003160.1	Pterin 4 alpha carbinolamine dehydratase	33.9127	38.4816	25.3716	19.3743	38.0224	37.0878	23.4039	21.5249	20.2213	17.7499	18.0413	10.5643	31.0422	30.2489	29.6727	39.0979	42.2499	33.0616	45.4804	43.177	39.3713	40.7972	36.158	42.6354
SbiHYZv1_01G0003210.1	Thylakoid soluble phosphoprotein TSP9	82.9767	107.633	93.3515	37.5747	126.585	70.3963	57.4381	45.107	65.586	37.1032	57.4524	24.8537	101.433	125.347	95.8381	62.7848	64.9136	51.5084	77.8456	80.6486	65.981	103.838	77.2122	86.8269
SbiHYZv1_01G0003460.1	POT family	11.7207	14.7741	9.05198	24.3878	14.6701	21.0147	9.67586	10.3462	11.7591	4.10919	4.99294	5.22961	3.70934	4.05868	5.03916	7.12582	5.61741	5.3028	6.49263	8.70848	5.28479	3.76781	7.65899	4.84321
SbiHYZv1_01G0003470.1	Belongs to the Bowman-Birk serine protease inhibitor family	135.737	114.622	155.134	213.234	130.068	140.652	124.034	183.135	133.743	103.378	125.018	286.124	94.154	89.5739	135.227	126.347	103.322	176.995	77.2364	78.8349	168.882	43.0957	57.3473	91.4586
SbiHYZv1_01G0003550.1	-	7.90333	11.2417	4.30428	8.13665	8.12455	8.74479	2.48602	3.30414	1.55991	6.15421	6.93918	13.4056	6.04298	6.69015	8.53541	10.7956	8.24278	10.7041	5.29839	7.91771	10.6649	7.05826	4.45404	7.82899
SbiHYZv1_01G0003750.1	Belongs to the actin-binding proteins ADF family	1.85504	0.885585	10.3466	1.70052	3.76184	2.77842	1.86653	1.78809	2.30954	9.53708	1.40598	20.3952	19.4995	0.873915	23.198	9.34339	5.79816	17.877	13.4869	2.23914	9.20117	2.27142	3.15682	4.85398
SbiHYZv1_01G0003830.1	Belongs to the chalcone isomerase family	76.3987	91.9026	69.293	60.3008	98.5285	85.1751	102.288	67.6295	80.4365	115.862	120.074	37.3951	96.6888	67.8427	71.7629	91.7095	113.222	92.8254	116.24	159.109	80.8247	190.97	131.209	144.073
SbiHYZv1_01G0004020.1	NAD dependent epimerase/dehydratase family	9.07101	7.54298	8.00478	12.7029	10.8552	10.2601	12.9635	18.997	18.0528	14.7131	18.6656	19.0124	9.72587	16.4078	8.91335	11.879	12.2174	8.35922	11.241	9.2185	11.1205	11.6336	9.12254	11.1577
SbiHYZv1_01G0004090.1	Transmembrane amino acid transporter protein	30.6123	21.1407	19.9312	36.3085	22.4781	42.6515	24.6725	31.4399	28.1889	17.3655	24.3465	39.1888	22.2448	22.4566	19.8691	39.0589	20.1414	27.7757	27.4195	25.7085	39.4019	10.0243	13.6014	10.564
SbiHYZv1_01G0004270.1	transcription factor	46.7273	43.6233	83.0745	59.893	64.5421	52.6888	49.8298	67.0267	69.8492	70.3323	72.3275	112.345	98.6346	94.4556	147.783	86.9223	85.33	83.5754	81.8831	55.9968	65.7908	38.6775	62.7544	71.482
SbiHYZv1_01G0004520.1	-	33.5213	40.3192	4.99198	11.7191	13.9873	29.1313	17.2272	7.54837	7.94472	21.0034	7.82507	4.7928	21.0486	7.36111	7.74024	17.467	23.1372	15.6989	15.3283	26.882	14.1894	45.1969	42.294	51.0217
SbiHYZv1_01G0004560.1	NUDIX domain	39.4863	35.3428	21.3122	39.7567	36.5458	34.2693	25.4258	24.7019	20.8389	22.4028	23.3057	32.527	40.264	30.8782	36.8712	82.7261	66.8633	71.3387	59.309	63.32	75.3395	39.5606	56.9513	48.6249
SbiHYZv1_01G0004600.1	Belongs to the short-chain dehydrogenases reductases (SDR) family	3.17337	4.71924	6.00155	1.91782	7.38797	2.01212	2.46204	1.40614	2.33032	2.25634	1.69056	0.79292	5.54878	5.52642	9.74879	12.9675	13.8321	12.7915	19.0813	14.7062	9.86835	17.8003	10.4075	11.8028
SbiHYZv1_01G0004800.1	Raffinose synthase or seed imbibition protein Sip1	21.7465	22.252	48.0674	24.9108	25.825	30.8335	37.4851	31.1344	38.2876	71.2083	67.0669	87.957	62.6888	55.2604	76.4593	61.6582	43.576	94.2738	107.47	29.5842	53.2617	33.1505	25.0961	50.3399
SbiHYZv1_01G0004940.1	RbcX protein	66.231	76.6564	64.7493	32.0277	76.9649	39.5214	17.4119	14.4774	17.5137	7.09815	6.6344	13.5324	21.468	17.5382	48.3167	116.62	126.268	115.491	159.903	119.03	125.737	159.418	151.916	165.934
SbiHYZv1_01G0004980.1	Protein of unknown function (DUF642)	38.2993	38.2905	12.4773	50.5022	13.2611	15.5377	36.2897	15.7807	11.3262	28.8128	5.74492	11.6325	31.6637	15.3292	9.19631	19.023	11.9143	18.1598	8.57811	10.7292	12.8557	16.859	17.827	11.7428
SbiHYZv1_01G0005030.1	Plastocyanin-like domain	26.0399	34.0992	18.3067	27.0011	19.5465	17.5977	16.8035	14.272	17.093	16.1364	11.2969	6.53422	15.5263	12.9064	12.7135	25.245	22.0686	19.0936	15.4616	25.1123	17.6799	14.1568	16.9856	9.65616
SbiHYZv1_01G0005400.1	flower development	4.71985	4.78086	6.81706	7.73457	5.19768	4.43322	11.5583	12.3311	12.6406	12.8825	12.1165	15.2675	6.29266	7.16676	8.50639	1.9296	3.17093	4.12905	2.85353	1.87657	2.78732	3.21436	4.06999	3.03781
SbiHYZv1_01G0005630.1	Belongs to the AAA ATPase family	10.1904	11.3927	18.6732	6.55078	26.0797	8.5117	11.2175	5.3699	7.76613	10.7617	14.8924	8.86669	6.55914	22.3446	23.0167	14.7457	36.8053	34.9404	23.3531	24.3278	19.2406	24.225	39.7413	78.6245
SbiHYZv1_01G0006240.1	PDDEXK-like family of unknown function	19.7691	20.2663	19.9849	17.0235	22.0778	21.3674	24.4396	17.7928	20.279	31.5518	28.6142	19.0283	27.4524	25.5573	21.8493	23.5914	26.6133	20.8232	30.2351	24.389	21.926	51.6626	38.5953	36.5113
SbiHYZv1_01G0006700.1	zinc metalloprotease EGY1, chloroplastic(EGY1)	25.8687	29.1783	17.7719	22.3673	23.0669	38.729	38.6553	33.2881	33.8538	82.5007	101.934	74.6722	74.4032	89.7413	90.7774	15.1412	18.493	13.0159	13.1288	22.7435	13.6411	17.1474	20.1152	16.9841
SbiHYZv1_01G0007250.1	Glutathione S-transferase, C-terminal domain(GSTU1)	142.91	148.168	129.941	81.1747	157.805	131.809	129.786	95.3873	113.721	65.0427	59.4454	54.6895	48.7099	39.1809	91.3315	116.428	140.66	134.322	164.272	127.094	161.627	142.28	156.873	183.281
SbiHYZv1_01G0007500.1		79.0103	57.9928	39.0981	104.643	51.1387	92.0045	46.1598	78.2273	63.6753	14.1903	22.4042	27.4936	14.1295	17.742	10.2952	69.2883	41.3924	42.6014	53.7431	52.1196	59.1003	26.6119	33.0276	21.7701
SbiHYZv1_01G0007510.1	Helix-loop-helix DNA-binding domain	293.312	205.813	142.557	336.093	228.049	311.144	178.939	309.903	256.211	67.1749	95.5869	110.283	66.5805	100.364	66.1998	279.123	194.715	173.307	275.106	241.346	259.187	142.965	175.159	123.872
SbiHYZv1_01G0007530.1	-	344.957	233.891	31.4858	128.828	199.864	165.394	122.765	48.3234	113.512	134.027	29.3546	4.63069	62.9289	11.9789	34.851	361.585	172.262	160.177	110.349	367.98	161.298	234.113	300.307	504.022
SbiHYZv1_01G0007680.1	Belongs to the actin-binding proteins ADF family	277.216	364.461	473.236	256.41	429.484	253.883	171.091	164.9	167.326	80.5361	97.9604	113.344	112.283	153.919	172.953	422.032	437.452	459.137	480.258	401.02	470.888	462.266	484.786	533.873
SbiHYZv1_01G0007700.1	cellular macromolecule catabolic process	13.4336	13.7061	1.99296	10.2845	2.14488	5.67683	11.301	5.39607	3.14181	5.48522	1.29936	1.21612	7.45968	3.02314	2.20086	1.94508	3.5053	4.74592	2.57007	5.35059	3.95558	6.19588	5.22484	2.79483
SbiHYZv1_01G0008110.1	Leucine carboxyl methyltransferase	7.07565	10.9924	9.32672	3.3362	14.5411	3.65298	6.48824	2.43649	5.08507	8.75609	9.44824	2.11707	23.2155	22.586	26.7041	10.0304	14.6907	10.4804	17.0305	15.2444	9.04002	19.1387	15.9313	17.9734
SbiHYZv1_01G0008200.1	Malate dehydrogenase	69.0433	70.3267	90.2326	67.96	81.4863	86.2309	75.6343	89.9227	91.3973	109.065	164.064	120.605	167.833	220.094	198.947	104.756	97.7113	84.9676	113.027	109.72	98.8348	88.4912	105.032	121.45
SbiHYZv1_01G0008640.2	Thioredoxin-like	7.78958	8.85467	7.4536	10.3734	11.9675	7.89424	9.20739	10.7436	12.1728	10.2724	13.1381	13.5429	17.6104	16.6706	18.8398	14.1495	11.1809	11.3452	10.7729	15.1626	10.3647	13.9465	13.5116	10.2028
SbiHYZv1_01G0008730.1	-	315.23	214.493	278.432	498.715	242.548	536.785	414.411	682.67	571.626	282.577	398.667	536.325	189.015	198.808	160.249	178.141	112.871	162.255	109.165	109.078	183.168	56.9876	74.2126	71.1963
SbiHYZv1_01G0009200.1	Belongs to the cytochrome P450 family	12.3644	12.7711	30.418	16.5857	13.9555	18.4987	10.6664	6.775	9.65262	19.8836	12.0926	28.5936	14.2034	14.5497	18.4988	13.5428	16.1456	36.2356	13.4593	14.3913	30.9336	16.5865	18.4711	31.925
SbiHYZv1_01G0009250.1	Protein of unknown function (DUF1336)	9.29319	10.6348	10.6162	7.39104	12.4683	5.64312	5.03809	2.93579	3.67331	4.889	3.73217	4.15239	6.68682	6.04866	13.5941	11.7374	19.3905	12.0732	15.399	11.9758	13.0626	20.4474	15.8721	20.4215
SbiHYZv1_01G0009320.1	Plastocyanin-like domain	47.0668	44.8572	15.019	40.7449	21.3836	23.3644	29.3129	21.014	13.7204	27.3522	7.2336	9.22394	49.1528	18.6049	17.2266	27.646	17.0078	21.3331	15.6937	24.1214	26.1431	25.7401	32.8984	16.6947
SbiHYZv1_01G0009440.1	UDP-glucoronosyl and UDP-glucosyl transferase	12.6276	7.70107	13.0935	24.8855	15.9566	18.704	17.0242	31.3361	26.7376	12.3051	24.0728	32.3795	9.12633	22.2601	11.8414	14.864	16.1213	18.3121	15.1831	12.7516	21.4746	10.205	10.9686	13.8426
SbiHYZv1_01G0009650.1	Belongs to the peptidase C1 family	2.57149	7.06486	3.75386	2.55104	7.55538	2.02306	2.11802	4.00125	1.85814	2.21821	0.996782	0.800757	4.02094	3.62145	4.05177	20.0194	23.1168	12.5494	26.8404	34.1047	9.89755	42.5116	45.647	57.3955
SbiHYZv1_01G0009790.1	Belongs to the TRAFAC class myosin-kinesin ATPase superfamily. Kinesin family	8.24842	10.6291	21.1326	10.4641	12.0968	9.71379	10.4968	10.1474	13.5641	4.93127	10.5501	12.5133	3.60885	6.20026	8.6764	8.66084	7.01723	11.0279	8.06444	4.87727	11.2678	4.68803	5.70347	6.52041
SbiHYZv1_01G0009870.1	Glycosyl hydrolase family 3 N terminal domain	63.7872	55.9306	155.172	108.024	66.5566	113.725	81.1112	74.7341	70.4941	71.3404	106.946	132.064	84.8778	81.1099	71.2172	62.2219	40.0339	97.0431	79.6192	50.6895	137.778	40.8863	27.2993	50.3172
SbiHYZv1_01G0009880.1	Glycosyl hydrolase family 3 N terminal domain	8.41313	4.85066	28.0972	12.4877	7.72492	12.4118	6.49566	8.81662	7.41351	6.49951	7.59857	18.3969	8.38853	9.05146	12.728	9.52778	5.75655	16.139	12.6916	6.79725	23.3715	6.28873	2.95445	9.31809
SbiHYZv1_01G0009990.1	photosynthetic electron transport in photosystem I	24.9945	30.125	14.9356	25.4601	25.7987	44.5048	58.4952	61.7041	68.1239	119.045	173.599	84.4986	102.84	120.528	80.2776	13.7429	9.70903	8.84536	14.8027	20.121	13.3011	10.6635	16.2459	12.078
SbiHYZv1_01G0010340.1	-	115.648	111.022	72.6409	53.5361	127.161	81.3698	78.0262	80.5866	96.401	51.0995	59.5859	26.8512	61.9208	68.8922	79.8829	88.6332	84.8227	47.1745	113.628	131.411	94.0108	103.754	128.818	112.75
SbiHYZv1_01G0010340.2	-	399.089	394.388	268.067	207.886	454.13	289.706	286.692	279.397	353.125	169.148	206.041	94.0372	231.105	217.344	264.81	327.767	282.944	175.707	394.718	430.349	356.278	366.373	442.438	415.589
SbiHYZv1_01G0010380.1	DUF3700	224.528	177.296	248.171	334.092	183.125	300.85	251.26	309.004	311.221	137.943	144.055	215.054	103.651	94.5749	84.7783	155.766	133.534	194.219	136.573	118.708	187.764	97.9682	108.857	107.792
SbiHYZv1_01G0010540.1	Plant zinc cluster domain(WRKY21)	10.3693	11.2258	7.96335	13.5322	10.7371	8.90043	8.7796	7.97885	8.37115	13.2001	8.11099	14.4725	13.1283	12.1008	10.0398	14.3709	13.4419	12.8665	16.1715	16.7795	12.802	18.5955	21.4789	19.251
SbiHYZv1_01G0010960.1	Belongs to the syntaxin family	18.5893	17.7229	3.03528	13.0769	2.90028	7.64646	13.1383	5.98302	4.48059	7.16621	1.32394	2.00196	8.08077	2.25049	2.29401	3.23563	3.67992	6.69172	2.70038	2.48306	5.89118	6.02419	8.76022	3.96817
SbiHYZv1_01G0011290.1	-	15.7546	12.1141	167.374	96.9579	17.4978	27.1228	17.9364	20.0835	58.819	6.06982	22.7933	108.818	20.6958	52.1156	30.2455	13.0258	17.5679	77.2585	33.8969	9.21003	84.4222	11.4216	7.97904	17.3071
SbiHYZv1_01G0011330.1	SSXT protein (N-terminal region)	7.35679	7.31177	1.31057	5.4365	2.25362	1.80669	4.32275	1.44202	0.531228	2.0967	0.333657	1.11815	2.07771	1.8556	1.58272	1.40059	0.546394	3.33045	1.11074	0.68173	1.12787	0.971894	1.4466	1.17336
SbiHYZv1_01G0011620.1	developmental process	13.5112	11.9318	6.62494	15.2834	4.91343	5.38239	9.2675	5.00718	4.57146	8.14128	2.16293	6.7117	8.96276	6.06558	4.65474	7.15001	4.46838	8.14907	2.90029	4.79749	4.94238	6.22494	6.9184	3.52954
SbiHYZv1_01G0011630.1	AhpC/TSA antioxidant enzyme	38.8108	45.2003	43.423	25.8405	43.0757	41.3445	26.234	22.755	24.948	14.4054	11.4286	14.9718	13.8239	16.6666	27.9731	66.439	77.7999	59.0381	77.2227	52.6772	58.3412	81.7422	62.8964	61.5431
SbiHYZv1_01G0011660.1	zinc metallopeptidase EGY3, chloroplastic(EGY3)	3.88229	3.65049	10.783	4.24722	6.25116	4.03153	3.0141	3.65313	3.35331	4.57691	5.50303	7.60081	14.7664	9.03358	20.0883	21.0419	16.0639	19.6787	22.9979	18.266	12.7286	12.9305	13.0983	14.6658
SbiHYZv1_01G0011940.2		2.35425	1.81643	2.30713	7.13857	3.37461	1.14369	1.76207	5.05697	7.50725	9.95949	6.96453	21.3982	6.06537	8.83185	6.54756	3.44006	1.3627	7.58288	1.73298	13.8042	2.66345	3.4848	3.13634	3.71011
SbiHYZv1_01G0012010.1	-	102.364	115.947	2.11002	34.4849	76.0238	95.4564	58.3937	18.6332	28.7208	54.7553	23.93	7.60492	47.6631	10.2763	34.8691	68.7109	108.794	35.5149	74.8994	105.067	86.0446	171.507	177.288	180.725
SbiHYZv1_01G0012180.1	-	4.25638	6.54222	16.086	18.5841	6.57571	16.9713	4.04877	4.40902	4.28472	6.40706	1.99473	25.3315	17.6347	4.70629	38.3084	26.8975	18.7173	41.8665	48.1607	9.01161	40.2979	16.964	4.93167	20.5355
SbiHYZv1_01G0012230.1	SNF2 family N-terminal domain	13.8238	10.5742	3.98682	11.6345	2.68001	4.33585	9.07457	3.54324	3.47855	5.88714	0.76738	3.95714	5.47533	3.46469	2.10315	2.98217	2.12431	5.6585	1.82672	2.05485	4.80458	4.53838	6.25591	2.99454
SbiHYZv1_01G0012480.1	Serine aminopeptidase, S33	24.3847	30.0407	16.0148	15.808	33.8817	16.5612	12.093	10.133	9.95665	5.49617	6.01031	9.97105	13.1192	13.4665	21.8358	43.7478	51.3861	42.0712	58.337	51.3502	44.4204	40.3096	44.3031	43.4323
SbiHYZv1_01G0012580.1	Belongs to the actin family(ACT11)	199.426	198.32	86.464	143.841	127.117	121.762	114.411	75.8195	65.7821	114.341	45.5667	28.3397	152.755	70.222	58.2234	117.883	118.465	123.214	96.9874	162.051	123.128	175.819	168.517	123.508
SbiHYZv1_01G0012760.1	CobB/CobQ-like glutamine amidotransferase domain	13.0814	12.3188	17.1125	16.8689	14.5058	17.3018	26.073	27.7015	31.9456	29.8157	33.6072	30.1702	13.01	19.1683	20.0667	5.88693	7.78373	9.20312	7.9612	5.81537	6.60863	9.06339	9.8949	8.13531
SbiHYZv1_01G0012980.1	RNA recognition motif. (a.k.a. RRM, RBD, or RNP domain)	6.05964	9.71013	10.9457	4.55097	4.30856	11.1456	11.9942	8.03902	10.8788	3.47238	6.66465	0.822047	3.52322	1.57484	0.857377	4.37986	7.70034	6.96659	5.89597	10.9519	4.00483	17.9745	4.88648	7.06245
SbiHYZv1_01G0012980.2	RNA recognition motif. (a.k.a. RRM, RBD, or RNP domain)	9.86431	6.94335	2.18298	9.14974	11.0116	0.197276	0.222624	2.87214	0.148502	9.67325	2.18941	6.15706	10.3467	9.69404	8.36296	10.7621	10.8344	8.14335	6.08959	7.50872	7.78201	0.168514	10.1186	4.51696
SbiHYZv1_01G0013080.1	glutamine synthetase	49.6871	86.4242	77.6319	52.3817	75.1048	66.4445	39.6908	32.1273	40.3807	80.4898	33.722	66.0374	67.836	40.9726	75.9553	121.246	150.648	166.486	221.039	108.124	115.855	188.786	202.734	225.692
SbiHYZv1_01G0013340.1	Regulator of Vps4 activity in the MVB pathway	14.7906	14.446	21.9008	13.9976	13.7447	15.9882	12.7875	11.235	13.4277	10.4759	16.1548	9.979	3.78444	8.38979	7.11161	7.02601	9.41046	7.79878	5.38132	5.0072	9.37863	6.55362	6.73967	10.7385
SbiHYZv1_01G0013360.1	Plastocyanin-like domain	8.18704	7.41967	37.7379	43.6127	21.7832	6.088	13.2834	37.8317	17.1269	27.3135	9.18226	53.6416	20.6498	16.2094	42.9376	34.4333	20.9341	56.6135	44.0119	22.4363	19.9635	12.6348	13.7783	32.8907
SbiHYZv1_01G0013370.1	Plastocyanin-like domain	21.0963	17.1341	5.82169	17.1381	5.15856	5.01591	10.5967	2.45269	2.27608	5.99316	1.04926	2.05939	4.67903	4.8584	4.38805	4.34086	2.42855	7.19115	3.27698	1.38189	3.74516	4.55555	3.24167	2.24367
SbiHYZv1_01G0013470.1	Peptidyl-prolyl cis-trans isomerase	44.075	59.2938	25.9005	34.1332	40.0702	77.0051	90.1565	72.6741	80.2139	162.864	231.94	85.7292	188.244	188.729	147.003	22.5495	22.6195	16.0507	21.6666	30.3297	19.5684	31.462	35.446	40.221
SbiHYZv1_01G0013770.1	-	13.6711	14.0469	13.4429	10.5006	20.9291	12.4628	15.407	12.3323	16.0179	17.3753	22.3045	12.4222	25.3386	29.1075	33.3924	19.3519	20.8406	15.4326	19.0109	19.4833	16.175	22.6069	19.277	24.0376
SbiHYZv1_01G0013810.1	Belongs to the glycosyl hydrolase 1 family	9.95163	9.43004	5.57208	12.2444	6.93211	10.6647	9.5888	10.6072	10.9626	16.2337	14.2462	15.197	18.355	17.0209	14.9886	6.16193	7.27283	4.83928	5.0792	9.21805	6.41765	7.61463	8.51329	5.98508
SbiHYZv1_01G0014020.1	Haloacid dehalogenase-like hydrolase (HAD) superfamily protein	53.0279	32.2406	68.5699	81.2511	34.8657	80.111	42.2586	60.4961	43.3708	16.6532	20.6672	57.7898	11.3856	17.0139	7.18162	48.5817	22.1119	34.2771	27.1474	24.5294	41.8486	19.4672	16.5434	19.3599
SbiHYZv1_01G0014120.1	Plant lipoxygenase may be involved in a number of diverse aspects of plant physiology including growth and development, pest resistance, and senescence or responses to wounding(LOX9)	9.57413	9.74698	26.6378	4.43865	20.5459	8.46886	17.1755	4.22347	2.66722	14.3536	13.9305	13.221	18.2346	40.6363	21.8761	42.7951	105.87	37.0271	30.9676	30.5715	17.1056	63.3731	37.4075	58.8224
SbiHYZv1_01G0014130.1	Plant lipoxygenase may be involved in a number of diverse aspects of plant physiology including growth and development, pest resistance, and senescence or responses to wounding(LOX9)	26.2259	25.7035	52.729	35.7518	38.1093	20.2848	27.2806	27.9232	26.6807	33.7631	35.0001	34.3704	26.3542	39.4367	38.2476	58.6945	78.1175	80.9692	77.4923	55.1474	62.2909	79.6723	66.2084	82.149
SbiHYZv1_01G0014380.1	RNA recognition motif. (a.k.a. RRM, RBD, or RNP domain)	27.115	38.7419	12.1265	90.2093	13.4792	8.7238	18.1448	22.466	17.3813	20.0669	1.93957	43.8402	35.1246	7.17945	11.3755	16.0927	5.23098	23.6239	9.05587	6.37771	15.5231	18.7309	8.4793	12.4136
SbiHYZv1_01G0014870.2	Belongs to the histidine acid phosphatase family	9.95712	13.4052	10.9793	7.496	8.44552	9.18615	6.14595	3.37029	4.76838	5.54564	6.30115	3.47465	12.4195	6.81037	13.2709	12.5441	15.7872	11.0844	15.8839	16.3486	13.9231	11.3683	18.6162	19.9185
SbiHYZv1_01G0014970.1	Glycogen recognition site of AMP-activated protein kinase	24.1915	28.1602	21.4187	18.0242	24.6647	27.0027	14.6836	12.8247	12.5838	12.3994	13.6397	8.23934	25.9052	26.0798	27.3797	29.2624	27.1959	19.0238	27.0495	30.6245	25.8453	23.2154	30.2856	23.6419
SbiHYZv1_01G0015020.1	Homoserine O-succinyltransferase	17.8495	24.6744	14.8069	11.2613	14.3041	11.7245	11.271	6.55348	4.2305	10.8177	3.09981	3.92628	9.24454	6.60393	6.46097	10.4117	18.3585	14.4763	23.3684	18.6885	12.3903	22.45	25.1319	22.0357
SbiHYZv1_01G0015050.1	HPP family	153.468	234.898	321.566	55.2729	450.487	89.6848	198.855	145.378	187.822	126.611	167.502	51.0109	199.4	262.62	329.528	100.701	151.427	103.327	196.802	109.513	108.057	179.859	174.007	135.605
SbiHYZv1_01G0015130.1	GDSL-like Lipase/Acylhydrolase	32.6853	23.4635	13.9061	25.2656	11.5787	11.9208	31.033	11.1515	11.4631	20.9876	4.49259	13.2477	21.7843	13.824	8.54603	13.2509	9.26283	11.9949	4.94377	5.66647	10.915	12.6589	13.3401	6.9936
SbiHYZv1_01G0015400.1	Radical SAM ThiC family	1.62392	1.90275	8.555	4.40389	2.89586	2.92395	42.4212	71.7667	83.3738	371.821	501.466	218.497	75.962	101.633	67.0339	0.655479	0.789249	1.08311	0.810246	0.995217	1.06786	0.710763	0.848329	1.36971
SbiHYZv1_01G0015570.1	QLQ	25.1961	18.0094	12.3665	24.8844	7.24567	8.15726	17.0012	8.27835	7.14125	12.016	4.36341	11.6556	11.9251	10.4268	9.1571	10.3491	6.52444	9.92087	5.66988	7.56705	8.57003	7.73218	8.33955	4.93262
SbiHYZv1_01G0015670.1	-	17.5132	14.2601	2.69178	12.1625	2.19384	6.58246	12.888	6.22229	4.49847	7.07031	1.34005	2.69855	7.6355	3.75898	2.50983	2.67397	2.97335	5.1987	2.40366	3.04974	5.31111	4.93328	6.94625	2.7966
SbiHYZv1_01G0015730.1	Glycine-rich RNA-binding protein(GRP1)	2450.59	2484.33	2798.15	4275.14	2939.57	3863.28	4293.92	5439.78	4639.35	5357.03	5266.81	5835.29	3615.79	2845.34	2042.06	1455.58	1198.79	1800.58	1236.22	1079.16	1997.83	1065.31	1120.82	1072.46
SbiHYZv1_01G0015770.1	Ring finger	12.5263	15.209	16.421	10.5424	17.7443	16.9569	13.9439	14.9277	13.8149	25.6357	20.0322	18.0787	29.0469	23.274	15.0552	27.8437	25.8687	21.6323	41.2848	26.805	21.5016	30.5042	34.0474	27.5658
SbiHYZv1_01G0015820.1	dUTPase	19.6052	18.5848	10.2383	15.1394	7.5044	6.36341	9.73055	5.52289	6.25271	14.1709	6.16444	5.36928	11.4574	7.2892	7.18678	6.08222	6.75148	12.0222	6.02372	5.06127	11.6501	11.825	14.2241	7.08718
SbiHYZv1_01G0015840.1	Belongs to the glycosyl hydrolase 17 family	33.8886	41.9198	29.7067	51.763	34.8234	33.5187	42.0991	35.7566	32.7738	60.485	48.1353	40.5596	99.9969	63.7766	58.7559	55.0979	32.0801	38.0445	32.7065	58.0337	36.5765	32.7041	33.3135	27.7874
SbiHYZv1_01G0016250.1	Tubulin is the major constituent of microtubules. It binds two moles of GTP, one at an exchangeable site on the beta chain and one at a non-exchangeable site on the alpha chain	121.275	135.907	84.9376	91.8516	124.311	99.7627	87.7061	63.3555	59.982	73.1842	50.1845	22.4459	65.8449	46.3428	44.2237	85.4955	99.7326	78.2034	76.3631	109.846	86.4131	126.861	86.5206	86.1315
SbiHYZv1_01G0016370.1	Zinc knuckle	10.1802	15.1781	34.2852	14.9437	13.6675	9.28424	6.98106	9.52522	10.5911	8.23443	14.0897	28.4152	6.94677	11.5138	17.426	10.6766	15.6959	24.2013	10.7738	10.8196	20.217	9.29078	10.163	17.4364
SbiHYZv1_01G0016400.1	Belongs to the cytochrome P450 family	23.9077	18.8351	103.427	20.0276	22.422	19.709	33.41	35.666	39.7377	27.3509	55.606	106.737	49.0434	29.8641	88.4929	120.501	45.9922	117.841	70.4353	111.035	113.021	63.4559	18.3372	54.7059
SbiHYZv1_01G0017250.1	carotenoid dioxygenase activity	1.27799	1.25036	8.95911	2.46987	4.26062	2.35188	7.93238	3.42957	3.52245	10.1737	4.18981	12.3547	10.7686	3.36001	31.0713	4.28621	8.00256	14.433	3.97217	2.61812	2.83431	1.52757	3.35741	3.87878
SbiHYZv1_01G0017340.1	Cotton fibre expressed protein	0.188984	0.210689	0.504368	0.299329	1.25107	0.393239	0.10784	0	0.477858	0.651801	0	0.26913	1.06662	0	1.8376	2.28264	1.4493	2.7873	8.59157	0.705218	1.70279	1.15108	0.401188	1.24728
SbiHYZv1_01G0017380.1	Pollen proteins Ole e I like	10.9462	14.7565	13.8628	20.3114	17.1693	15.2048	10.7779	14.1013	11.3914	13.2563	8.76735	15.0037	15.0366	19.0633	15.0888	25.0578	25.7698	26.3197	28.3054	28.4831	26.6806	21.7091	19.6396	26.9036
SbiHYZv1_01G0017410.1	Salt stress response/antifungal	1.00643	0.992037	2.92757	1.23314	1.56812	1.11845	3.54921	3.00523	4.35033	7.64871	8.66114	5.02632	2.22569	3.13542	3.48295	0.411952	0.88118	0.85863	0.679548	0.260661	0.522037	1.57706	1.39848	1.55046
SbiHYZv1_01G0017420.1	ZIP Zinc transporter(IRT2)	174.51	166.632	3.28683	45.786	66.5838	188.128	70.745	28.6811	41.6541	149.774	46.5247	6.53589	91.3155	11.8442	28.0406	84.7483	83.7842	27.2642	55.0326	92.5709	65.6631	153.826	153.445	171.002
SbiHYZv1_01G0017710.1	Sugar (and other) transporter	80.0541	73.7368	205.545	90.7973	132.523	74.4614	57.6704	62.914	80.182	44.0393	54.543	123.997	95.6151	83.1187	211.823	272.665	258.452	311.033	311.035	225.161	220.735	204.03	221.822	231.178
SbiHYZv1_01G0017870.1	EamA-like transporter family	3.85278	5.04327	3.85641	5.93077	4.9358	3.42369	3.47663	5.6802	6.88746	5.73668	3.27437	2.35205	7.54628	6.04057	7.8801	9.71849	8.25109	4.35749	12.646	11.9394	6.19975	10.7449	15.9842	12.0375
SbiHYZv1_01G0017920.1	Non-specific serine threonine protein kinase(CIPK7)	87.4288	77.2789	118.875	111.375	95.8703	131.453	89.2649	130.126	113.684	46.9197	51.8671	56.6681	25.3281	32.922	32.239	48.6488	49.8211	52.3203	57.5137	38.9039	54.0436	59.5239	60.1151	55.1517
SbiHYZv1_01G0017930.1	mttA/Hcf106 family	70.7795	100.112	75.9862	68.8597	93.0562	102.378	109.939	104.831	109.343	113.595	122.03	69.894	77.7713	64.8654	65.0744	37.6221	43.8639	37.9976	43.7989	50.8142	52.1752	46.3079	50.4731	49.5579
SbiHYZv1_01G0017940.1	Single-strand binding protein family	33.5019	34.4071	37.9726	29.68	34.4033	33.5782	45.8329	40.3572	45.6735	56.3365	54.2298	43.1454	28.8963	26.3849	33.9439	14.7838	17.662	19.823	17.7945	16.1205	17.7766	20.1874	21.4944	18.1618
SbiHYZv1_01G0018060.2	Protein DA1	5.1297	1.61288	5.19242	0.963353	2.57128	2.13016	0	0	0	1.35449	0	1.32349	5.19826	0	1.41826	1.18675	5.63163	5.81478	5.92973	5.108	0	2.88299	3.48588	1.72978
SbiHYZv1_01G0018070.1	Inositol polyphosphate phosphatase, catalytic domain homologues	2.65781	4.08564	15.9084	6.84984	5.73124	7.05748	2.92326	5.34908	3.48375	2.39718	5.08479	8.00522	6.84045	8.42956	9.97016	8.97424	13.5888	18.7663	16.524	8.87708	31.9736	6.47421	6.71945	13.8295
SbiHYZv1_01G0018480.1	Belongs to the iron ascorbate-dependent oxidoreductase family	7.99419	13.1728	6.11608	5.44005	9.8223	9.01212	8.07578	5.47137	5.90109	13.2628	7.91014	2.45338	13.62	12.8925	9.97101	10.1716	14.1935	10.7103	26.5114	19.1587	8.08953	36.9356	25.0443	30.2316
SbiHYZv1_01G0018490.1	Belongs to the iron ascorbate-dependent oxidoreductase family	26.4955	29.1709	18.4149	8.41966	24.1088	10.371	31.2934	10.2629	10.552	42.3764	15.0593	6.0507	24.0256	19.33	13.5923	17.7138	51.9962	33.0706	113.11	47.4036	17.0276	171.869	71.5649	110.228
SbiHYZv1_01G0018770.1	Aldo/keto reductase family	4.80953	5.43313	3.42741	3.76343	3.87454	5.4774	5.20313	3.19171	2.28116	6.72434	5.84091	3.22602	10.5516	12.7589	13.6042	5.43046	5.80823	4.07821	6.20335	6.89312	4.28748	6.40607	6.46091	8.19186
SbiHYZv1_01G0018780.1	belongs to the protein kinase superfamily(SAPK10)	29.6544	33.0801	19.5079	35.7664	27.5531	34.1057	26.7862	26.1134	21.6842	49.9719	36.9689	39.8424	65.3944	54.2519	48.8774	38.4018	30.1721	28.3169	31.6322	33.7483	29.3487	32.5501	34.3304	30.6349
SbiHYZv1_01G0018930.1	Belongs to the cyclin family(CYCA3-1)	14.1351	11.6519	4.45452	9.59607	3.39493	5.13779	7.01608	2.4299	2.2129	6.46764	1.07591	2.52864	7.92122	3.38617	1.67212	2.90794	4.55961	7.08638	2.49921	3.95623	7.08456	6.74898	10.5702	3.7965
SbiHYZv1_01G0018970.1	Gibberellin regulated protein	14.9577	11.2326	5.35586	21.1396	8.46846	6.06268	9.98707	6.65001	7.54685	18.4227	2.82273	11.2761	18.1907	7.94661	10.1612	34.9763	18.0793	15.918	7.18249	23.4863	11.6779	20.6632	12.2366	11.3563
SbiHYZv1_01G0019290.1		5.48522	7.24266	16.0486	10.3628	9.87195	7.17156	8.04989	10.8588	8.98708	11.0713	15.3207	33.2451	12.37	16.2019	17.6972	9.69059	8.58647	12.6536	8.31648	8.82033	9.76495	5.69156	7.10533	7.6211
SbiHYZv1_01G0019680.1	The light-harvesting complex (LHC) functions as a light receptor, it captures and delivers excitation energy to photosystems with which it is closely associated	4201.22	4529.63	2911.2	2164.87	3626.72	3965.88	3493.71	3072.79	3398.25	1382.8	2396.5	490.871	1038.37	896.648	1117.16	3493.45	3123.98	2593.55	3475.59	3407.69	3595.65	2932.12	3078.07	3167.32
SbiHYZv1_01G0019840.1	Belongs to the TRAFAC class myosin-kinesin ATPase superfamily. Kinesin family	16.0184	12.214	2.85979	10.2935	2.5666	6.04401	11.0606	4.50595	3.7277	6.08215	1.15553	1.45477	5.81318	2.90839	1.9078	2.56193	2.71334	6.01034	2.10042	2.70479	5.15303	4.90123	7.84124	2.66668
SbiHYZv1_01G0019960.1	post-illumination chlorophyll fluorescence increase(PIFI)	123.581	145.503	250.371	139.123	169.121	205.432	447.695	525.503	610.832	655.938	900.646	570.549	276.278	370.889	405.353	84.6563	83.251	83.2323	101.228	99.1486	73.2998	96.3846	94.3787	144.228
SbiHYZv1_01G0020090.1	Belongs to the peroxisomal membrane protein PXMP2 4 family	310.825	423.612	422.584	255.238	401.861	260.03	235.059	256.481	288.156	82.3142	130.187	89.0886	132.21	187.972	198.738	413.879	390.344	351.272	518.476	458.298	379.592	411.033	532.237	418.33
SbiHYZv1_01G0020200.1	Formiminotransferase domain, N-terminal subdomain	18.7976	16.8348	20.5291	24.7993	21.915	30.1792	18.3198	21.2136	11.8285	13.7434	20.4421	27.2042	15.9471	14.5548	16.8254	24.1779	17.295	20.2477	9.70794	14.9631	19.0602	5.9297	7.10657	9.81969
SbiHYZv1_01G0020550.1	Potassium transporter(HAK27)	9.06401	8.85674	8.06732	4.66932	13.2263	6.46331	12.2108	9.78838	9.3353	6.71715	10.9928	4.76794	6.19017	11.6206	8.87019	9.01192	25.6402	13.3906	21.1941	11.4814	13.5745	31.174	18.8558	33.2176
SbiHYZv1_01G0020740.1	Belongs to the multi antimicrobial extrusion (MATE) (TC 2.A.66.1) family	16.7148	19.3631	15.418	8.73211	20.9789	12.6191	8.61956	4.99421	8.47019	4.99056	3.31464	1.71434	9.46045	6.98427	13.9164	14.7411	17.7374	16.7652	28.1089	15.4559	19.8876	23.6985	23.8604	18.9773
SbiHYZv1_01G0021300.1	-	24.5493	23.1961	25.2194	22.7784	28.5801	48.7648	27.5299	23.3186	20.8468	33.7323	25.1358	18.2756	25.5437	23.1954	20.4646	37.8839	36.5575	24.9702	32.7832	23.0597	43.091	41.1237	41.6424	72.3231
SbiHYZv1_01G0021490.1	Dormancy/auxin associated protein	3514.47	2192.21	3229.55	5567.25	2834.87	4690.74	3641.18	5915.63	5399.66	2927.39	4131.13	6170.38	2447.61	2749.31	1844.8	3553.21	2258.02	2954.91	2452.39	2110.88	3387.73	1035.47	1304.96	1254.09
SbiHYZv1_01G0021610.1	Belongs to the cytochrome P450 family	22.5293	24.8015	13.6094	5.43053	22.9265	11.1058	5.66077	3.89118	6.291	3.61989	5.51108	3.61116	11.3595	11.2631	20.6859	24.2653	23.6841	17.4254	42.9014	33.4578	24.1245	33.2005	36.9241	30.7853
SbiHYZv1_01G0021790.1	Cys/Met metabolism PLP-dependent enzyme(MGL)	8.37602	8.58675	56.1919	12.445	8.31438	14.344	13.4184	25.762	18.9461	22.6791	26.0639	60.4939	19.2098	18.7392	17.3653	8.74979	11.1766	26.7865	17.0124	9.83063	26.55	13.0272	11.4558	14.2233
SbiHYZv1_01G0021920.1	Electron transfer flavoprotein-ubiquinone oxidoreductase, 4Fe-4S	46.57	30.7227	47.5508	63.4491	29.738	79.2848	49.3315	62.0825	55.7114	37.7236	43.7855	86.681	33.8013	28.8577	36.9063	41.1686	26.9453	41.1631	30.6567	28.1548	41.3802	16.8477	19.5751	19.1783
SbiHYZv1_01G0021940.1	cytochrome p450	10.7608	11.0069	61.5019	13.153	22.724	14.69	21.6338	21.8281	20.992	21.6737	36.8713	30.2978	5.92725	23.1338	21.5841	7.52792	17.0067	23.8175	12.8579	9.76445	16.2187	9.67411	13.2116	23.5561
SbiHYZv1_01G0022020.1	Belongs to the MIP aquaporin (TC 1.A.8) family	37.8283	39.2809	40.6366	32.4553	47.803	37.7482	21.4695	17.8676	21.1873	17.714	10.6713	9.61297	40.6181	31.6975	31.6791	49.3689	66.2827	64.0957	89.3883	47.1019	62.7595	83.0497	72.4934	64.3373
SbiHYZv1_01G0022300.1	cellular response to sulfur starvation	65.7011	85.5744	94.0066	24.6434	78.9153	38.9281	59.3181	45.2761	54.871	116.934	59.8591	33.2174	106.879	93.273	80.9299	64.1919	145.32	105.389	199.336	114.795	94.3749	294.253	163.554	231.915
SbiHYZv1_01G0022650.1	Low-temperature-induced 65 kDa	5.35436	2.18132	25.1129	8.35402	3.89068	7.28121	2.74481	3.43656	2.38693	5.82611	0.922782	14.5	16.9776	2.89749	34.9248	21.6109	6.90218	31.5677	41.9611	3.60056	23.9131	6.67958	2.65733	10.1431
SbiHYZv1_01G0022880.1	Belongs to the glutamyl-tRNA reductase family(HEMA1)	5.26104	6.16412	29.1913	8.85856	12.1925	3.56357	7.89976	9.60454	10.1049	4.65535	9.93435	13.3316	7.0348	15.0466	17.2021	5.37942	4.84827	11.374	8.09219	6.28501	8.07942	3.4683	3.86844	5.20816
SbiHYZv1_01G0023090.1	isoform X1	19.5905	21.0023	16.6762	16.4884	18.2519	18.6331	20.7073	20.1289	17.9352	38.492	51.759	45.2253	54.4515	48.4823	53.665	33.3979	22.5462	24.3719	22.9144	25.7223	19.6955	18.5936	21.5234	21.8323
SbiHYZv1_01G0023160.1	EB1-like C-terminal motif	25.1955	21.5289	4.63184	14.7246	3.7828	8.39291	15.8546	5.68359	4.65617	7.69639	1.20058	1.75371	9.00496	3.14756	2.95798	4.2557	4.42143	8.5512	4.09887	4.5835	8.68741	8.25702	10.9126	3.95828
SbiHYZv1_01G0023210.1	Alpha/beta hydrolase family	3.66725	3.96673	7.78087	3.95936	5.88379	5.35074	6.28174	8.37549	5.71162	11.2825	10.9363	12.8099	7.58007	6.58822	9.00427	17.4723	15.0883	15.2228	13.5871	17.1505	5.9671	20.9869	14.075	14.7095
SbiHYZv1_01G0023260.1	short chain dehydrogenase(POR2)	370.366	395.955	263.07	213.722	337.419	382.365	466.696	385.5	496.679	242.065	250.614	81.9141	149.973	144.897	145.099	185.669	173.967	146.541	179.65	259.453	194.974	178.88	218.868	190.839
SbiHYZv1_01G0023500.1	Alpha galactosidase A	53.2243	50.4771	82.8069	57.9778	68.3019	52.906	58.2772	61.192	66.9691	92.8876	86.6232	114.702	129.102	103.514	155.784	219.309	184.297	174.96	170.651	138.023	122.283	119.415	121.655	144.248
SbiHYZv1_01G0023620.1	Peptidase of plants and bacteria	9.45147	9.24116	11.6395	24.0443	17.0958	13.0632	15.0993	20.0253	20.4838	30.7394	15.9595	24.5085	33.3861	15.0624	18.4015	43.6653	18.6339	30.0134	41.3346	42.4259	23.7991	30.6585	33.247	54.5683
SbiHYZv1_01G0024150.1	GRAM domain	2.08949	2.07141	57.3417	18.3998	2.15284	4.45105	2.03597	3.43345	2.58862	1.38909	1.99194	17.9406	3.59636	3.42024	8.44241	3.17764	3.08933	15.1397	12.3113	3.84013	20.7119	1.10814	1.38032	4.28048
SbiHYZv1_01G0024460.1	-	12.859	14.4684	11.5718	13.5804	14.6045	14.3125	12.1564	14.0879	13.0486	13.6562	11.9239	14.5479	20.5969	19.2931	18.7784	29.5751	26.0278	26.6191	32.7825	29.9202	23.7026	35.8099	26.3871	33.6489
SbiHYZv1_01G0024850.1	Senescence regulator	12.6466	13.8029	16.8796	17.9427	27.1792	16.1921	20.1321	14.0872	17.3405	38.7752	20.0619	28.6666	43.1369	30.0526	57.9294	42.2552	39.8927	47.3856	37.4382	30.211	23.0816	26.2252	29.067	38.226
SbiHYZv1_01G0024970.1		4.49367	4.67722	5.67736	5.61342	5.46658	4.14358	4.52624	5.83273	4.75154	9.37653	7.32257	12.953	12.0532	9.20851	13.1344	7.26424	10.0779	10.4715	7.13614	7.54052	6.09731	8.312	6.79173	8.52386
SbiHYZv1_01G0025440.1	3-ketoacyl-CoA synthase(KCS3)	34.6021	32.8348	18.1446	28.9623	25.2615	22.6435	17.7784	15.3735	12.4477	15.7286	12.8247	9.53652	26.4638	13.5977	9.28455	24.1744	20.5353	16.3329	14.2526	32.1584	21.2297	23.0551	27.0314	13.625
SbiHYZv1_01G0025640.1	POT family	6.37588	5.66719	19.3326	14.9041	12.2489	13.9488	11.9118	18.8317	17.9138	15.7206	20.0413	36.5683	12.0216	20.0142	17.0843	10.1932	11.0902	16.6487	12.4764	8.10186	11.2386	7.88412	9.64621	10.4005
SbiHYZv1_01G0025890.1	-	60.4896	54.7906	39.3201	73.0808	74.8275	87.5117	62.8979	102.13	73.1113	51.613	94.773	91.5004	38.1732	53.5069	45.2107	49.0388	35.2695	43.7344	25.6724	37.3157	36.9664	10.7686	29.5758	22.5657
SbiHYZv1_01G0026000.1	Glycosyl hydrolase family 14	1.62419	2.16493	3.40293	4.641	4.06702	4.10256	0.992584	1.24325	1.92457	2.7633	0.203954	4.99436	11.2189	2.08867	19.6709	23.5855	11.3532	24.6694	22.924	6.40116	19.9447	11.3761	3.42303	12.2176
SbiHYZv1_01G0026200.1	DUF1338	9.11596	7.31961	75.9772	20.3759	14.0864	13.9948	11.3861	19.2676	17.5479	16.9688	19.8485	68.6019	19.9843	22.6508	36.1693	32.0277	19.6487	46.672	29.2216	15.0773	43.1618	13.5619	10.5087	20.8774
SbiHYZv1_01G0026250.1	GDSL-like Lipase/Acylhydrolase	9.36221	11.8307	5.31099	13.4558	10.3368	9.28682	9.3573	11.1379	8.89086	13.6789	10.2256	4.61972	12.3691	9.35536	5.21617	6.75477	6.62167	2.84489	1.8707	3.54155	4.68214	3.5258	1.8736	2.05055
SbiHYZv1_01G0026270.1	Pentatricopeptide repeat-containing protein	23.6803	25.6377	10.7921	13.2831	17.3192	28.0588	33.8656	23.4171	21.821	49.2916	47.3118	23.2037	41.5765	33.6507	38.5944	7.52132	10.0945	7.53733	9.90186	18.8741	12.1614	12.1676	17.1915	14.5731
SbiHYZv1_01G0026420.1	RNase H	44.4754	43.7577	10.4076	53.9026	12.3832	13.7824	23.0821	18.8641	14.657	26.9585	9.72237	18.8024	24.1579	10.9458	11.7057	12.5767	7.80557	19.4697	8.98719	7.58515	11.9627	13.5696	10.7811	9.65203
SbiHYZv1_01G0026490.1	Shugoshin C terminus	9.37237	8.51552	1.20346	8.37154	1.50608	3.55402	6.44013	3.05653	2.46807	3.49254	0.960892	1.05634	4.61861	2.10842	1.74531	1.24869	1.06994	3.89101	1.27941	1.73248	3.14787	2.96678	3.74208	2.30741
SbiHYZv1_01G0026530.1	RING finger and CHY zinc finger domain-containing protein 1	35.7452	22.0605	103.512	89.6527	34.4461	65.572	55.6856	93.2999	87.0338	44.8863	49.7146	143.358	45.5011	48.4571	45.1482	46.752	28.0007	61.9749	34.0339	23.3058	52.9333	17.6372	11.791	19.2414
SbiHYZv1_01G0026940.1	Protein of unknown function (DUF3522)	10.2317	9.6086	11.7371	13.9053	9.69623	12.8783	17.1859	13.7219	15.0568	21.1884	26.386	23.3544	18.0669	21.7451	21.5276	10.1265	9.16119	9.7192	10.8546	10.9376	9.28025	11.0238	11.2556	10.4257
SbiHYZv1_01G0027030.1	Prokaryotic RING finger family 4	6.39091	7.14752	25.2196	15.9767	7.75384	13.2522	23.9259	36.2712	29.6307	29.6287	39.1272	32.7358	8.09219	9.2544	8.36543	2.61654	2.75595	4.17457	1.65895	1.21897	3.6878	2.30944	2.65716	1.40618
SbiHYZv1_01G0027440.1	Belongs to the cytochrome P450 family	4.82905	3.49389	4.74467	3.77415	9.16964	3.66892	8.74585	12.2217	10.696	9.76511	30.6008	6.0602	8.92812	25.4767	17.7941	4.21166	9.92602	8.22489	9.14561	6.25224	7.15019	8.78392	7.603	9.20154
SbiHYZv1_01G0027460.1	Belongs to the peroxidase family. Classical plant (class III) peroxidase subfamily	0.598581	0.260653	5.24306	8.46253	4.73608	0.918388	0.975706	7.94095	4.08787	6.65489	1.36149	8.66655	13.4786	1.98214	14.7948	5.50172	3.57262	13.674	4.76428	3.90243	4.78562	1.62062	3.50912	4.00385
SbiHYZv1_01G0028020.1	Belongs to the glycosyltransferase 1 family. Bacterial plant glycogen synthase subfamily(SS2)	19.8922	21.0788	14.7863	12.8017	16.2323	15.5524	6.07954	4.21938	4.25245	4.52318	2.32439	4.01295	9.38196	5.52409	7.64472	35.9107	34.5341	27.2863	30.7244	34.7336	29.3482	30.6923	37.5838	31.4217
SbiHYZv1_01G0028460.1	Platelet-activating factor acetylhydrolase, isoform II	8.91321	9.89124	6.95886	8.82408	13.6431	14.5994	19.8321	13.8614	17.6212	29.8581	29.2003	17.1318	28.1555	35.046	29.3062	8.7789	10.9591	8.58576	8.17722	8.74989	5.8137	15.5682	10.1939	14.6455
SbiHYZv1_01G0028980.1	GDP-mannose 4,6 dehydratase(GME1)	108.399	98.282	100.476	73.3238	88.8521	129.707	103.832	85.6612	102.567	234.979	301.977	198.661	335.949	412.715	370.975	97.5283	89.3272	102.504	72.2912	92.2055	93.601	69.9316	84.5882	92.457
SbiHYZv1_01G0029000.1	Belongs to the glycosyl hydrolase 18 family	24.0542	12.0486	19.6269	15.4392	13.1402	19.1741	17.0462	18.3032	13.2261	8.64513	10.8042	7.05286	6.01394	10.6772	8.45479	13.8532	17.3325	18.6822	11.0781	9.76914	10.5309	7.86439	10.9711	12.475
SbiHYZv1_01G0029190.1	Glutathione S-transferase, N-terminal domain(GSTU1)	4.51356	6.04705	1.04801	0.746566	1.26494	2.0289	3.02521	0.495926	2.37461	9.91765	0.461965	0.088536	13.5047	2.19699	2.83085	1.289	4.85019	3.91651	13.8465	4.5094	0.319086	31.5037	4.03578	6.40399
SbiHYZv1_01G0029530.1	Glycosyl transferase family 2	6.97052	7.50172	5.79788	7.47113	7.11284	7.51417	6.8988	5.3899	5.4305	15.4976	14.6807	11.6778	22.7676	19.9691	23.1759	11.4889	8.57928	8.26307	8.88778	13.077	7.34885	12.2648	10.3787	10.6854
SbiHYZv1_01G0029540.1	Dof domain, zinc finger	6.01302	6.64373	10.5716	5.84581	8.51803	7.59773	6.12232	5.24273	6.50021	9.45448	10.8628	9.35722	16.1939	15.7545	19.4588	14.0584	15.8762	17.3611	20.0743	13.4033	15.5363	14.0858	18.1299	19.1057
SbiHYZv1_01G0029900.1	Oxidoreductase family, NAD-binding Rossmann fold	10.5022	10.755	10.5568	6.36012	10.1124	7.85119	6.28057	5.11079	5.99374	3.47138	5.95732	4.1328	6.53795	7.14441	9.69478	16.9451	15.2989	13.8494	16.4272	12.8085	12.7928	14.1483	16.3033	16.541
SbiHYZv1_01G0029950.1	Belongs to the cytochrome P450 family	6.35479	5.97589	2.89453	38.7542	3.17469	1.50755	2.39078	8.81296	6.53758	1.8727	0.814063	5.1127	5.02947	0.735305	1.34422	0.786916	0.730838	3.30597	0.492934	1.38347	2.05019	2.39344	1.20419	1.39902
SbiHYZv1_01G0030080.1		95.3234	47.5459	32.5624	136.453	62.3596	134.966	110.322	193.389	126.026	67.4935	89.6495	165.009	72.6766	56.294	43.262	94.3392	49.6397	77.8505	38.6059	36.9781	77.6849	17.4659	13.9016	18.829
SbiHYZv1_01G0030240.1	Belongs to the mitochondrial carrier (TC 2.A.29) family	5.22408	5.7571	8.2256	12.5707	5.72602	9.08553	12.6003	18.2638	15.7255	13.4201	19.5099	16.345	11.9405	10.4998	9.12351	5.37215	3.26584	3.4369	4.1336	3.84495	3.90135	2.36949	3.37767	1.77073
SbiHYZv1_01G0030610.2	Belongs to the eIF-2B alpha beta delta subunits family	3.48025	5.79879	0	0	7.97259	5.74909	6.18678	8.08455	7.36883	8.27418	18.9896	8.13018	6.06193	8.01163	8.06535	4.68671	4.69989	2.71872	0	1.51126	4.99293	5.53814	4.82847	6.07866
SbiHYZv1_01G0033320.1	-	102.436	88.0928	14.3391	54.1116	16.6447	37.7198	60.1524	25.2388	16.7465	41.6708	4.50976	8.04623	41.4538	15.4138	11.917	13.4974	19.9725	30.0632	15.7377	16.2761	34.3596	35.747	51.3078	22.1207
SbiHYZv1_01G0034220.2		12.9093	17.6765	10.7304	21.6555	20.18	17.7967	19.4597	23.5446	19.9537	25.3871	21.5679	20.7739	35.863	33.4482	26.4576	17.7162	15.371	14.2734	16.8516	19.6836	18.616	13.6647	20.4248	13.3144
SbiHYZv1_01G0034470.1	Belongs to the class-I aminoacyl-tRNA synthetase family	54.2427	48.0618	39.6194	84.8184	43.2593	46.5801	70.7783	58.0634	72.9596	93.8582	98.2613	100.393	103.502	92.928	103.079	66.1403	43.8309	47.9761	44.9132	55.908	44.8014	68.236	50.927	38.9383
SbiHYZv1_01G0034560.1	source UniProtKB	7.01359	4.93469	9.82602	18.9399	6.12765	16.993	7.66743	15.2413	13.087	3.81244	7.3202	13.1917	5.53703	7.29338	7.78784	8.0347	2.45512	4.46526	3.75129	3.62109	5.50607	1.03832	1.53365	0.870258
SbiHYZv1_01G0035150.2		10.4701	7.8536	12.5816	24.5677	11.741	17.327	15.3152	19.5938	22.6366	17.1162	16.5121	0	16.3019	25.4901	33.521	15.7247	17.2904	13.8856	16.6145	25.1126	13.647	21.9595	17.3694	14.3651
SbiHYZv1_01G0035390.1	Protein of unknown function (DUF 659)	8.03706	6.79855	2.05635	3.90821	1.90438	2.8377	3.28961	1.32703	1.23508	2.21758	0.373953	0.487922	2.98523	1.18673	0.891034	0.993552	1.49497	2.85628	1.47197	1.35452	3.1954	2.57432	4.02511	2.1035
SbiHYZv1_01G0035670.1	Aldo/keto reductase family	26.0989	32.9598	16.4491	9.98561	34.3121	9.51914	11.5002	10.2408	11.4208	4.94212	8.3648	6.43401	12.3129	10.3197	26.0173	3.94904	5.29028	4.86127	17.9306	8.372	12.8701	15.5337	18.4675	7.22055
SbiHYZv1_01G0035710.1	Aldo/keto reductase family	101.423	83.0948	65.661	80.8666	90.2345	113.604	81.4416	105.974	93.5352	61.0389	87.447	46.6733	49.8898	64.3928	52.9827	63.6467	41.9229	38.6003	54.1857	64.5739	65.1159	36.9751	46.1883	36.9028
SbiHYZv1_01G0035740.1	POT family	15.0996	11.998	19.2662	26.272	27.223	20.976	36.9165	53.2379	53.0183	48.1426	52.9245	52.0039	25.1124	44.8737	41.9442	11.6167	19.2898	10.8656	19.0974	9.23034	12.745	27.3935	18.6778	23.5022
SbiHYZv1_01G0035770.1	POT family	25.7012	33.3731	11.4546	31.1036	27.3851	24.9815	23.0579	20.0336	14.5914	30.4544	15.4959	7.44154	29.9687	12.2013	13.5428	23.0808	14.9377	9.76311	10.3824	29.5885	17.4379	10.8152	14.3804	8.48386
SbiHYZv1_01G0035830.1	POT family	7.53779	7.86995	17.5958	6.09195	9.85145	7.18458	30.659	21.2896	22.9752	29.9943	30.2131	11.6636	8.4451	12.2418	14.7011	2.30403	4.3144	3.6048	4.43446	3.136	3.97618	6.73682	4.51503	4.99867
SbiHYZv1_01G0036360.1	Belongs to the peptidase S10 family	3.78501	4.55417	8.56513	11.4297	10.0823	4.43805	5.45915	7.16117	9.22345	4.22637	9.55687	9.98647	5.63894	12.3421	9.34707	8.68875	12.6533	15.2175	13.5612	7.01447	17.3539	12.361	10.126	13.6062
SbiHYZv1_01G0036880.1	LrgB-like family	108.277	129.71	118.551	53.43	118.221	98.0124	62.0133	44.7991	42.198	21.6625	30.5132	15.0077	73.9899	101.108	91.3613	183.465	218.953	165.459	236.57	232.586	180.924	244.178	237.558	226.033
SbiHYZv1_01G0037000.3	Small domain found in the jumonji family of transcription factors	13.1513	11.7981	29.3386	12.8288	10.4502	11.4685	9.63058	7.08347	6.76844	17.8016	10.6815	12.9727	13.467	12.7236	16.6288	11.7924	13.1349	13.616	7.47553	17.7758	9.435	10.672	15.8795	12.0316
SbiHYZv1_01G0037020.3		0.380284	48.9807	0.283664	0.293818	0.174367	1.15047	0.37941	0.276142	0.291296	32.6034	0.361669	54.0363	55.0621	0.36571	0.728115	29.8943	0.138732	42.3585	0.544254	57.3506	43.1471	42.6926	1.60979	0.660473
SbiHYZv1_01G0037070.1	chalcone-flavanone isomerase family protein	7.57734	7.72387	1.07256	6.02967	1.19644	3.7081	6.04937	1.89533	2.26885	3.3745	0.403648	0.517003	2.76537	0.980059	0.756975	1.02023	1.04649	2.61239	1.32794	1.53622	2.50564	2.65823	4.10905	1.3384
SbiHYZv1_01G0037290.1	-	14.4129	13.9083	3.32335	12.2763	5.97776	7.71835	9.68579	8.02757	5.71102	10.4981	4.46427	2.5185	7.28345	4.22245	2.19663	5.1093	2.44525	3.9412	1.97266	2.87794	5.44261	4.89394	5.04265	2.37622
SbiHYZv1_01G0037940.1		112.13	123.099	69.9451	250.075	185.061	150.143	124.054	335.895	241.625	127.123	182.508	192.26	93.3132	146.324	134.017	107.203	81.8494	94.511	138.899	116.076	189.887	79.1451	138.872	87.2311
SbiHYZv1_01G0038010.1		421.474	377.341	573.242	539.855	587.137	403.07	642.604	981.501	875.582	722.733	1076.95	1188.01	502.491	1002.53	717.571	488.658	481.198	868.823	604.653	345.035	651.772	325.907	268.493	532.621
SbiHYZv1_01G0038040.1	Haloacid dehalogenase-like hydrolase	4.77506	7.17431	9.98446	4.56704	8.26119	9.11668	5.32843	4.20713	4.59276	9.94242	8.36527	6.13851	9.59579	9.32614	15.6632	11.5322	11.5286	18.7853	17.3976	9.12021	13.3401	13.1966	14.774	17.9284
SbiHYZv1_01G0038040.2	Haloacid dehalogenase-like hydrolase	6.8922	9.23765	12.8847	6.38429	10.9972	11.1279	8.10194	5.59565	7.96881	10.3533	8.12217	7.53118	11.1429	9.42827	23.404	13.5026	19.8656	24.2004	28.8313	13.4176	19.2209	21.7091	13.4404	23.3179
SbiHYZv1_01G0038230.1	Glycosyl hydrolase family 14	54.9415	50.4348	215.801	116.992	69.59	82.591	94.6323	129.088	109.156	102.801	245.205	320.324	73.1914	143.625	156.276	76.0882	65.2145	141.596	49.3848	45.1343	108.779	23.2405	36.0851	62.937
SbiHYZv1_01G0038260.1		6.3508	4.70228	6.33015	8.87538	5.83534	8.13486	6.45617	10.6306	7.88922	11.9333	12.4204	14.8321	11.7638	13.8063	10.0058	6.74535	5.72893	6.95077	5.99506	6.05787	6.28474	7.40149	4.6863	6.57059
SbiHYZv1_01G0038270.1	Possible plasma membrane-binding motif in junctophilins, PIP-5-kinases and protein kinases.	6.63736	5.43374	7.41931	8.40062	5.61721	8.25131	9.31082	10.9639	10.9678	14.4738	15.8784	18.8217	13.8705	16.4966	15.0048	8.17861	7.50169	7.87331	6.70988	5.358	6.95472	5.7728	5.62754	5.6641
SbiHYZv1_01G0038310.1	Belongs to the protein kinase superfamily(SAPK3)	4.52174	5.75689	10.8508	9.1035	6.1685	9.07922	6.51958	6.79547	6.49135	13.5125	4.76957	21.74	14.1532	5.02037	14.132	15.9506	13.9496	19.7473	13.8136	11.4224	10.7973	8.46837	9.1809	9.13367
SbiHYZv1_01G0038830.1	CCT motif	6.18222	8.07308	16.0963	5.03679	16.0445	6.40855	2.37587	2.11477	4.29366	2.07531	1.84488	1.3653	8.77359	9.71699	12.6374	19.1781	21.1371	19.8005	25.854	21.5875	15.7706	22.6492	20.4519	23.8188
SbiHYZv1_01G0039000.2		0	8.86434	0	12.1381	5.55114	0	0	0	7.53765	9.72533	0	6.75091	0	8.46864	0	8.18041	0	0	0	0	0	10.1513	0	0
SbiHYZv1_01G0039040.1	Belongs to the expansin family	7.37244	8.82283	8.74668	18.866	16.1887	5.70898	6.36704	6.50311	9.80371	10.5454	4.11803	6.40436	15.4302	7.31303	10.4835	23.9956	16.1041	16.3838	16.6052	18.2794	29.4263	24.7103	19.9399	24.7314
SbiHYZv1_01G0039060.1	Belongs to the expansin family	28.3443	32.7569	22.0566	23.1015	44.2212	18.4881	19.7412	13.2245	12.9792	19.3651	6.10623	3.57001	24.9568	21.7147	19.9838	50.8724	31.3294	23.277	31.0289	65.6949	47.7284	36.7319	46.6501	52.2765
SbiHYZv1_01G0039080.1	Belongs to the expansin family	62.6346	75.3735	81.4928	52.9711	138.912	53.8921	91.387	64.9504	48.0613	85.5879	55.0873	21.0005	135.039	128.467	114.971	90.8303	89.1014	67.7184	120.463	180.82	149.199	130.451	111.05	170.541
SbiHYZv1_01G0039150.1	Belongs to the expansin family	0.1392	0.220829	0.128528	0.134498	0.239821	0.140789	0.729609	0.644431	0.487163	3.65077	0	0.162709	0.472219	0	0	0.737666	0.863462	0.692869	3.31658	2.83714	1.14122	10.7124	2.94385	6.44359
SbiHYZv1_01G0039200.1	Belongs to the expansin family	16.5759	15.2924	14.0837	13.402	25.5486	16.0547	22.3662	14.6737	16.3578	42.6675	23.6349	8.05169	79.0855	61.1003	44.5057	37.5536	23.7005	27.0761	34.203	47.2985	41.273	41.1925	37.429	58.4945
SbiHYZv1_01G0039210.1	Belongs to the expansin family	16.7092	17.4248	18.5385	13.6066	31.7939	13.0874	35.6543	18.4847	18.6208	51.4743	22.8659	7.74329	75.6944	55.0904	45.2561	41.9034	34.9571	26.5369	33.0417	72.3469	40.58	51.1105	46.0992	65.965
SbiHYZv1_01G0039580.1	Removes the phosphate from trehalose 6-phosphate to produce free trehalose	8.98578	8.27976	40.1287	13.2449	8.45623	6.95571	7.73632	6.94722	8.37689	9.1427	7.99149	11.8185	9.59366	8.62345	11.2764	7.59163	9.78846	13.1644	7.86708	9.74417	8.89701	9.72767	8.24362	9.87896
SbiHYZv1_01G0039610.1	Hydrophobic seed protein	11.2787	13.4369	6.92476	5.55523	6.91457	5.4649	7.23824	4.58338	8.40881	5.02204	0.937105	2.82516	4.6685	0.386788	1.1201	2.02582	3.44394	1.50499	1.76175	2.49778	6.92422	8.07591	3.37123	3.88902
SbiHYZv1_01G0039620.1	Cortical cell-delineating protein	6.42729	10.3222	5.64082	6.27779	8.72005	2.41381	5.56085	3.11555	2.00174	6.68595	1.06051	0.275762	4.61449	0	0.526193	3.1042	6.20964	4.98011	3.41926	0.624445	10.7815	17.9003	3.00751	8.67779
SbiHYZv1_01G0039670.1	Converts proline to delta-1-pyrroline-5-carboxylate(PDH)	8.34665	6.6461	52.9508	19.9095	11.1971	15.3279	7.2371	11.5361	9.51813	3.20516	4.30581	24.0257	4.40553	9.44338	6.85345	13.4938	10.0722	19.9531	15.7665	11.03	18.969	12.5072	11.3317	11.4064
SbiHYZv1_01G0039800.1	Belongs to the class-IV pyridoxal-phosphate-dependent aminotransferase family	111.549	108.085	114.983	100.747	115.522	106.489	73.3109	78.952	71.1405	55.6293	53.0783	56.5046	86.8938	94.8247	78.9139	150.342	161.145	147.798	157.509	153.465	164.172	127.8	148.551	147.147
SbiHYZv1_01G0039840.1	Modified RING finger domain	4.56194	3.56097	6.29706	6.94094	5.4343	6.5455	8.04764	8.69202	9.88183	10.6788	18.5099	12.9513	12.1835	22.8106	16.1405	5.38275	6.77801	4.28258	5.28551	4.54474	5.58986	5.51308	6.73487	5.72278
SbiHYZv1_01G0039970.1	Red chlorophyll catabolite reductase (RCC reductase)	7.28961	7.58289	10.3883	7.02402	15.5203	9.47334	12.0964	9.78323	11.5352	15.4217	12.7619	9.21735	13.8628	16.166	11.7132	10.0164	17.9413	24.551	28.4088	10.6547	15.7833	24.2497	11.2777	22.2488
SbiHYZv1_01G0040320.1	Catalyzes xyloglucan endohydrolysis (XEH) and or endotransglycosylation (XET). Cleaves and religates xyloglucan polymers, an essential constituent of the primary cell wall, and thereby participates in cell wall construction of growing tissues	0.645876	0.858746	1.89865	3.95582	2.26843	1.41228	1.44348	0.912673	4.0493	3.76991	0.567353	0.535738	7.34122	2.19326	1.62595	2.16704	6.09547	7.54472	2.29791	1.44314	6.11487	8.29891	6.25377	4.53847
SbiHYZv1_01G0040420.1	Hippocampus abundant transcript-like protein	5.11087	6.12699	1.86395	2.97227	5.22443	5.5173	5.42479	3.83375	3.65567	10.5271	9.97449	2.17735	8.885	8.36332	7.2185	3.77432	6.92259	5.18616	6.77262	6.75251	4.82894	17.4532	15.4837	15.0956
SbiHYZv1_01G0040670.1	Belongs to the expansin family(EXLA1)	33.6637	21.9704	57.3988	100.854	32.3561	56.3285	44.225	65.982	51.7063	23.9481	39.9476	145.929	22.963	32.1737	27.7658	41.5843	27.1116	50.1495	22.8604	22.0673	41.4387	14.3794	13.6507	13.9961
SbiHYZv1_01G0040930.1	Core component of nucleosome. Nucleosomes wrap and compact DNA into chromatin, limiting DNA accessibility to the cellular machineries which require DNA as a template. Histones thereby play a central role in transcription regulation, DNA repair, DNA replication and chromosomal stability. DNA accessibility is regulated via a complex set of post-translational modifications of histones, also called h…	287.32	271.367	105.268	236.562	124.489	183.769	200.05	135.715	125.796	191.497	91.3458	131.514	186.947	94.1129	76.9049	100.387	93.3057	128.838	93.4786	110.013	180.948	140.415	192.599	116.12
SbiHYZv1_01G0041060.1	CAAD domains of cyanobacterial aminoacyl-tRNA synthetase	24.4352	30.592	24.8874	17.1189	27.4981	32.2154	24.1897	23.3992	26.1631	31.5509	53.0345	28.9197	72.6347	76.7379	65.207	31.2214	29.7288	29.2371	29.5172	42.3453	28.4416	32.0184	25.2401	37.3347
SbiHYZv1_01G0041060.2	CAAD domains of cyanobacterial aminoacyl-tRNA synthetase	53.9265	64.112	62.8086	44.8406	65.4063	58.5508	57.1498	50.1988	46.9442	91.2996	126.749	99.5479	150.19	165.912	153.548	81.1264	74.2633	74.9996	79.9868	78.9339	65.0552	61.9703	70.03	77.6742
SbiHYZv1_01G0041200.1	-	6.78768	6.86413	10.8613	8.87879	11.0781	6.16547	13.9644	11.8562	16.2064	12.5115	27.2374	10.2703	7.86105	25.0323	13.9679	9.3354	11.4749	13.6191	8.00306	7.36462	6.9646	10.4674	7.46354	12.753
SbiHYZv1_01G0041370.1	Protein kinase domain	15.6039	17.9588	9.99735	9.59757	15.6451	30.1986	43.8638	42.734	43.7287	138.23	219.673	104.588	99.2261	101.812	74.6328	6.6055	5.77356	4.93835	6.65439	11.674	6.82256	5.51656	9.93672	10.9359
SbiHYZv1_01G0041410.1	Heavy-metal-associated domain	4.84896	9.66768	16.5788	11.5865	10.0631	11.2045	5.53973	6.64142	4.64974	10.3819	2.92295	7.67119	16.5321	8.54321	21.4314	24.8525	23.0488	28.7164	47.9011	19.0613	22.4754	25.2565	30.2529	33.0477
SbiHYZv1_01G0041490.1	Glutathione S-transferase, N-terminal domain	5.18917	9.05993	27.7264	13.0658	17.2166	8.40023	11.076	9.53969	11.8256	31.6701	14.0273	22.6642	22.2332	10.5263	27.5723	20.7034	36.0476	49.4578	28.8181	17.8954	25.7166	23.8717	25.3794	29.1027
SbiHYZv1_01G0041560.1	glutathione transferase activity	5.46155	7.43043	5.97546	3.05739	9.34339	4.51196	4.71114	3.11411	2.7653	0.585261	0.565427	0.138709	1.00275	1.14636	2.73206	3.89948	6.50107	3.43809	5.96792	3.42931	5.10654	6.12732	6.06078	5.05682
SbiHYZv1_01G0041610.1	Glutathione S-transferase, C-terminal domain	10.0974	7.5961	16.4672	14.4103	21.496	8.83366	22.5052	21.4436	22.4699	13.3214	34.8247	11.519	7.70738	39.985	19.9424	11.1661	25.5054	23.041	15.6291	14.6108	13.9207	21.7622	20.0261	27.9934
SbiHYZv1_01G0041720.1	Glutathione S-transferase, N-terminal domain	1.20831	0.653907	27.1443	6.08852	0.985774	1.58471	1.39533	4.84843	2.26045	0.62106	1.0737	12.3723	0.607039	1.94162	1.33337	1.4853	1.33872	5.47825	1.58631	0.321496	5.23706	0.29966	0.535446	1.18597
SbiHYZv1_01G0041760.1	glutathione transferase activity	4.90985	3.65322	13.9909	7.27774	6.91784	4.7402	14.0283	18.2439	17.9301	11.1552	26.8061	12.9405	3.7915	18.777	7.91831	3.5852	7.39685	6.96177	3.87764	4.39898	4.53699	5.43458	5.42015	7.58119
SbiHYZv1_01G0041810.1	Belongs to the GST superfamily	9.53566	11.5327	62.2442	14.1887	16.1983	12.2587	16.6263	11.2609	13.4204	16.5576	16.4503	24.5689	9.57401	14.7712	16.6097	14.9824	32.4002	50.1865	36.2331	24.4445	34.3996	66.9854	39.9155	76.8509
SbiHYZv1_01G0042030.1	-	24.802	20.4812	57.4826	34.5476	33.5585	32.6033	72.7656	79.2502	81.7848	49.6999	63.8917	42.0963	12.5738	26.6721	23.9564	6.17973	11.3167	12.1357	9.34004	4.68273	9.94889	7.51569	9.67193	11.5299
SbiHYZv1_01G0042080.1	Hydrolase, alpha beta fold family protein	7.08348	11.7658	10.4587	7.59008	17.542	5.10447	11.4737	10.2647	6.66283	11.475	8.7456	6.27623	11.6838	12.4586	17.4721	13.8734	19.0015	14.4854	20.7465	17.458	13.056	22.0351	23.4328	26.2841
SbiHYZv1_01G0042590.1	Belongs to the PEP-utilizing enzyme family	6.21956	5.83324	38.8198	16.0364	6.90593	6.80101	7.6754	9.32275	13.1153	7.47025	7.38183	28.3408	7.45198	7.48039	9.42502	7.11848	6.70544	7.68751	5.76349	5.71947	8.51078	6.64533	6.37254	5.8467
SbiHYZv1_01G0043170.1	-	5.54383	6.78379	5.92207	4.43221	8.50367	4.06881	2.68878	2.23766	3.99407	1.38315	1.70636	0.964987	5.01086	5.61328	6.86821	8.38322	7.64844	5.8965	10.5808	8.65547	8.08282	9.7118	9.99945	10.12
SbiHYZv1_01G0043420.1	Belongs to the CRISP family	5.20717	2.54889	33.2789	17.0018	5.49408	4.43382	5.5117	16.3783	14.0259	11.1348	23.3913	83.9312	12.767	17.3218	20.0593	21.5324	11.483	35.4426	10.1572	6.13385	22.6611	9.18076	3.4842	5.0982
SbiHYZv1_01G0044140.1	EF-hand domain pair	46.2101	42.3267	60.7872	71.7188	57.2642	75.987	86.8197	122.936	121.049	68.9349	90.0467	96.6038	21.9816	16.8489	23.0419	27.5394	24.4141	33.9132	33.3232	17.8454	36.1431	17.2018	21.1247	26.8339
SbiHYZv1_01G0044220.1	NAD(P)H-binding	34.8853	44.7605	22.3247	20.8073	34.1155	35.1666	42.4689	26.2211	30.1485	54.6314	72.455	32.3534	70.2923	73.1427	84.9478	24.9572	29.7343	18.8277	23.9779	40.5386	23.1103	36.073	39.8292	28.7914
SbiHYZv1_01G0044220.2	NAD(P)H-binding	12.5506	11.4717	7.69311	6.21806	12.5944	8.26843	11.0427	10.2901	11.6668	18.36	27.4771	10.3874	22.7263	21.9542	25.9401	7.26266	7.46852	3.42869	5.94764	8.05169	5.84549	10.678	7.59143	8.51554
SbiHYZv1_01G0044280.1	ATP-dependent protease La (LON) substrate-binding domain	14.2707	10.6379	23.3306	28.1546	15.7715	22.3196	42.4209	50.1289	52.0013	70.6318	83.3029	76.3941	44.2686	52.2311	38.4848	17.6892	11.83	15.0992	11.0266	10.6555	13.8274	7.91486	9.2779	12.0736
SbiHYZv1_01G0044400.1	thioredoxin-disulfide reductase activity	184.121	184.72	365.865	184.755	324.089	178.206	256.892	175.263	199.926	253.756	202.08	389.183	256.807	262.52	550.575	485.984	644.023	653.133	601.89	328.614	315.917	410.62	373.354	491.037
SbiHYZv1_01G0044570.1	zinc-finger of the FCS-type, C2-C2	38.9728	54.7582	67.2548	52.2818	69.3534	63.3241	88.2389	73.5516	82.3213	91.369	55.2734	80.8795	99.717	78.9821	72.9233	110.615	101.599	90.4022	123.433	96.7312	72.9263	109.852	120.964	100.67
SbiHYZv1_01G0044630.1	Sucrose-cleaving enzyme that provides UDP-glucose and fructose for various metabolic pathways(SUS1)	768.198	670.086	264.264	835.378	376.399	513.675	642.441	389.788	317.337	524.293	151.933	163.278	580.337	172.352	162.239	387.307	293.226	386.556	258.955	474.194	445.448	416.722	433.336	295.71
SbiHYZv1_01G0044650.1	Jacalin-like lectin domain	8.85511	11.429	5.72645	2.85659	7.99912	8.14411	11.6825	5.29174	5.03134	20.205	12.739	2.55022	17.8337	10.1211	10.8574	8.91502	13.1996	10.4898	11.0563	19.4417	5.03935	27.6667	14.1214	17.6805
SbiHYZv1_01G0044670.1	Jacalin-like lectin domain	23.4513	32.8605	11.0611	9.37979	16.2664	36.0904	24.2901	9.5811	8.74524	40.6959	24.5418	4.53429	39.0693	19.7323	21.3902	14.9328	25.5951	16.3011	23.8613	53.07	18.6591	59.6188	36.6462	36.8751
SbiHYZv1_01G0044740.1	RING-H2 zinc finger domain	19.4342	15.387	56.3122	43.2949	19.1208	30.1958	48.7192	66.6634	37.8876	21.1226	30.4983	56.301	14.0068	11.8996	12.2992	13.0969	9.6497	21.817	10.4949	9.98405	16.9645	4.7318	5.93342	9.28313
SbiHYZv1_01G0044830.1	Leucine rich repeat N-terminal domain	47.6139	34.9604	11.9589	21.9478	29.1013	34.5422	33.7268	13.6371	20.5698	38.5107	14.5598	7.59651	24.9689	16.3086	15.6593	30.3467	48.1743	24.2648	31.7705	41.0088	24.0314	86.7638	92.4243	97.4423
SbiHYZv1_01G0044950.1	-	0.74248	1.05428	1.299	2.93455	0.362247	0.900996	1.53764	1.45865	1.23516	8.19673	6.31164	13.7555	25.3666	20.7451	17.5386	0.949085	1.72092	1.77559	1.14161	0.621369	0.571653	1.30194	1.04462	0.98058
SbiHYZv1_01G0044990.1	Heme oxygenase(HO2)	9.45566	9.53705	5.5664	4.78618	8.12695	8.66631	13.2541	6.18426	6.73774	15.1082	11.3958	6.4869	11.086	8.28061	10.1057	2.58566	2.83222	2.49271	2.70777	5.53655	3.46068	3.45264	4.26231	3.35137
SbiHYZv1_01G0045210.1	Belongs to the cytochrome P450 family	3.01188	4.92546	5.76534	5.3558	5.78901	4.06924	6.91696	5.2454	6.4049	8.91084	10.6597	8.2485	11.1588	15.0557	14.4691	4.27283	5.33624	4.21684	4.58222	5.02399	3.96184	5.15378	4.64332	4.95526
SbiHYZv1_01G0045220.1	DNA-directed DNA polymerase activity	5.85598	7.65828	4.84456	3.37999	6.27522	6.65771	6.83842	4.64812	5.71332	12.0235	13.2383	6.29227	14.7375	14.2787	15.2312	4.38952	4.28324	3.22677	5.04285	6.4641	3.37842	6.01555	6.131	6.13682
SbiHYZv1_01G0045250.1	helix loop helix domain	0.918825	0.470016	1.42786	0.458401	2.30175	0.460507	1.54816	0.957041	1.51544	0.295376	1.77422	1.35731	0.931673	9.39878	4.50757	3.23547	6.2559	3.53883	3.36565	2.94723	1.99529	2.82199	2.77634	2.79312
SbiHYZv1_01G0045320.1	Phospho-2-dehydro-3-deoxyheptonate aldolase	54.8555	63.3757	59.4289	58.8104	51.8015	44.0468	44.32	29.7845	33.2025	42.0596	16.1697	13.0857	50.2438	22.3062	26.784	69.8274	69.4831	57.3602	47.1218	92.5142	60.0588	92.4512	91.6197	69.4142
SbiHYZv1_01G0045430.1	isoform X1	61.5442	53.3261	76.7119	51.759	61.2163	38.6702	23.1791	29.688	27.5203	12.8999	5.43849	0	17.1503	17.1558	31.9735	72.9653	101.444	85.0305	123.751	82.8026	102.458	83.6774	86.8489	92.1943
SbiHYZv1_01G0045430.2	isoform X1	159.994	162.961	204.457	141.434	182.021	157.574	88.4723	88.8469	86.7676	27.8064	33.9066	41.7774	37.7112	36.2472	67.3642	272.551	246.154	247.344	270.784	281.452	216.451	263.716	265.423	250.238
SbiHYZv1_01G0045570.2	WD domain, G-beta repeat	12.8972	7.24036	25.2632	10.9593	13.9343	20.7534	12.9015	9.01993	10.8056	19.7273	5.98776	43.6451	17.4137	6.34771	25.6929	11.0736	13.88	27.1863	12.473	9.17732	12.6819	7.32669	3.03307	9.73742
SbiHYZv1_01G0046250.1	Belongs to the cytochrome P450 family	38.1668	29.4468	21.2862	28.3797	32.9871	39.966	33.4129	32.4645	37.2211	40.3144	45.4146	36.2935	33.2769	33.0685	38.27	55.9338	52.6047	49.4899	70.388	51.2052	39.6556	63.5555	57.5028	62.319
SbiHYZv1_01G0046570.1	Belongs to the major facilitator superfamily. Sugar transporter (TC 2.A.1.1) family	0	0.105766	0.130298	0.211288	0.195531	0.103944	0.611168	0.622801	0.760138	5.2316	3.65954	1.68914	0.964609	0.782642	0.516582	0.011712	0.079355	0.058324	0.069897	0.086508	0.131569	0.101603	0.063285	0.054204
SbiHYZv1_01G0046580.1	Belongs to the major facilitator superfamily. Sugar transporter (TC 2.A.1.1) family	14.3606	14.4045	8.18044	9.02901	12.3862	10.5344	13.7746	8.30276	9.95822	22.7431	21.5495	8.11967	28.3487	22.517	29.12	12.2688	13.0917	7.48684	13.0764	21.2394	10.4179	21.8945	20.9196	17.0402
SbiHYZv1_01G0046630.1	Universal stress protein family	358.911	173.55	110.001	597.558	206.044	517.809	340.254	615.391	542.701	194.257	278.78	508.381	134.022	169.295	66.1057	312.879	124.289	222.849	164.306	178.588	270.754	64.886	65.4629	40.0595
SbiHYZv1_01G0046690.1	Belongs to the cytochrome P450 family	19.7007	17.998	8.55893	7.158	16.6858	17.3051	11.6497	6.17626	7.85869	9.83126	8.62122	2.30711	10.375	10.2649	8.60636	15.5213	23.2291	13.6547	15.6408	16.5918	10.6168	29.5002	18.8626	25.4993
SbiHYZv1_01G0046800.1	-	0.38721	0.836593	0.112893	0.74575	0.852504	1.01017	0.429724	0.33048	0.487246	2.14485	0.215154	0.703592	1.64369	0.63586	1.09712	1.77626	3.05638	2.22033	3.71566	2.90416	1.73355	5.44134	3.67481	3.48587
SbiHYZv1_01G0047590.1	Glycosyl hydrolase family 14(BMY3)	4.86422	3.57567	15.0342	16.5033	4.91225	9.59523	12.9385	10.1951	6.86495	12.6857	13.8214	38.4644	19.6751	18.8259	19.5127	5.21811	5.0267	15.3987	4.39742	2.23343	10.3523	2.40943	2.64906	5.58194
SbiHYZv1_01G0047870.1	Ferritin-like domain	1.39326	1.94526	24.7062	5.55679	4.83859	5.98463	1.65169	3.93357	2.1412	1.1414	5.90379	13.4179	2.05376	6.55764	2.40542	3.06056	4.2067	16.4444	14.2954	4.04979	42.2188	5.67933	1.24422	8.16635
SbiHYZv1_01G0048130.1	Phylloplanin-like	9.37126	18.4382	14.3683	21.2328	29.1092	15.2401	17.4955	11.6358	16.7066	22.6443	5.53456	6.92045	12.4599	9.4947	13.7879	62.8603	37.0406	41.8992	39.1527	41.6597	21.1168	34.462	59.6694	59.6215
SbiHYZv1_01G0048360.1	transcription factor	19.9056	35.2731	6.45168	11.2223	13.9089	23.7897	13.2922	6.90645	4.95728	20.8104	10.28	2.19953	17.0943	6.77163	5.35067	14.6344	20.643	8.19469	10.2878	41.1752	12.6493	29.6833	34.7046	24.6533
SbiHYZv1_01G0048380.1	Peroxidase	10.6073	17.1778	3.81218	4.15797	7.81443	15.2506	6.56836	3.80131	2.07004	6.63501	3.25583	0.478532	4.09474	1.64042	1.03758	6.2012	7.84225	2.37692	6.43982	27.0334	6.89499	26.1686	20.9159	16.7943
SbiHYZv1_01G0048400.1	Weak chloroplast movement under blue light	10.1605	8.3067	1.4898	7.62375	1.15217	3.27322	7.03559	3.1437	1.82612	4.0077	0.61877	1.80116	2.737	1.38388	1.29277	1.74244	1.48626	3.15149	1.75258	1.38939	3.41276	2.99652	3.73198	1.53063
SbiHYZv1_01G0048410.1	NAF domain(CIPK10)	34.7664	21.1125	63.585	102.869	38.0815	43.8622	56.6166	117.975	84.9853	26.1586	35.5586	99.3434	9.96885	11.101	9.50084	21.106	13.0864	26.7655	15.4309	12.6578	25.7688	6.67327	7.42631	5.53489
SbiHYZv1_01G0048480.1	isoform X1	13.6597	13.2245	43.6547	15.8468	14.8363	16.0806	20.3576	17.9931	16.0903	12.799	18.2992	20.6189	10.8767	13.0543	12.9799	12.3095	13.7536	15.4187	10.0024	11.1462	10.6995	9.33729	11.0718	9.14112
SbiHYZv1_01G0048580.1	DNA binding domain	5.66187	5.68716	10.4759	8.17228	10.631	4.42024	9.36547	9.97143	9.05577	3.45573	15.873	11.244	3.466	18.3514	11.0966	10.8249	18.9081	19.8446	7.82468	10.043	7.00394	8.31517	6.66481	14.3206
SbiHYZv1_01G0048630.1	-	26.8783	28.1562	1.4895	7.4596	13.1969	29.5904	10.2704	4.66202	3.75936	4.18878	3.89063	2.73832	9.69579	2.82227	7.95836	23.8661	23.0123	14.1368	12.2308	18.7644	25.9974	19.6321	26.9792	32.5244
SbiHYZv1_01G0048660.1	-	13.9333	15.6332	9.64749	10.2506	17.3646	18.9836	16.9815	15.2214	14.7485	26.5039	27.7559	17.6311	28.471	26.9029	27.7431	12.1876	14.5641	11.8448	11.8678	16.1809	12.06	14.1027	14.8472	13.344
SbiHYZv1_01G0049110.1	No apical meristem (NAM) protein	6.30637	5.71707	18.4336	11.5224	13.4806	8.96719	7.93267	11.3879	9.65601	8.29194	13.5448	20.9452	10.9337	16.0377	21.5428	18.8068	16.7205	27.7691	22.052	12.8969	17.8969	14.6811	15.0529	18.1394
SbiHYZv1_01G0049330.1	DnaJ domain	17.8961	9.6326	21.7905	27.8406	16.6691	44.1244	13.9335	19.5841	15.0715	2.74058	4.46159	7.39728	4.21979	6.58029	3.51446	4.89308	12.0157	14.9834	11.7039	7.56819	15.0472	16.839	9.59363	16.7202
SbiHYZv1_01G0049400.1	-	48.282	46.4699	59.5693	59.6472	59.8901	62.7142	106.956	134.342	133.352	120.745	162.292	91.7594	52.6205	55.5974	54.7662	14.3361	13.1467	16.6124	14.3718	18.2023	17.2777	11.8346	15.2915	14.1108
SbiHYZv1_01G0049580.1	Protein of unknown function (DUF3148)	25.2797	39.9798	22.4898	16.0323	27.2751	30.8463	24.3525	17.0577	17.2929	55.0255	66.0586	32.6416	81.0249	72.152	71.0272	26.734	25.3775	25.4093	30.0082	44.4003	25.9945	32.9124	35.2351	36.0798
SbiHYZv1_01G0049660.1	Catalyzes the rate-limiting step of the oxidative pentose-phosphate pathway, which represents a route for the dissimilation of carbohydrates besides glycolysis(G6PD4)	13.9636	13.325	8.20351	14.9091	11.6899	13.059	18.6433	17.8431	16.5853	24.5407	20.5198	18.8161	23.1103	27.237	20.277	11.1695	12.279	12.1699	10.7993	10.2483	10.7266	11.7932	12.7269	11.846
SbiHYZv1_01G0049700.1	Belongs to the glycosyltransferase 8 family	59.9192	55.0997	72.2986	41.6714	68.366	75.9668	53.0184	31.4411	30.3487	32.6666	24.0729	35.2805	47.463	36.7951	40.8233	52.2426	78.921	82.0785	89.7564	57.1076	73.1075	90.6023	79.1339	77.3422
SbiHYZv1_01G0049910.1	EF-hand domain pair	15.8532	24.7754	41.9663	8.95144	26.704	10.0322	13.5011	6.85345	13.6279	19.089	14.7811	7.09693	11.4151	17.1109	24.2621	12.1741	26.7661	18.79	20.5817	23.651	17.8556	29.259	30.2194	47.7879
SbiHYZv1_01G0049980.1		52.526	41.2039	27.2877	34.8493	41.9215	47.3946	29.0773	23.8992	32.7883	28.6774	10.2608	16.7361	21.2728	10.0657	12.8763	27.7639	24.6956	29.3211	26.3594	19.9552	47.1227	32.5847	26.7697	46.6311
SbiHYZv1_01G0049990.1	-	15.2152	14.0226	10.3592	12.7328	13.5503	17.2116	7.781	6.66471	11.8808	8.41971	4.42797	5.79264	7.64767	3.69353	3.29859	10.5306	7.58118	8.65341	9.30062	6.37693	14.101	12.157	7.77966	18.143
SbiHYZv1_01G0050120.1	ATP-dependent Clp protease proteolytic subunit	102.081	117.223	60.1743	70.5078	90.6715	119.591	135.684	106.976	105.423	197.046	158.041	103.01	146.979	126.093	141.99	39.1838	49.5852	48.6246	48.4516	62.4625	50.5565	64.4165	70.1076	60.9023
SbiHYZv1_01G0050280.1	Tim17/Tim22/Tim23/Pmp24 family	1.41184	1.58487	3.97557	5.99528	1.95025	4.9364	1.28489	1.32637	1.36344	3.67062	1.02746	11.0662	8.56007	1.08084	13.7453	9.34425	6.21714	14.0613	14.8316	2.11157	12.6918	4.99231	1.1923	5.48628
SbiHYZv1_01G0050690.1	DnaJ domain	45.2787	53.8139	108.181	79.621	77.3843	57.1481	122.461	139.592	148.359	111.773	128.64	101.693	30.5246	33.6936	50.3898	16.0699	22.0706	30.0249	23.8064	16.7622	24.1596	23.7841	21.0309	22.3327
SbiHYZv1_01G0050730.1	Belongs to the BetVI family	28.3102	26.5895	66.4744	36.4322	61.2132	13.2184	39.9674	75.7079	62.6115	48.4863	139.932	73.5966	40.4386	112.52	112.317	38.5083	63.2732	100.406	37.624	52.6671	54.7151	43.2169	24.8464	47.2701
SbiHYZv1_01G0050750.1	Belongs to the BetVI family	24.838	18.9838	60.1799	27.3024	52.0601	13.3501	41.18	79.1803	76.5659	47.2737	168.698	65.6476	40.601	132.372	122.374	22.1819	46.1297	78.7209	34.5609	38.0422	43.1673	35.3266	25.2519	37.0517
SbiHYZv1_01G0050810.1	Belongs to the BetVI family	24.553	24.3316	113.137	62.0816	46.1275	22.1318	44.4672	68.4148	84.9528	34.7398	75.8262	117.458	17.4866	39.1918	39.5454	27.5611	41.4861	104.432	54.7112	30.679	70.5879	18.606	17.0639	29.1892
SbiHYZv1_01G0050840.1	Belongs to the BetVI family	212.293	172.905	430.811	370.651	417.711	183.567	453.966	561.892	677.864	266.278	989.296	386.668	202.599	631.255	486.737	203.08	399.874	453.926	237.794	234.89	348.599	347.71	219.29	424.836
SbiHYZv1_01G0051080.1	Polyketide cyclase / dehydrase and lipid transport	15.9697	20.127	47.6679	22.6619	19.724	21.325	10.5008	19.011	20.765	5.63956	7.95645	16.0378	7.15562	13.7655	13.2605	3.58547	8.63425	9.67863	10.4591	4.88899	12.3132	7.21512	8.11711	7.65362
SbiHYZv1_01G0051430.1	belongs to the protein kinase superfamily	3.72059	4.16778	7.54714	3.34396	6.5994	3.34671	1.24396	1.06009	1.23284	0.545983	0.287586	0.546186	2.41824	2.5999	4.83728	2.80195	3.25773	3.44806	4.7826	4.06601	4.55603	2.24504	3.58156	2.82773
SbiHYZv1_01G0051450.1	Protein phosphatase 2C	39.1177	51.1154	31.5619	42.298	69.212	15.3151	14.3527	13.4325	16.5248	35.1845	79.7345	55.6551	12.0976	57.8876	108.584	27.7094	68.9055	61.7373	12.7058	51.0422	80.395	9.07536	48.3821	87.5018
SbiHYZv1_01G0051470.1	Asparagine synthetase	350.073	228.57	441.28	373.52	111.616	444.536	105.459	274.188	252.282	192.177	157.015	938.849	114.619	118.557	459.886	455.556	246.758	494.594	373.337	175.28	449.294	114.784	118.775	222.611
SbiHYZv1_01G0051540.1	Domain of unknown function (DUF3474)(FAD7)	148.213	187.669	193.201	96.1854	185.047	113.469	123.051	77.1797	87.9927	87.271	95.5897	55.8632	106.147	120.441	142.084	108.658	156.234	118.612	124.706	136.249	112.243	145.026	156.425	154.891
SbiHYZv1_01G0051740.1	Phosphatidylinositol transfer protein	7.65144	7.11822	10.608	5.68746	9.15176	7.42903	5.17038	3.4394	5.68028	9.9042	6.87625	9.71572	15.5458	7.57415	20.4684	17.8694	22.9371	20.4332	29.6711	20.6331	17.7141	25.1157	23.746	26.5577
SbiHYZv1_01G0051870.1		55.1846	39.7481	91.7956	67.8598	77.7196	34.0982	65.9887	94.2507	75.9168	59.8797	101.502	131.54	52.5039	170.287	138.748	107.302	147.949	184.241	112.75	59.7039	87.1921	76.2457	64.082	121.211
SbiHYZv1_01G0051890.1	PPR repeat	19.766	19.9704	16.8564	20.6025	18.0229	25.161	25.4451	25.2585	26.9386	32.8241	45.788	28.1357	36.7954	41.6158	41.5464	17.149	13.9372	9.76428	15.4725	22.2206	13.918	14.0327	17.7702	15.3027
SbiHYZv1_01G0051940.1	AhpC/TSA antioxidant enzyme	113.805	114.966	46.7246	42.1831	91.6302	107.149	71.0216	43.0107	47.7483	47.9807	39.6472	15.67	28.6438	27.3163	40.2939	99.2706	128.72	74.881	132.86	110.756	97.3895	168.451	143.95	152.442
SbiHYZv1_01G0052070.1	Protein MODIFIER OF SNC1	35.8413	41.1892	39.3823	53.781	32.5272	37.6295	56.4647	55.0191	55.5321	86.5318	78.3223	97.1344	61.8978	57.2191	59.6113	30.6172	25.3735	30.8018	18.0071	26.2836	24.9916	34.637	31.1025	26.8316
SbiHYZv1_01G0052090.1	Glutathione S-transferase, N-terminal domain(GSTL1)	3.37933	2.56039	25.6226	8.44336	7.08304	5.28131	4.25205	5.09035	3.3355	6.49356	3.45672	13.4579	2.98819	5.19818	3.17734	8.4097	8.73368	31.9705	15.5476	9.41689	20.8702	13.0385	6.72739	12.4843
SbiHYZv1_01G0052370.1	Plant protein 1589 of unknown function (A_thal_3526)	18.5142	18.7633	31.4749	34.1178	19.4184	23.1379	27.2401	76.0506	42.8335	44.3187	60.4	119.646	18.6693	26.6838	24.2194	6.98285	7.02928	13.417	8.11955	6.3055	16.3759	3.636	6.75571	3.20937
SbiHYZv1_01G0052410.1	PsbP	216.811	254.994	100.085	90.7399	164.686	234.01	160.061	109.403	105.94	279.083	356.614	163.927	430.696	476.966	412.868	168.362	176.573	133.755	184.994	244.956	178.945	178.77	204.358	224.086
SbiHYZv1_01G0052570.1		53.5014	49.7828	11.5958	38.3176	11.3958	22.7745	34.3664	14.1355	14.7928	26.3294	1.99677	9.64062	23.4153	4.15442	5.03098	5.99779	10.3399	15.0533	5.37281	10.6054	25.8068	17.9798	31.2377	11.4736
SbiHYZv1_01G0052580.1	Histone H2A	245.989	245.092	64.3114	187.869	61.7234	109.146	163.106	69.9079	65.7606	130.797	11.0547	38.248	114.744	24.188	23.9022	30.3603	42.2623	78.3711	33.1589	50.6924	143.87	103.36	154.862	65.5296
SbiHYZv1_01G0052590.1	Histone H2A	141.637	133.705	32.1982	95.5356	33.4183	62.4445	89.5395	37.4726	34.6566	64.7837	11.6954	24.7234	66.4722	18.0074	13.7683	20.7132	21.9248	41.6494	21.0408	29.0292	72.5052	53.8173	94.1739	39.0133
SbiHYZv1_01G0052750.1	Salt stress response/antifungal	38.7488	29.0572	80.692	52.7356	57.7284	24.098	57.4746	86.3748	64.9314	39.7657	97.2426	110.282	43.8328	145.708	115.651	59.4587	60.0045	91.7415	43.7364	33.9038	73.7431	21.8962	29.3302	59.5085
SbiHYZv1_01G0053010.1	Belongs to the heat shock protein 70 family	90.1769	112.294	241.929	66.183	167.462	53.4901	90.2644	76.5827	114.877	50.309	110.724	60.9034	51.8045	161.347	170.253	85.1566	168.122	141.601	125.317	106.353	109.401	106.765	127.288	162.835
SbiHYZv1_01G0053180.1	SANT SWI3, ADA2, N-CoR and TFIIIB'' DNA-binding domains	31.0821	31.7384	47.4702	41.7004	41.5922	28.3096	27.7928	26.2082	25.9796	36.9208	47.2044	53.4688	67.3007	78.0141	78.1995	58.8285	57.5233	60.7911	53.5613	61.3518	60.9966	43.4767	46.9954	50.6624
SbiHYZv1_01G0053320.1	hsp70-binding protein	28.4048	19.6379	34.3605	40.704	25.1299	38.1462	33.7589	48.2202	43.1637	25.1904	30.333	39.4002	11.0968	10.7725	11.619	17.7295	12.5003	19.0274	12.3098	12.9194	18.427	8.81302	8.66274	9.21536
SbiHYZv1_01G0053480.1	Protein phosphatase 2C	6.03797	6.15576	25.1783	30.145	8.79012	20.8302	12.568	11.935	14.3649	20.4645	9.77051	51.0071	24.3418	9.09031	45.9571	27.4917	18.5822	33.5176	36.7973	9.47279	30.0542	12.7369	7.85036	17.6979
SbiHYZv1_01G0053670.1	Belongs to the small heat shock protein (HSP20) family	25.6027	28.4184	20.4436	19.496	37.9377	19.0066	19.9197	19.8484	17.8875	26.0812	23.0669	17.1559	34.8398	23.9074	28.9786	43.4958	53.6295	48.4362	52.0491	64.5528	35.011	65.6141	46.1668	64.156
SbiHYZv1_01G0053710.1	-	153.813	135.935	184.785	199.477	142.211	257.631	556.936	675.267	693.13	724.982	867.991	625.399	176.75	160.162	160.887	39.2717	39.1116	30.3084	26.1942	60.3482	41.764	42.0853	36.6928	43.2489
SbiHYZv1_01G0053720.1	Protein of unknown function (DUF962)	22.7853	18.6752	19.0643	20.0448	21.6429	29.3426	11.4453	13.6241	11.4413	7.93304	7.60718	12.8527	13.9464	14.6522	15.3324	25.2762	18.291	19.1271	24.466	20.7383	25.6933	17.7463	17.0236	24.4764
SbiHYZv1_01G0053740.2	RNA recognition motif	9.5869	6.57847	5.19814	9.56577	11.4276	6.30564	7.51501	6.03064	4.36206	5.60538	4.39595	5.7105	9.29787	6.00393	22.4793	16.4157	19.6863	18.3409	23.1121	29.8916	16.7826	26.9328	20.7388	20.3435
SbiHYZv1_01G0054070.1	Fantastic Four meristem regulator	3.43235	4.98179	2.69961	1.96607	3.22893	3.40886	2.6806	2.33534	1.90205	5.97637	3.20399	1.64929	3.78596	5.54189	4.35959	3.65232	6.31391	4.85877	6.83543	3.82497	2.27487	11.5438	11.4616	11.264
SbiHYZv1_01G0054250.1	alpha/beta hydrolase fold	2.62126	1.91481	7.24707	6.23579	3.40238	3.04154	5.06199	5.7635	4.5129	4.91514	6.20868	19.3366	4.59977	6.01	7.68692	5.27344	3.78346	7.74077	4.12172	3.41271	5.58994	2.22218	2.21412	3.0146
SbiHYZv1_01G0054450.1	beta-galactosidase(BGAL8)	130.916	76.1431	69.7743	157.277	74.4738	201.039	140.129	156.205	122.825	84.6444	107.966	121.124	61.3081	50.6385	33.9403	102.181	36.563	50.7668	32.9029	67.8703	59.3803	33.5174	38.8377	35.5013
SbiHYZv1_01G0054530.1	Tryptophan/tyrosine permease family	1.40459	1.9009	2.35972	1.83947	2.13904	1.73624	2.02477	1.91445	2.15509	0.638997	1.16042	1.25198	0.735602	1.82062	1.13109	2.86679	5.95752	4.41589	7.51078	6.24445	3.30645	10.9179	10.0958	10.8506
SbiHYZv1_01G0054700.1		46.7102	41.4332	30.0588	35.1554	38.6496	48.1456	35.3825	52.9528	49.6068	28.0637	52.5305	28.0697	26.622	38.1196	32.1338	37.1917	27.2437	24.5071	39.4716	27.2397	40.2126	14.3393	21.4261	19.2138
SbiHYZv1_01G0054750.1	Calcium-binding EF-hand family protein	19.4386	28.838	37.2331	18.7936	42.6118	24.1919	22.295	15.0468	18.9041	34.6189	24.1247	28.9806	37.5098	26.1985	52.0243	36.7733	58.5989	55.3454	64.5491	43.2133	48.4544	75.262	56.9874	96.1918
SbiHYZv1_01G0055000.1	Belongs to the chaperonin (HSP60) family	22.4109	28.148	19.4667	23.6646	22.8538	44.3639	70.6774	71.9131	76.7697	147.837	183.501	95.563	66.4033	70.7597	76.885	6.1038	6.85727	4.70069	5.85187	13.6168	6.87425	8.84693	9.95531	9.73753
SbiHYZv1_01G0055080.1	Pollen proteins Ole e I like	71.0683	59.5294	36.3961	69.6769	42.3397	43.6789	47.6911	47.2757	39.8206	36.342	13.3234	11.8237	88.6483	13.8858	22.1156	35.4556	23.3234	45.0632	31.5706	109.806	49.7461	97.0269	61.7515	40.4113
SbiHYZv1_01G0055100.1	DnaJ molecular chaperone homology domain	18.5439	11.9543	13.7636	18.2191	24.6902	19.7345	21.8	31.5692	27.89	6.41108	7.84623	5.17652	8.19456	13.5113	6.5041	20.9994	27.7465	17.2812	34.6383	17.84	19.9041	27.4539	23.8717	24.5308
SbiHYZv1_01G0055150.1	Thaumatin family	8.12075	8.47395	13.0689	13.6674	5.47885	7.29657	13.0442	9.1261	9.10647	9.68822	3.15491	8.84555	8.3886	5.03443	3.73625	2.86113	3.4453	5.87	2.77407	2.83266	5.11459	5.23381	7.22934	3.24865
SbiHYZv1_01G0055690.2	POT family	6.9707	6.01251	2.70839	5.06151	3.14062	11.0354	10.4603	1.04167	10.9915	11.193	12.1567	14.5315	12.6213	10.1727	12.3178	10.4573	6.79991	5.07745	7.86336	8.6333	7.08205	6.65406	4.80724	3.57763
SbiHYZv1_01G0055880.1	Belongs to the glycosyl hydrolase 17 family	9.44164	10.4002	10.2386	5.59829	13.0555	7.77569	11.2855	7.62972	10.2849	15.5559	17.3409	7.51211	20.8057	27.0618	20.9675	9.89832	21.7057	12.8836	15.7692	10.9784	11.4271	28.6363	20.0227	24.1025
SbiHYZv1_01G0055920.1		178.09	163.733	169.761	261.608	205.403	245.057	233.019	290.056	305.964	188.506	277.51	258.464	367.272	327.842	402.183	304.55	152.201	216.563	180.626	337.787	262.834	412.904	335.271	314.12
SbiHYZv1_01G0055920.2		32.2099	30.9877	32.2333	51.8486	40.8453	42.4148	43.1615	56.695	61.1932	154.278	42.308	168.614	58.3131	58.7815	72.0041	50.9953	182.037	68.4786	211.701	57.3971	45.8927	66.5419	61.289	54.5388
SbiHYZv1_01G0055940.1	At1g01500-like	10.0364	12.1338	7.94802	3.21859	16.2435	3.30055	2.45266	0.906846	1.25567	0.605403	0.227561	0.345746	1.03205	0.338181	3.59115	21.6676	27.9937	17.0046	32.7738	23.0566	19.7253	37.3248	38.8289	32.6358
SbiHYZv1_01G0056110.2	Homeobox-leucine zipper protein	10.1164	9.49002	11.7584	11.8019	15.102	11.4035	9.17389	8.6616	7.50332	12.2199	13.5925	17.3879	23.0344	18.0532	35.2035	21.4767	18.9445	19.8752	21.1415	20.7436	19.9561	16.9304	17.522	20.0991
SbiHYZv1_01G0056130.1	Belongs to the class-IV pyridoxal-phosphate-dependent aminotransferase family	28.1653	16.4314	161.14	67.8305	28.7538	55.4815	27.6503	45.323	38.7613	15.5037	30.5416	127.001	22.8033	35.9204	34.2949	40.996	30.8427	83.7136	62.7445	22.7292	87.1247	30.3369	32.4298	43.4353
SbiHYZv1_01G0056220.1	Phytosulfokine precursor protein (PSK)	17.5312	24.8865	18.2856	13.4605	21.9132	19.2241	19.111	16.5785	14.3408	10.9026	10.5784	6.75456	9.97733	10.4674	7.87988	15.4829	13.0944	12.2992	17.4498	16.8301	17.7685	14.5061	14.6383	16.6167
SbiHYZv1_01G0056630.1	Glutamine synthetase	39.3168	57.2443	59.1328	33.1425	57.9153	44.8169	40.7629	27.1193	30.1319	58.9375	91.5603	45.7749	97.9398	135.43	180.913	77.9348	90.5509	65.0701	132.549	96.7436	91.6232	108.212	136.736	179.339
SbiHYZv1_01G0056710.1	Caleosin related protein	8.53182	11.7175	13.8819	10.5001	12.5641	12.1243	8.59827	7.09343	9.14179	10.6996	8.00867	8.52566	12.3533	10.3865	16.6027	15.9503	16.1782	17.0112	30.5781	16.2685	17.5511	19.8324	25.5979	27.0546
SbiHYZv1_01G0056790.1	Belongs to the glycosyl hydrolase 17 family	15.8855	14.4268	2.78018	11.4316	2.79082	6.30919	10.6836	3.1786	3.01761	6.20432	1.08647	1.46707	5.64041	3.48835	2.16233	3.95064	2.34231	4.84579	2.73115	3.03417	3.74871	4.45052	6.05666	3.45586
SbiHYZv1_01G0057220.1	Component of the replication protein A complex (RPA) required for DNA recombination, repair and replication. The activity of RPA is mediated by single-stranded DNA binding and protein interactions. Probably involved in repair of double-strand DNA breaks (DSBs) induced by genotoxic stresses	29.6195	25.9633	9.51482	18.5397	6.77018	9.05014	11.6879	4.58225	4.48559	11.5645	1.48566	2.37714	10.5105	4.82582	4.02168	4.88187	8.15087	14.4105	6.88237	7.26166	16.2379	14.8224	22.3215	8.38612
SbiHYZv1_01G0057990.1	-	35.3207	35.8681	58.9876	56.783	63.5654	48.3383	57.2634	67.8743	47.3331	64.6283	50.6705	89.0192	60.5219	59.0077	74.9965	84.7767	78.7641	107.35	86.0271	89.643	83.8586	65.9427	65.5144	82.3485
SbiHYZv1_01G0058120.1		30.654	22.5781	4.28045	14.668	17.0562	19.9335	12.2587	8.26697	10.736	6.24172	10.3219	2.76562	8.90362	6.56204	6.60119	18.217	14.4077	10.1647	12.9971	24.7989	10.578	26.1747	28.6045	17.1987
SbiHYZv1_01G0058340.1	-	6.93132	4.55721	9.34423	9.89677	6.34932	8.87212	14.6016	15.5326	18.6409	14.2576	17.9539	17.1798	5.57947	5.84902	7.95547	3.36922	3.88943	3.58778	3.47435	2.34679	3.51523	3.61272	2.23229	2.76458
SbiHYZv1_01G0058650.1	Belongs to the major facilitator superfamily. Sugar transporter (TC 2.A.1.1) family	6.89918	9.2784	6.48272	4.16283	7.45401	5.27226	7.57017	4.34067	7.13537	12.2545	7.71044	5.6241	8.82905	5.86531	8.8645	8.3968	14.2991	9.10142	19.2699	7.41467	6.9446	34.2836	20.0141	13.9967
SbiHYZv1_01G0058670.3	Dehydrodolichyl diphosphate syntase complex subunit	9.05594	9.85003	14.4368	5.50518	19.4611	4.69092	8.86148	2.46045	5.90346	10.9643	4.81723	4.23737	18.1058	6.10879	16.5742	9.87859	30.9049	25.2569	34.8041	22.3437	15.0626	44.3865	32.1155	34.6048
SbiHYZv1_01G0059060.1	Inositol-3-phosphate synthase	135.4	145.071	391.657	48.5712	156.811	147.45	19.3062	13.6973	13.3799	47.4966	10.8771	77.3756	299.985	59.5603	729.134	809.966	1005.88	1135.86	809.446	548.18	439.464	679.121	871.481	1259.74
SbiHYZv1_01G0059100.1	Belongs to the plant LTP family	9.39495	16.6046	6.95358	18.5995	18.4626	16.3113	14.325	13.295	11.5869	16.9196	9.34874	8.45188	16.4238	10.0509	13.8423	33.4336	22.1938	18.6722	25.8928	22.8643	17.55	28.9783	31.2214	25.1844
SbiHYZv1_01G0059110.1	Stage II sporulation protein E (SpoIIE)	129.581	115.791	125.287	137.725	127.456	129.763	87.1197	100.15	100.722	44.3245	49.7851	79.6685	64.1406	75.9472	72.1735	114.574	105.841	94.1428	121.338	117.543	128.171	84.6858	88.4158	95.7057
SbiHYZv1_01G0059180.1	DNA-binding domain in plant proteins such as APETALA2 and EREBPs	0.555325	0.540033	1.21144	1.12463	1.17601	0.877469	3.28227	1.86726	1.96088	2.43923	1.3191	2.04203	3.51383	1.42649	7.23434	2.19232	4.32174	11.3976	1.76056	1.28955	1.2955	1.27629	1.70631	1.71487
SbiHYZv1_01G0059320.1	Leucine-rich repeats, typical (most populated) subfamily	4.28025	4.78428	11.907	4.41856	8.28812	3.78195	6.29659	5.61977	5.71211	8.1489	15.8009	7.61612	7.17607	18.0717	14.1247	12.3387	18.6879	23.2611	14.7437	10.5183	6.50619	14.9842	11.6101	14.9658
SbiHYZv1_01G0059450.1		50.8529	48.0134	41.9153	30.2634	29.406	20.2632	24.8482	12.4881	16.9053	38.8539	28.6987	28.7597	26.2352	19.4134	29.5983	19.3005	24.2398	31.7208	14.505	21.0465	26.3702	27.7018	34.5467	26.3576
SbiHYZv1_01G0059480.1	Belongs to the multi antimicrobial extrusion (MATE) (TC 2.A.66.1) family	32.1429	37.8372	42.1316	22.6066	46.104	29.5441	28.8515	26.4228	27.7893	38.3312	28.5042	22.2218	46.5354	56.4115	52.217	49.6745	69.5489	57.8873	75.2676	51.5762	58.479	76.3964	74.0716	81.7627
SbiHYZv1_01G0059640.1	Belongs to the peptidase A1 family	29.2747	37.8884	11.8131	36.7897	39.9284	49.976	42.2085	35.8311	25.1194	71.6855	35.8177	14.769	114.455	49.9893	22.8842	42.0432	29.5421	19.9327	18.2533	55.3001	30.6907	35.2895	45.4976	26.628
SbiHYZv1_01G0059770.1	-	15.5095	11.2714	13.9212	23.0889	8.45567	21.6883	11.2328	11.1843	8.45217	6.15019	7.01924	16.5487	4.00215	5.12772	3.95087	13.9785	6.9213	16.3613	7.29499	6.8686	13.0042	4.53715	5.65497	2.13046
SbiHYZv1_01G0059880.1	isoform X1	2.48837	2.88843	12.2418	7.29884	2.95323	3.14657	17.0343	18.111	20.5692	127.729	141.676	150.016	33.5235	33.1576	37.9445	2.47477	2.84695	2.87399	2.11604	2.64716	2.82266	2.69622	2.62681	2.69768
SbiHYZv1_01G0059970.1	DNA-binding domain in plant proteins such as APETALA2 and EREBPs	67.0764	74.3564	181.348	140.9	138.592	71.6814	44.0904	74.466	66.8516	85.6434	209.105	353.094	36.4508	184.994	191.277	49.0489	63.1244	149.269	25.4896	58.5091	117.615	6.40394	33.0635	70.5859
SbiHYZv1_01G0059990.1	AP2 domain	1.26987	1.6324	11.1961	8.52644	4.63549	9.11943	7.64996	11.2945	11.5254	0.937299	2.21452	5.2371	1.32465	3.72055	2.77579	0.644032	1.53058	1.69438	1.04088	0.426711	1.49698	0.310852	0.711419	0.299952
SbiHYZv1_01G0060120.1	tify domain	18.4794	31.2703	46.9357	19.1642	36.1282	12.7967	10.6776	6.74552	13.7058	33.2539	43.7588	33.0074	8.48456	24.2157	51.6056	7.12524	27.9118	24.7209	11.6407	16.1622	29.4979	6.0046	21.2428	32.6802
SbiHYZv1_01G0060200.1		16.6863	16.1433	15.1462	15.7952	23.6984	14.6694	17.7378	21.5268	19.0152	12.2236	10.3969	7.97497	24.4257	23.0172	21.3159	29.1516	32.0426	20.628	38.4569	30.1152	22.3945	43.3821	31.765	28.5282
SbiHYZv1_01G0060210.1	Protein of unknown function (DUF1677)	27.2494	28.2011	24.2452	22.8653	42.8999	26.0265	25.4347	33.2963	30.3685	20.1332	18.2423	12.8177	37.2356	36.2483	32.6257	47.8787	47.8714	31.9495	67.0489	46.2428	34.5314	74.5172	52.188	41.2128
SbiHYZv1_01G0060320.1	E1-E2 ATPase(HMA8)	62.2827	60.6838	56.7267	64.012	55.1145	54.2668	41.4696	41.4242	39.0208	26.5062	27.0667	28.9934	36.1381	40.907	42.1045	63.7339	61.2761	55.9327	59.7357	59.7364	59.7757	54.4681	58.8146	59.0465
SbiHYZv1_01G0060400.1	-	62.7544	84.1423	33.0628	25.5735	60.1673	72.6448	25.1272	12.4316	18.8807	18.0748	11.5743	8.37878	30.5845	23.4107	45.5702	76.6753	87.898	55.8835	68.1471	86.5595	66.7386	96.9566	103.481	102.605
SbiHYZv1_01G0060450.1	Protein BIG GRAIN 1-like	10.1062	6.95646	13.744	13.3715	13.1524	17.0887	21.0692	25.569	16.0862	13.0334	8.42448	6.896	13.3113	8.17625	5.18947	16.2677	8.17808	8.60386	15.29	15.0093	7.24812	12.5537	10.9442	7.14365
SbiHYZv1_01G0060720.1	-	11.4227	6.00082	5.25703	30.7624	10.6106	12.6161	12.9285	26.5232	16.4944	11.3212	15.219	22.4679	11.8592	12.3282	4.37732	10.4987	3.9934	8.49989	3.47881	4.06599	5.46618	2.75759	2.28227	3.09015
SbiHYZv1_01G0060840.1	Bacterial PH domain	15.4063	21.4639	9.1043	6.1268	16.9242	9.99977	8.5227	4.40737	7.9085	12.0832	8.0204	2.97221	14.2409	13.4607	17.3023	18.6434	18.4487	12.9299	15.2556	20.268	13.5217	24.0307	20.4095	21.1318
SbiHYZv1_01G0061150.1	late embryogenesis abundant protein	6.80933	2.54789	10.1059	15.7619	3.4838	11.3821	1.82637	3.47025	1.20238	5.17532	1.68033	19.4379	16.2253	3.5485	39.4063	24.3505	8.40188	22.9509	34.8608	4.1399	33.4965	9.14169	1.53753	14.9413
SbiHYZv1_01G0061250.1	Belongs to the plant LTP family	15.8155	15.6383	7.16816	12.246	6.05446	8.71611	20.3947	4.46039	4.8731	8.78556	2.83546	2.27164	9.62975	6.82676	3.61643	6.91041	5.83325	9.48097	2.55237	6.93928	7.59378	7.08248	12.064	6.71615
SbiHYZv1_01G0061280.1	Alba	32.4906	29.0081	24.889	23.5463	23.1388	17.6965	28.7152	23.4292	23.421	31.781	19.7693	21.5619	17.792	20.7867	21.144	11.2958	13.5572	22.6567	15.6578	11.5882	14.3762	16.5711	18.3784	14.8999
SbiHYZv1_01G0061290.1	Protein SULFUR DEFICIENCY-INDUCED	1.93174	2.44262	0.556512	1.00595	0.872237	1.18416	2.45253	1.16346	1.57795	6.90161	1.89046	0.265734	1.96008	1.20218	0.719104	1.42443	3.66354	2.49377	17.1202	3.51165	0.92946	17.0771	3.51962	7.82034
SbiHYZv1_01G0061670.1	Castor and Pollux, part of voltage-gated ion channel	21.8144	17.6725	14.0323	19.3224	16.8228	34.0132	25.8062	18.3517	20.0708	36.8302	55.5912	22.3389	45.4684	40.1365	48.6321	27.5007	21.5458	15.7138	22.3536	20.9459	15.1049	22.9346	19.3302	18.9598
SbiHYZv1_01G0061670.2	Castor and Pollux, part of voltage-gated ion channel	53.4777	50.2598	27.8836	33.3964	40.7686	57.3043	44.4702	56.3119	54.652	68.3306	101.067	58.7358	78.4949	108.609	85.6682	42.6854	33.6107	27.7644	34.6224	54.4717	41.4649	36.8745	47.792	41.8902
SbiHYZv1_01G0061790.1	heat shock factor	3.72982	5.94467	1.63674	1.71068	4.26879	2.17754	0.648448	0.448537	0.992275	0.166109	0.344322	0.684284	0.588984	1.35771	1.95409	1.38628	1.81308	0.844662	2.73201	2.95578	3.11991	2.62389	2.00195	1.79497
SbiHYZv1_01G0061800.1	heat shock factor	4.67934	7.09865	1.56154	2.23964	5.74174	3.02986	0.828686	0.68732	1.46971	0.188932	0.780462	0.356051	1.54393	0.877539	2.27804	2.45434	1.92127	1.28354	3.92084	4.48387	3.0345	2.99485	2.73021	1.9194
SbiHYZv1_01G0062010.2	YT521-B-like domain	229.024	182.632	311.59	346.076	239.288	280.68	274.886	402.633	365.919	351.371	341.765	764.468	361.307	345.725	307.877	302.599	247.915	253.678	244.781	210.657	296.759	200.072	190.827	216.417
SbiHYZv1_01G0062020.1	photosynthetic electron transport in photosystem I	81.5798	108.025	66.8102	55.9315	95.6426	122.975	120.699	92.7155	102.621	168.828	236.918	108.758	175.132	193.457	183.249	68.2778	72.9117	52.9608	89.8308	100.69	68.0117	92.1599	112.322	108.901
SbiHYZv1_01G0062120.1	ABC-2 type transporter	60.8696	61.5517	85.8837	42.9352	79.7693	54.2263	48.2568	43.7694	51.3053	27.0039	30.7332	33.6265	39.4728	43.0515	67.3813	122.155	134.676	115.685	139.226	104.572	84.8201	136.413	112.821	136.352
SbiHYZv1_01G0062290.1	Lycopene cyclase protein	16.1852	17.5744	14.5443	6.64891	14.4729	13.9934	18.9003	11.5982	10.1428	19.9119	20.3059	8.60941	9.36541	13.8303	9.74873	15.4748	26.3875	17.6088	23.7491	23.1741	21.3636	50.8835	34.4992	48.9809
SbiHYZv1_01G0062560.1	HR-like lesion-inducing	161.693	206.223	103.181	162.586	129.17	116.067	139.138	105.461	90.2173	117.706	50.3936	57.5422	172.05	89.405	70.7216	109.359	106.545	146.767	94.8095	123.273	117.604	156.465	147.013	99.2963
SbiHYZv1_01G0062700.1	Protein SHOOT GRAVITROPISM	0	0	0	8.84023	0	0	0	0	0	0	0	9.7057	7.44547	0	0	0	0	0	0	0	0	0	0	0
SbiHYZv1_01G0062840.1	CHY zinc finger	7.02366	9.09825	5.44399	9.28233	7.44164	8.94749	7.82054	7.83357	5.87239	10.8984	8.7059	5.0479	10.0293	7.73443	7.33488	12.6677	9.65991	9.41036	9.71611	26.8931	9.07246	14.2085	13.8564	12.795
SbiHYZv1_01G0063280.1	Beta-amylase	16.1827	17.7981	35.2939	15.725	23.3458	22.0133	19.7803	12.6571	12.0035	20.6268	19.0737	25.699	34.3712	27.7182	75.0306	39.6046	40.6065	56.6776	57.1434	32.9276	48.1674	43.7913	38.1487	51.7782
SbiHYZv1_01G0063380.1	-	3.03639	3.74653	6.46016	5.03282	5.63707	4.40521	4.20769	2.69934	2.99136	16.2891	9.20979	13.9071	20.0062	13.4111	32.179	7.68064	10.1625	11.1925	17.9611	5.82003	4.58302	11.4126	8.48251	10.3246
SbiHYZv1_01G0063590.1	-	21.1731	18.1992	2.82665	15.3713	3.37248	8.45198	16.9947	7.22624	4.81949	8.91862	1.22731	3.07054	8.56902	4.06194	2.477	3.67328	3.832	6.57303	2.95974	3.99474	6.80544	8.03381	9.58319	4.13933
SbiHYZv1_01G0064050.1	Serine acetyltransferase, N-terminal	30.7838	31.3667	18.3438	20.5483	27.9347	33.7874	11.3296	10.6493	10.9213	8.65974	8.18344	8.54307	15.4871	13.9103	16.5479	40.2952	39.1157	28.9677	35.8099	38.0417	32.87	47.2217	50.5579	45.4107
SbiHYZv1_01G0064180.1	NAC domain-containing protein 94	2.43385	3.35339	5.68944	3.68345	6.64621	2.10421	4.14088	2.61916	3.39685	4.40719	14.7846	13.6834	2.42995	8.77578	7.41128	5.5172	8.13264	10.4895	3.62356	5.25429	6.29011	2.98531	5.42041	11.8813
SbiHYZv1_01G0064210.1	Chitinase class I	11.5391	15.0535	36.2286	51.2792	33.6261	10.2498	34.9814	28.8829	26.0851	50.6482	29.1387	163.434	48.7571	40.2078	49.2398	52.5718	31.6781	52.5155	26.872	21.9773	26.8036	23.2472	20.8334	29.5358
SbiHYZv1_01G0064430.1	Occurs in almost all aerobically respiring organisms and serves to protect cells from the toxic effects of hydrogen peroxide(CAT1)	107.593	123.143	206.558	71.6403	198.369	81.9958	90.3863	81.4102	109.117	25.3529	35.8745	22.9189	45.4438	75.3239	118.014	172.474	200.377	188.225	252.048	166.071	152.976	179.965	204.828	207.052
SbiHYZv1_01G0064440.2	RWP-RK domain	0	20.5596	38.345	26.5683	22.3808	18.2674	22.6809	21.9712	30.6659	16.4951	0	0	15.6626	16.1387	0	26.5565	0	0	28.6501	25.116	15.013	21.8328	28.222	0
SbiHYZv1_01G0064680.1	Belongs to the glyceraldehyde-3-phosphate dehydrogenase family	1095.07	1381.97	1350.8	522.212	1428.14	1011.08	879.413	611.685	787.175	551.703	719.72	271.055	1147.09	1260.72	1302.32	997.762	1369.97	1009.5	1337.78	1130.46	1104.16	1442.83	1466.98	1507.91
SbiHYZv1_01G0064710.1	May be involved in modulation of pathogen defense and leaf cell death	26.9225	22.9572	91.5391	33.9234	29.0987	33.8699	71.9526	64.6711	78.6691	64.5551	95.6629	58.5556	14.8425	35.9953	28.0007	11.0307	19.8329	29.9307	15.2329	9.21372	15.1343	12.5727	15.1346	16.536
SbiHYZv1_01G0064830.1	-	16.5061	10.2328	1.37943	6.1914	1.63817	7.26309	9.40087	3.34149	3.07778	6.06254	1.36757	1.20084	6.44546	3.05743	1.09221	1.30515	2.39392	3.14726	1.48636	1.79448	3.85149	3.46159	6.87063	2.82285
SbiHYZv1_01G0065050.1	Non-specific serine threonine protein kinase(CIPK12)	33.8356	37.7358	110.365	34.174	32.7164	50.622	21.5166	25.9288	19.0637	18.612	19.6415	66.4768	20.7872	19.8576	37.666	49.9883	39.5031	56.4313	60.9814	56.8644	67.8006	46.4645	48.6912	54.2093
SbiHYZv1_01G0065200.1	Belongs to the sterol desaturase family	11.4507	10.9679	22.5143	11.2143	10.3126	14.7862	16.3778	14.5943	13.7545	34.5079	22.7855	70.2954	28.3765	17.3421	45.2083	19.2187	16.7246	29.5538	16.8194	14.0743	14.781	12.6808	15.8435	22.8291
SbiHYZv1_01G0065330.1	regulation of endocannabinoid signaling pathway	15.0287	14.231	28.7455	18.939	14.7996	13.404	12.8559	17.225	16.2492	6.7583	11.7688	16.9612	4.19994	8.11598	9.84334	8.06657	11.7567	15.0363	7.14673	6.94013	13.833	4.62121	5.82138	9.37433
SbiHYZv1_01G0065500.1	Serine/Threonine protein kinases, catalytic domain	18.1979	16.6998	14.335	17.2015	16.605	19.4434	18.5096	15.3341	17.4898	27.4603	33.8375	20.378	30.5163	34.5981	32.3211	26.7075	20.0531	17.6637	18.8869	21.8383	21.4422	17.189	19.6003	22.1293
SbiHYZv1_01G0065680.1	Core component of nucleosome. Nucleosomes wrap and compact DNA into chromatin, limiting DNA accessibility to the cellular machineries which require DNA as a template. Histones thereby play a central role in transcription regulation, DNA repair, DNA replication and chromosomal stability. DNA accessibility is regulated via a complex set of post-translational modifications of histones, also called h…	267.2	261.481	71.7271	220.07	67.5543	120.376	172.439	88.7389	77.1028	144.056	27.2709	95.5304	141.025	37.8454	28.7038	30.51	52.0707	85.2771	45.4969	57.8853	142.964	110.135	161.076	71.9722
SbiHYZv1_01G0065720.1	PA domain	50.5758	40.9958	51.9323	60.0168	34.2667	65.0251	39.6436	47.7773	42.271	33.2943	34.0722	88.2002	33.3946	30.6861	39.6999	54.2469	34.8994	56.5149	34.5537	31.817	48.1058	24.2725	18.7636	25.1259
SbiHYZv1_01G0065790.1	LysM domain	33.0485	25.76	46.2569	61.4281	28.7232	65.5114	40.3154	56.3747	34.1304	16.7984	14.5833	106.105	28.4805	18.1553	68.9641	71.9196	44.9538	100.359	38.8718	21.5816	48.5401	23.9573	22.1357	33.2507
SbiHYZv1_01G0065910.1	Peroxisomal biogenesis factor 11 (PEX11)	61.4257	74.7521	104.283	59.63	103.617	57.935	86.0476	100.583	120.912	110.312	166.752	114.968	161.633	223.322	215.118	89.5776	83.8482	80.6729	114.275	110.293	85.5173	85.4362	89.4465	114.121
SbiHYZv1_01G0065960.1	Phloem protein 2	9.07606	9.56944	16.4121	13.9135	12.0189	9.06957	9.20475	13.8159	12.491	15.5206	17.4459	27.0286	20.6771	33.513	25.486	13.5038	11.7089	11.6779	9.899	9.6734	11.6278	7.64887	10.6045	7.65109
SbiHYZv1_01G0066000.1	Serine aminopeptidase, S33	28.8752	33.2276	32.1898	19.4293	34.1765	30.5294	34.0881	23.4399	23.2117	24.0203	21.985	11.0572	15.6595	13.9865	12.5165	22.5284	26.0206	26.525	26.7814	31.5679	23.4606	31.7808	33.6728	36.1653
SbiHYZv1_01G0066390.1	Remorin, N-terminal region	239.652	258.526	115.164	175.107	167.583	160.53	88.4304	113.079	106.875	109.154	114.709	75.6682	100.436	97.9568	93.9859	161.435	156.4	106.067	114.737	168.468	119.084	126.797	124.63	114.609
SbiHYZv1_01G0066420.1		4.50303	6.02159	9.58789	3.1811	6.61469	3.13362	5.28057	4.47401	4.55334	2.25656	5.00902	2.84837	1.9289	2.2065	2.38336	1.54528	1.79734	1.83563	1.14376	1.84667	2.42137	2.38538	2.74547	3.00922
SbiHYZv1_01G0066430.1	Stress responsive A/B Barrel Domain	26.8858	26.1965	20.2358	18.0731	24.8185	19.6724	38.2763	32.5184	39.6248	24.9435	40.5978	17.8937	16.2553	14.9327	19.4195	10.9999	11.0985	9.99389	17.5241	12.3524	14.7522	17.7048	18.0067	15.4366
SbiHYZv1_01G0066570.1	CemA family	34.4668	32.547	16.8425	16.429	31.304	27.316	28.931	24.6134	30.2953	43.5058	69.7828	27.3848	67.5877	65.9528	63.4169	27.6032	23.0139	14.4248	21.5294	28.8139	23.0841	23.8941	25.0957	24.157
SbiHYZv1_01G0066670.1	DEAD/DEAH box helicase	38.7625	35.1008	29.5578	35.9063	35.7921	54.0412	50.1227	48.821	47.5923	55.4718	59.6023	39.4192	35.2765	30.7196	37.8242	18.3551	17.7444	14.2703	14.3881	26.4113	16.0742	16.2329	19.1372	18.3599
SbiHYZv1_01G0066800.1	Glycogen recognition site of AMP-activated protein kinase(SEX4)	0	0.48338	1.76997	4.75406	1.37477	2.83693	3.40604	0.964078	2.15935	2.81733	3.53327	2.99691	1.38596	1.62634	0.613014	4.51768	2.91122	7.73524	4.59386	0.76189	1.27803	3.0208	1.72313	1.54087
SbiHYZv1_01G0066970.1	Domain of unknown function (DUF4378)	16.8501	20.0264	11.2542	12.6511	20.289	10.5568	9.4863	7.1795	8.38861	15.1224	15.1516	7.52782	33.6917	26.3369	35.9281	25.6434	27.0973	17.2563	28.6441	32.9845	18.3765	33.528	37.7772	31.1711
SbiHYZv1_01G0067060.1	Tubulin is the major constituent of microtubules. It binds two moles of GTP, one at an exchangeable site on the beta chain and one at a non-exchangeable site on the alpha chain	112.706	93.8664	40.8305	67.5527	35.8655	41.5645	53.0677	29.373	25.8237	45.8248	11.814	15.4401	40.3522	24.8876	21.9449	27.9849	30.0532	46.2671	24.7618	41.1245	49.222	47.04	59.6755	28.9903
SbiHYZv1_01G0067090.1	Belongs to the GRAS family	13.0978	17.7605	7.49288	12.8325	14.7775	12.5784	13.1901	9.63906	12.2098	16.1023	14.031	7.85682	13.3456	12.0648	12.3698	16.0113	15.3622	8.81649	17.5981	22.0581	12.1221	22.3098	31.8992	32.4909
SbiHYZv1_01G0067160.1	Hydrophobic seed protein	490.957	588.122	358.343	273.028	553.975	485.222	380.003	234.905	242.394	330.437	237.821	54.0532	179.357	130.242	158.202	392.796	399.834	213.849	313.862	707.008	304.356	493.556	467.836	461.216
SbiHYZv1_01G0067320.1	Histone deacetylation protein Rxt3	1.05607	0.505034	0.625032	2.94889	0.791199	0.941382	1.09701	0.955201	1.43872	0.850118	13.4314	0.955938	0.667903	0.894566	0.964722	0.782435	4.54947	0.569281	0.700427	0.86372	6.82447	5.16987	0.882321	12.9486
SbiHYZv1_02G0000030.1	Belongs to the cytochrome P450 family	6.30597	5.29094	21.5423	30.2367	13.3137	5.44573	14.4062	18.5465	40.0897	6.30767	40.3263	11.5624	7.14873	24.9312	12.2652	4.32311	7.33894	21.4424	5.89975	6.98728	12.7807	10.1754	6.65218	11.7032
SbiHYZv1_02G0000050.1	RED-like protein N-terminal region	0	0	11.2514	0	0	16.4784	0	21.6225	0	0	12.531	16.3688	0	1.77147	2.43237	0	24.1533	0	38.6369	43.8885	0	35.8827	2.32718	15.9566
SbiHYZv1_02G0000210.1	Senescence regulator	42.8912	30.9593	9.5343	41.2969	45.5006	43.1324	24.4586	26.518	21.4655	6.16421	2.41714	3.69647	5.20846	3.80298	2.21471	40.555	43.1419	32.1216	67.7161	46.4301	61.2068	43.9475	53.9625	28.8363
SbiHYZv1_02G0000430.1	Oxygen evolving enhancer protein 3 (PsbQ)	56.9635	71.8967	24.2587	26.4021	42.909	96.2834	92.9081	89.437	97.8606	193.452	252.487	118.474	184.902	203.897	178.883	23.6731	22.7259	15.2448	21.1359	45.6623	19.5203	30.45	32.959	36.4131
SbiHYZv1_02G0000440.1	Belongs to the TRAFAC class myosin-kinesin ATPase superfamily. Kinesin family	15.7276	13.2471	3.85734	11.6165	3.02547	6.56484	12.4359	5.36418	4.41641	8.17724	1.47609	2.59269	7.55192	3.88812	2.96556	3.18454	3.84659	5.58225	2.86315	3.36147	5.26993	6.02553	7.17916	3.1493
SbiHYZv1_02G0000500.1	Flavoprotein wrbA	1.84536	2.38714	17.6144	13.0471	3.71282	2.2309	5.68338	10.4625	7.52151	3.3564	5.11183	6.12061	2.2275	5.74244	2.84555	1.15725	2.80168	8.59079	2.91757	1.72686	3.09737	1.41684	1.78918	2.98595
SbiHYZv1_02G0000520.1	Belongs to the major facilitator superfamily. Sugar transporter (TC 2.A.1.1) family	26.3049	16.6433	111.701	61.8223	42.381	40.9462	47.1581	70.5994	76.1136	25.5438	55.4077	69.8621	14.6814	45.2434	28.8786	13.1439	16.145	32.5849	16.1793	10.0091	42.9312	12.2805	8.60013	20.3114
SbiHYZv1_02G0000550.1	Dirigent proteins impart stereoselectivity on the phenoxy radical-coupling reaction, yielding optically active lignans from two molecules of coniferyl alcohol in the biosynthesis of lignans, flavonolignans, and alkaloids and thus plays a central role in plant secondary metabolism	4.95664	6.61278	2.61152	5.89563	6.87871	7.43478	6.86198	4.57156	3.1794	9.7253	3.27105	1.11349	9.7523	5.78082	2.63067	9.31185	11.4314	7.81078	18.3045	10.1157	3.82851	28.3924	11.729	11.0712
SbiHYZv1_02G0000690.1	-	15.011	14.8723	15.4884	21.8832	15.7128	16.647	17.879	21.5845	21.3038	26.9275	31.8006	34.9234	25.7469	26.9415	29.7023	17.6276	14.9964	15.7806	15.6302	15.1241	16.1241	16.9131	14.7271	14.688
SbiHYZv1_02G0000720.1	Aminotransferase class I and II	204.326	237.022	292.584	192.59	264.642	254.407	267.003	266.921	299.015	384.382	579.042	479.862	475.412	663.299	771.523	278.313	299.327	261.855	344.727	301.302	247.785	263.555	332.926	386.008
SbiHYZv1_02G0001420.1	-	9.2418	11.201	22.8674	16.2986	11.0558	13.54	17.8647	20.5291	22.7002	17.9756	28.4925	20.833	11.1268	15.0752	12.549	7.78331	8.28966	8.25332	6.37653	8.29984	5.4653	4.74714	9.19311	7.5452
SbiHYZv1_02G0002360.1		70.1464	58.8516	93.439	56.744	101.43	50.4068	73.2879	72.927	74.2191	59.9892	113.61	108.348	87.822	290.698	156.684	56.7842	74.3949	107.347	80.0125	51.6166	106.24	37.1683	47.236	52.7992
SbiHYZv1_02G0002600.1	Protein of unknown function (DUF1298)	8.58525	24.9348	5.75386	4.04516	7.59008	40.6663	22.8512	9.27859	8.35735	12.5567	12.5844	1.25143	6.68325	4.17331	0.407963	3.34056	5.98835	5.24552	4.2567	58.2673	7.63333	15.8846	10.5447	22.1796
SbiHYZv1_02G0002610.1	Belongs to the chalcone stilbene synthases family	13.7484	27.9678	11.959	7.6524	16.7454	56.2262	25.1197	11.3988	9.79282	24.9629	15.1399	3.02429	11.7638	10.8467	6.41755	7.19054	11.2961	5.2726	2.61159	79.2109	10.2766	21.5861	13.89	20.1264
SbiHYZv1_02G0002720.1	Phytosulfokine precursor protein (PSK)	3.03598	1.89696	7.71004	6.81696	4.97266	1.95981	5.35506	6.91926	5.21152	7.9631	9.12609	10.8777	5.07168	9.15065	12.6146	7.1587	9.43877	15.0521	6.20299	3.44892	4.49173	5.61081	3.09758	8.02997
SbiHYZv1_02G0003000.1	Belongs to the CRISP family	333.045	252.876	459.104	419.381	496.346	321.161	510.137	776.441	831.1	360.873	1147.62	708.47	215.109	673.538	609.734	239.425	320.045	538.777	377.128	198.968	553.17	115.63	166.467	277.74
SbiHYZv1_02G0003850.1	-	8.27811	10.5334	3.20229	6.089	9.70096	4.69702	7.72834	4.524	3.76415	2.7637	2.06567	1.25746	3.82364	2.00427	2.71433	6.3126	6.11962	5.10275	7.12447	7.88018	5.80378	5.07577	5.94914	4.34877
SbiHYZv1_02G0003920.1	helix loop helix domain	9.21196	7.57945	11.7775	9.85446	6.81984	16.5105	5.0998	4.91977	4.87076	3.02693	2.47904	4.11493	4.65081	4.6981	5.01878	5.74425	7.02974	6.2374	6.01195	6.13175	6.90047	6.57417	7.69744	7.5716
SbiHYZv1_02G0004000.1	cadmium-induced protein	13.6969	18.2861	11.291	17.2481	17.4017	17.6292	17.8736	14.2904	17.5008	39.7558	48.4969	30.933	52.0779	50.7326	49.873	13.4212	9.93441	9.90282	13.4867	18.3468	11.8739	11.6496	15.3283	11.1977
SbiHYZv1_02G0004190.1	Photosystem I reaction center subunit psaK	1813.95	1850.63	1079.51	1069.88	1523.35	1743.04	1323.45	1332.34	1386.35	639.267	1394.98	467.931	808.494	774.25	734.758	1616.01	1310.25	1176.46	1651.36	1538.04	1668.49	1241.37	1357.99	1437.74
SbiHYZv1_02G0004300.1	-	9.25525	9.1652	3.79081	15.3443	9.16676	18.5685	14.1523	19.1223	15.3903	6.11609	8.31228	5.46895	5.48076	4.90444	3.09106	8.62047	6.16527	4.52527	7.19489	7.43086	7.46786	6.96047	5.21068	5.44272
SbiHYZv1_02G0004430.1	Glutathione S-transferase, C-terminal domain	5.94638	6.75901	99.0079	28.7432	14.9853	16.6986	9.147	21.6742	21.5167	3.69736	15.9592	28.0087	6.71126	22.1952	10.4059	6.94939	10.911	39.3851	28.7181	9.67179	57.085	10.7424	5.06493	27.2746
SbiHYZv1_02G0004750.1	RNA recognition motif	58.2083	67.381	70.5857	48.6207	73.2403	67.4043	75.9992	76.9825	86.6572	98.5309	97.4789	66.3695	77.5082	73.8338	92.4432	31.762	33.2842	28.0057	33.6954	40.673	36.6804	32.303	36.9836	36.2048
SbiHYZv1_02G0004940.1	-	16.6567	19.7182	7.57414	5.60172	13.7904	5.13051	5.1116	2.7326	3.31797	1.72556	7.31579	1.47961	23.2548	25.98	23.4929	19.8761	18.8217	13.2029	19.422	18.9236	19.8552	19.6067	20.8596	22.2665
SbiHYZv1_02G0005080.1	3-oxo-5-alpha-steroid 4-dehydrogenase	24.206	31.3096	18.9515	12.9952	33.6966	18.8098	14.6205	8.24901	13.5642	9.14756	7.95827	6.5607	19.3186	22.899	28.905	34.3554	45.8624	31.9318	41.2307	35.4695	31.788	60.5408	54.3204	61.1271
SbiHYZv1_02G0005090.1	Nicotianamine aminotransferase	78.9805	79.3804	72.6934	54.0885	121.86	59.0133	89.2959	73.0724	73.8258	68.1114	75.9987	41.0526	79.1704	159.809	151.98	114.211	182.448	119.734	142.787	124.446	141.591	187.444	184.069	257.384
SbiHYZv1_02G0005130.1	alpha/beta hydrolase fold	7.63181	9.22338	11.0002	7.71631	11.7152	8.10816	9.6976	7.26292	10.7403	14.4533	14.5167	10.7121	17.1532	20.1678	18.0567	9.90519	12.8399	11.3614	12.8698	10.2183	11.5621	12.6525	10.6871	13.0774
SbiHYZv1_02G0005370.1	-	13.3898	14.208	25.6851	15.4909	15.2388	15.8807	14.4135	16.2659	17.2408	23.2993	26.1581	41.5966	34.0373	34.109	46.6298	27.929	30.3628	29.9407	25.4494	20.7921	25.685	21.2936	22.9524	29.3439
SbiHYZv1_02G0005380.1	Molybdopterin-binding domain of aldehyde dehydrogenase(AAO3)	9.6159	9.91785	12.4172	12.6609	11.4112	12.7382	12.9824	13.2695	13.9511	21.5868	22.7333	28.2518	20.9874	18.8277	22.301	24.6057	18.226	21.0176	17.9966	16.8098	15.5433	16.2172	14.5737	15.2176
SbiHYZv1_02G0005610.1	3' exoribonuclease family, domain 1	26.1181	30.5913	19.8175	15.7793	22.1504	28.0814	34.1267	20.8252	23.0082	45.3915	41.2393	21.3985	42.1637	39.6177	45.0071	11.5473	13.9579	10.732	12.249	21.2136	14.3115	15.4086	18.117	14.641
SbiHYZv1_02G0005710.1	HNH endonuclease	65.7056	55.0346	43.6938	52.5668	51.9992	76.6837	73.2097	87.8195	79.3096	46.9078	67.4329	44.8865	22.013	22.8303	22.8973	41.1254	42.1582	33.4291	50.5954	41.1415	44.4384	44.0486	46.0145	52.8693
SbiHYZv1_02G0005770.1	-	301.307	355.154	283.917	114.155	361.055	161.561	116.938	64.2494	90.2381	34.9497	38.2808	25.4573	133.084	128.504	180.1	340.469	446.527	343.515	474.265	376.709	331.632	526.708	485.803	453.793
SbiHYZv1_02G0006090.1	Belongs to the plant LTP family	5.69958	9.43759	4.71254	8.38742	13.569	7.57303	9.17746	7.11131	6.06605	15.205	5.64155	4.08509	8.84892	5.52388	8.72548	9.27616	12.8893	14.4016	8.67027	27.1065	9.32694	12.0519	12.5619	12.4411
SbiHYZv1_02G0006160.1	-	79.1634	101.036	105.137	61.6137	117.713	40.1729	35.5273	29.0772	35.8755	63.3016	144.254	105.81	33.056	118.047	202.155	47.7612	112.923	116.041	38.1765	62.0603	126.483	31.6555	63.5213	138.285
SbiHYZv1_02G0006210.1	flavin-containing monooxygenase	2.95553	1.01151	2.63627	11.018	2.67363	8.12748	6.49362	15.5989	13.6858	5.04995	7.69611	11.0127	2.46926	3.40423	1.46924	7.83781	3.88748	3.8419	3.26907	7.88671	9.54197	2.29345	2.17578	1.60427
SbiHYZv1_02G0006270.2	-	18.0405	14.6468	6.33774	7.18987	13.2419	14.8403	7.45957	15.3388	15.3506	6.00997	4.56454	5.80865	17.5523	16.4797	5.73039	15.2779	16.1723	17.2173	5.66199	17.6416	15.1722	16.961	16.9169	5.31492
SbiHYZv1_02G0006300.1	Chlorophyll A-B binding protein(ELIP)	104.664	185.628	91.6139	21.7524	136.014	80.5931	51.0992	6.68447	19.2498	187.305	12.0423	11.0951	171.361	21.4208	222.987	99.2629	139.61	236.678	375.592	101.54	155.05	508.133	121.248	371.573
SbiHYZv1_02G0006310.1	Chlorophyll A-B binding protein(ELIP)	4.3063	7.23069	1.23707	0.084186	4.8228	1.28144	2.10109	0.134097	0.568128	12.5568	0.899127	0.206587	5.21705	0.280159	4.42015	2.29463	3.85073	6.40918	13.3607	5.98597	3.03018	46.5358	5.95259	22.4937
SbiHYZv1_02G0006620.1	Belongs to the pyruvate kinase family	19.574	16.9123	9.79265	14.5773	10.2312	11.4282	14.9598	8.86392	7.90125	10.7245	4.48538	5.09889	14.4374	6.66223	7.3554	11.3521	13.2566	13.8174	10.5391	12.9584	11.7408	15.4753	14.4377	12.6516
SbiHYZv1_02G0006760.1	PDDEXK-like family of unknown function	18.5856	22.0172	38.7617	24.4581	26.4757	29.5115	21.3345	18.9141	20.5312	36.3703	19.4538	54.6345	42.6761	24.2617	39.6771	55.1839	48.4001	66.1392	58.1317	42.7479	51.4948	49.5763	37.7682	46.498
SbiHYZv1_02G0006780.1	Glycosyl hydrolases family 18	39.1988	47.6657	503.464	218.304	48.9354	89.6789	48.9668	65.6543	92.1357	28.7738	63.4884	321.451	59.2653	73.8816	135.848	60.9397	63.4159	290.899	189.268	50.5931	382.105	33.3139	33.2728	100.863
SbiHYZv1_02G0006790.1	Xylanase inhibitor protein 1	133.305	114.659	943.081	329.016	165.406	254.429	161.748	239.56	301.338	110.364	217.01	1254.57	193.913	172.051	542.65	345.433	248.761	883.137	458.046	121.07	816.69	127.585	74.1706	257.009
SbiHYZv1_02G0007070.1	-	81.8154	99.9851	81.8485	58.6897	85.1859	78.1227	70.8938	44.0321	39.1032	58.4214	30.8462	24.9325	55.3821	25.8089	28.307	52.0279	73.9799	66.7448	61.5916	77.0899	66.6306	100.12	80.743	79.4548
SbiHYZv1_02G0007200.1		0	0	0	0	0	0	0	0	0	0	0	22.4207	0	0	0	0	0	0	0	0	0	28.8363	0	21.9959
SbiHYZv1_02G0007240.1	Histone H2A	87.6902	91.0129	23.064	53.4107	26.3328	37.53	47.6826	20.9446	22.564	47.745	15.2629	14.3561	42.9401	18.1776	14.6666	12.787	18.1165	34.2754	15.4581	24.052	56.2219	31.9486	60.6069	30.5007
SbiHYZv1_02G0007990.1	-	1.71151	1.70663	0.357648	0.610036	1.41375	0.62385	2.64677	1.81597	1.41942	9.10395	24.0256	4.35544	25.697	23.3912	19.1897	0.929289	0.739169	0.738742	0.952381	0.726862	0.686765	0.920581	0.648473	0.332273
SbiHYZv1_02G0008050.1	1-deoxy-D-xylulose-5-phosphate synthase	0.951308	0.46037	0.977519	0.655302	2.33808	1.13362	1.57891	3.46204	4.82646	1.90918	14.7968	1.48108	1.53021	6.08997	4.04889	0.888311	1.89074	1.08737	0.826375	1.37307	1.07604	1.43153	1.21991	2.23024
SbiHYZv1_02G0008170.1	Terpene synthase, N-terminal domain	2.6833	1.56489	4.08957	4.18601	12.7991	3.4555	7.49151	24.1228	36.9735	6.21693	70.9754	7.39994	5.60833	33.3604	22.6432	3.60198	4.62329	5.1757	6.47499	3.89848	5.58392	3.34741	2.56013	5.62238
SbiHYZv1_02G0008180.1	Belongs to the cytochrome P450 family	2.04246	0.736147	3.34801	1.6843	4.91604	2.00788	4.9889	10.8946	17.6914	3.92767	34.0598	3.5912	2.70976	14.9327	8.32476	1.79704	2.26653	2.73747	2.4109	2.07966	2.34943	1.79376	1.33156	3.15603
SbiHYZv1_02G0008210.1	Terpene synthase, N-terminal domain	2.72058	1.10536	4.07414	3.98239	10.6701	2.84878	6.50008	21.6237	32.9855	5.52471	64.5055	6.05613	5.19607	31.7664	20.6506	2.17136	4.21254	2.84152	3.5049	3.37071	3.49904	2.94673	3.08299	6.79489
SbiHYZv1_02G0008220.1	Belongs to the cytochrome P450 family	2.0199	0.67168	3.42119	2.1227	4.86711	2.02118	4.95618	10.661	17.4275	4.09924	34.3489	3.56529	2.61357	14.7791	8.44458	1.73133	2.21686	2.75508	2.31778	2.13497	2.16932	1.89229	1.51275	3.29704
SbiHYZv1_02G0008250.1	Terpene synthase, N-terminal domain	3.26537	1.47051	3.82615	4.094	10.5611	3.30828	7.53088	24.7738	33.3593	6.94082	65.9104	7.1807	6.91968	32.8843	21.0825	2.12049	4.36078	4.75524	3.86885	4.42117	4.82784	2.74724	2.99153	5.2227
SbiHYZv1_02G0008260.1	Belongs to the cytochrome P450 family	2.02815	0.726968	3.37508	1.9943	4.7503	1.75734	3.89414	10.4938	17.2701	4.03646	33.497	3.06302	2.7645	15.2768	8.69305	1.83602	2.31805	2.84658	2.24565	2.1424	2.16113	1.86911	1.55526	3.28357
SbiHYZv1_02G0008290.1	Terpene synthase, N-terminal domain	3.27562	1.18349	3.70207	2.84488	11.2806	2.56378	7.04165	25.2087	39.164	6.88253	67.5737	7.96911	7.88466	32.6388	18.825	2.17755	3.72494	4.99274	2.87599	4.88577	3.70759	3.65991	1.79973	5.23895
SbiHYZv1_02G0008300.1	Belongs to the cytochrome P450 family	1.82306	0.609425	2.91192	1.92952	8.76781	1.83026	4.4109	10.2107	17.0729	3.21991	34.8677	3.51492	2.14995	15.0865	8.42333	1.44445	2.27811	2.38307	2.35694	1.80172	2.28246	1.89255	1.42697	2.87324
SbiHYZv1_02G0008310.1	Belongs to the cytochrome P450 family	0.721743	0.388234	1.23215	0.942268	3.39784	0.736581	2.37592	7.50866	11.4201	2.4163	23.6152	1.88228	1.71529	7.144	5.81619	0.743124	1.07007	1.35921	0.966031	0.746288	0.962384	0.831557	0.791237	1.36166
SbiHYZv1_02G0008320.1	Belongs to the cytochrome P450 family	0.48792	0.932355	1.03576	1.3383	3.61233	0.146032	1.99767	7.83361	13.1869	1.91087	20.6912	2.27449	1.99547	7.94089	5.68042	0.85477	1.12946	2.06141	0.727446	1.43492	1.16685	1.22369	0.41349	1.40701
SbiHYZv1_02G0008530.1	Belongs to the AAA ATPase family	16.4795	18.0964	27.0908	19.3019	31.2169	18.5616	45.1592	36.8148	39.9843	53.0496	78.029	39.364	30.7235	84.4694	48.5973	28.2131	46.3379	48.4279	38.6388	25.0397	23.1692	42.1227	34.1722	44.858
SbiHYZv1_02G0009490.1	Belongs to the class I-like SAM-binding methyltransferase superfamily. Erg6 SMT family	84.5133	79.2148	48.7804	73.4834	51.7986	54.0063	57.6792	43.1426	36.8778	51.599	21.5483	32.0646	68.2828	28.6055	26.1642	70.6993	55.2985	69.6682	59.6321	70.1494	67.2471	63.0341	68.736	53.6538
SbiHYZv1_02G0009720.1	Raffinose synthase or seed imbibition protein Sip1	122.493	155.516	659.35	326.84	243.735	319.787	157.571	173.385	243.102	321.511	156.574	1199.02	396.745	136.74	683.113	857.863	691.154	1218.71	967.351	326.191	850.845	491.377	251.896	505.699
SbiHYZv1_02G0010050.1	Plant lipid transfer protein / seed storage protein / trypsin-alpha amylase inhibitor domain family	7.26553	8.48835	6.27181	5.78395	11.33	10.7078	12.093	9.96661	11.0966	14.5194	12.2526	7.68626	9.83666	6.59932	8.91637	10.5261	10.4879	10.694	9.95111	9.1593	9.60538	19.4192	14.513	16.9306
SbiHYZv1_02G0010590.1		9.55718	8.94575	8.22872	13.864	8.92473	9.44055	11.5589	11.1669	11.2417	14.669	12.4237	15.8134	23.2029	17.1192	17.0477	15.3641	8.67362	10.6901	6.71503	15.0706	11.444	11.894	10.9716	6.69579
SbiHYZv1_02G0010800.1	ZIP Zinc transporter	40.6157	39.8828	83.2991	43.8104	74.2553	43.9048	81.6911	62.413	74.2821	75.2437	112.516	84.9192	77.0775	154.416	124.981	94.9165	135.161	116.685	114.66	69.8115	100.699	89.4702	110.57	134.702
SbiHYZv1_02G0010960.1	UDP-glucoronosyl and UDP-glucosyl transferase(UGT76C2)	22.7546	19.5229	12.3764	8.20154	15.3924	16.3696	14.8572	11.5112	13.6235	9.29686	10.1474	3.90253	6.14204	8.30551	10.6488	8.53844	9.83302	6.56429	11.1136	11.6723	10.0411	15.9215	13.1564	11.9362
SbiHYZv1_02G0011160.1	-	16.3743	24.1862	8.67246	21.5552	24.7666	16.0307	9.5069	16.2337	15.2057	17.7149	10.3385	9.12447	22.2949	17.1364	20.8531	19.4811	21.4595	15.8999	30.893	21.8434	24.6704	38.8718	32.8192	27.8568
SbiHYZv1_02G0011540.1	MafB19-like deaminase	44.4746	39.1513	182.798	62.9839	40.4414	66.5168	39.7698	64.7156	51.1231	39.6746	68.7617	106.962	42.3443	54.6105	44.2227	53.1843	26.9216	73.6764	44.6226	34.8383	101.438	26.8001	25.7189	34.9764
SbiHYZv1_02G0011570.1	Pectate lyase superfamily protein	2.15453	0.702837	0.402726	12.5573	0.70032	0.96611	0.884496	12.3385	0.5746	2.51353	1.98367	0.918018	1.02416	0.861768	13.8405	8.25654	5.35653	7.25832	1.01894	11.9547	8.88529	10.5445	0.751709	4.73617
SbiHYZv1_02G0011930.1	Dirigent proteins impart stereoselectivity on the phenoxy radical-coupling reaction, yielding optically active lignans from two molecules of coniferyl alcohol in the biosynthesis of lignans, flavonolignans, and alkaloids and thus plays a central role in plant secondary metabolism	12.4982	9.99042	31.4648	13.7653	31.9297	17.6678	37.9567	15.0835	4.86829	61.3693	17.6676	5.82183	35.8494	16.2959	5.91594	79.5927	84.8759	20.3098	54.6438	194.958	8.70247	31.9377	20.7127	43.7698
SbiHYZv1_02G0011940.1	Dirigent proteins impart stereoselectivity on the phenoxy radical-coupling reaction, yielding optically active lignans from two molecules of coniferyl alcohol in the biosynthesis of lignans, flavonolignans, and alkaloids and thus plays a central role in plant secondary metabolism	17.2693	15.8818	59.5054	18.5202	46.7649	22.7336	63.7843	20.5748	8.60774	43.4874	29.2857	8.43144	24.5691	30.439	10.0771	87.4578	113.814	30.5186	60.5394	134.152	9.13195	44.2312	26.0829	41.6913
SbiHYZv1_02G0011950.1	Dirigent proteins impart stereoselectivity on the phenoxy radical-coupling reaction, yielding optically active lignans from two molecules of coniferyl alcohol in the biosynthesis of lignans, flavonolignans, and alkaloids and thus plays a central role in plant secondary metabolism	12.3067	9.22612	49.317	13.8092	33.6676	17.46	57.3016	14.0506	6.98602	28.4212	28.2205	7.17975	16.3443	27.0138	7.11137	74.6855	74.9341	23.7338	42.8749	105.734	7.27341	30.4036	17.2628	28.793
SbiHYZv1_02G0012140.1	Belongs to the glycosyltransferase 2 family. Plant cellulose synthase subfamily	29.4197	41.3936	21.5022	18.5211	27.3798	17.9168	16.519	11.6601	9.64641	26.5993	17.3091	7.34879	28.6931	19.4267	22.0325	27.3442	33.7486	25.6677	22.3695	37.0608	21.3581	36.3728	28.3702	26.4287
SbiHYZv1_02G0012180.1	-	16.6297	22.49	9.70805	11.4743	19.4046	16.0053	6.57678	6.87073	9.94795	7.31542	8.32679	4.34871	17.7165	13.4188	16.9644	23.1242	22.8275	17.0975	22.7842	25.4577	24.7209	29.4006	32.2484	33.1997
SbiHYZv1_02G0012250.1	Natural resistance-associated macrophage protein(NRAMP1)	89.8327	75.1083	1.30162	13.828	17.486	46.0829	22.119	4.46797	10.6807	30.7327	13.0015	3.94581	19.6772	4.53877	12.1455	25.5579	31.3294	12.5834	22.5505	46.6748	29.2874	60.9036	60.9375	84.4755
SbiHYZv1_02G0012680.1	DUF1719	19.995	15.7701	8.70494	14.803	21.1849	17.6796	26.5488	27.7971	27.6199	23.6481	23.4115	10.245	29.4602	30.4376	27.6463	15.094	19.5685	11.106	23.5119	19.1663	15.2727	27.0118	22.9709	15.8305
SbiHYZv1_02G0014930.1	Belongs to the cytochrome P450 family	2.35865	4.11034	1.5494	1.37483	3.14567	1.77229	3.06786	1.73613	2.96948	2.28514	3.70797	1.23192	1.5487	5.60161	3.43906	4.05097	11.2589	3.25058	8.40874	4.39803	2.74608	17.0785	11.7262	14.5165
SbiHYZv1_02G0015000.1	Membrane transport protein	3.65001	0.710474	24.6737	15.8547	2.54778	3.51047	4.58906	10.51	13.9048	3.25025	5.48201	39.7581	4.54725	4.60771	3.97225	4.15998	2.14582	7.60989	3.04002	0.139038	6.39276	0.334647	0.646297	0.370973
SbiHYZv1_02G0015030.1	Protease inhibitor/seed storage/LTP family	36.4564	53.3788	27.9569	56.6052	56.5848	35.6481	27.9474	17.2345	19.3759	32.6802	6.7476	8.16888	31.6723	16.4534	19.3109	64.7605	62.2776	41.3436	34.1727	100.725	37.304	70.8161	70.8516	54.9368
SbiHYZv1_02G0015060.1	Probable lipid transfer	5.58987	7.28649	7.18233	20.2276	13.7973	9.63302	8.50901	22.7756	26.6299	37.1026	13.542	25.2805	47.5046	24.6583	55.212	15.5562	7.8634	11.348	14.6771	12.4542	16.1182	15.3152	22.3472	20.5536
SbiHYZv1_02G0015080.1	Probable lipid transfer	0	1.24367	1.59012	1.3411	5.27827	1.72132	1.81225	5.32461	3.56123	14.8577	3.72927	1.98172	15.069	12.2964	7.95513	1.3346	1.03391	0.948671	0.835974	2.84104	1.11789	1.56953	3.44637	0.587447
SbiHYZv1_02G0015170.1	Belongs to the cytochrome P450 family	14.6945	15.7878	27.1564	11.4472	28.498	15.7695	24.409	16.1633	21.626	50.5153	26.9366	25.228	44.6136	33.4816	34.1533	49.8323	61.8575	56.1302	67.5551	43.1351	30.3412	62.1307	49.0104	61.1556
SbiHYZv1_02G0015450.1	PA domain	3.41323	4.10966	7.60029	20.7422	11.6242	3.17742	4.03985	6.03862	8.37923	12.607	1.25521	4.8342	23.469	1.77761	14.1306	15.4379	8.74938	13.7156	22.5833	18.2902	15.035	24.9953	26.3432	24.1315
SbiHYZv1_02G0015640.1	GTPase-activator protein for Rho-like GTPases	11.2217	8.93269	2.21546	6.69836	2.43435	4.12286	8.59957	3.23041	2.74363	4.76251	0.905427	1.88926	3.62808	2.57609	1.51505	1.83607	1.97141	3.07705	1.05986	2.17359	3.87118	3.16966	4.8598	1.73134
SbiHYZv1_02G0015900.1	FGGY family of carbohydrate kinases, C-terminal domain	10.3708	11.413	15.7306	9.87211	14.3455	10.0094	16.9854	18.0703	19.0286	28.1958	37.0954	24.2036	21.6821	28.2748	28.6229	7.69355	9.73673	7.38679	10.7406	9.59743	9.67656	9.51579	9.97996	10.2635
SbiHYZv1_02G0016080.1	Belongs to the glycosyltransferase 1 family. Bacterial plant glycogen synthase subfamily	40.2663	53.4851	55.5272	31.6742	66.3333	39.6592	15.4699	6.54473	7.95895	2.68505	0.962515	1.70315	2.75146	1.83305	4.64074	77.7505	174.444	126.451	139.619	81.613	68.2257	245.348	170.525	153.79
SbiHYZv1_02G0016090.1		4.78679	4.4238	5.31157	3.5204	5.22284	3.3004	1.34297	0.706695	1.04267	0.438323	0.101271	0.352739	0.39942	0	0.428834	7.79103	17.9217	12.8681	11.6873	7.42582	6.25499	19.4722	17.403	15.5237
SbiHYZv1_02G0016320.1	AWPM-19-like family	0.613303	1.05484	4.17959	8.57079	0.85166	2.87977	0	1.03139	1.10455	0.464083	0	10.3582	3.74239	0.777393	9.26562	13.2725	2.08343	11.228	5.951	1.55528	15.0158	8.4068	0	7.43143
SbiHYZv1_02G0016440.1	BT1 family	12.9406	14.1769	10.9421	7.56105	16.4861	10.685	7.14686	4.15676	4.48144	4.08169	1.85868	0.459631	4.97177	3.19584	4.64946	18.4347	24.8148	14.5467	24.7734	25.117	13.4088	33.5269	33.4254	30.8511
SbiHYZv1_02G0017260.1	Belongs to the expansin family	2.96548	4.32712	5.23917	5.52644	7.24626	4.88159	20.5469	12.127	10.8286	19.7703	5.54984	3.43296	31.6264	15.4862	10.2997	14.3881	11.3826	4.71154	9.1907	30.0859	11.7945	9.29239	14.8306	13.1493
SbiHYZv1_02G0017500.1	Belongs to the MIP aquaporin (TC 1.A.8) family	2.31646	5.41106	2.1636	2.29517	3.81369	2.13991	1.89198	1.2344	1.18818	5.86399	0.341202	1.91816	9.93785	1.23659	5.66936	6.35729	7.44089	6.96875	10.4034	3.7784	17.6395	10.4846	10.6409	8.10957
SbiHYZv1_02G0017860.1	DNA binding domain	8.39239	8.56732	18.4015	21.3074	12.7912	11.2876	30.253	36.6272	35.5747	32.836	45.5435	50.0925	23.7382	44.2691	34.045	8.8513	10.1996	12.4029	10.4442	8.04955	9.50084	6.46854	6.57849	7.24747
SbiHYZv1_02G0018090.1	Belongs to the UPP synthase family	21.7992	27.3018	64.264	13.8562	44.2931	31.0408	21.8796	13.1484	15.1424	9.04844	5.24665	10.7721	17.5466	15.7897	15.9116	43.4359	66.5871	59.6711	63.7002	35.6968	37.307	62.3233	64.2609	73.5791
SbiHYZv1_02G0018140.1	-	15.7646	12.0281	26.375	20.5512	16.441	19.9869	36.3237	56.4094	53.7571	31.1732	38.1426	47.5386	15.3263	18.6346	16.4281	7.00763	6.05933	9.07037	5.25674	4.01778	10.1199	1.95771	4.12399	5.37064
SbiHYZv1_02G0018190.1	Belongs to the chaperonin (HSP60) family	5.43885	6.34284	4.6474	5.52606	5.38556	6.97192	9.82874	8.4282	9.52841	14.5627	12.4688	9.60682	6.00447	5.26398	8.19956	1.54789	2.53957	2.62335	2.2079	3.42017	2.76677	3.28593	3.80998	2.6918
SbiHYZv1_02G0018410.1	-	172.664	182.267	191.97	130.167	194.488	152.132	155.613	160.036	176.196	109.582	143.938	94.4193	58.7845	66.8585	84.9501	121.062	143.703	121.863	158.898	122.632	141.049	145.025	172.586	176.285
SbiHYZv1_02G0019100.1	Protein kinase domain	18.7725	15.5157	40.0087	20.4538	28.2736	23.4293	41.9848	45.8878	46.8811	53.6112	76.8449	57.0605	30.9833	62.7768	48.4573	26.9698	35.837	25.1303	33.594	26.2165	21.1419	31.5816	33.1793	43.8951
SbiHYZv1_02G0019100.2	Protein kinase domain	1.27923	0.255074	3.37105	3.15213	2.8819	2.25981	6.03335	3.86185	7.14835	4.78177	8.71656	5.22475	4.01108	7.33796	8.30169	4.59918	5.07236	3.78012	3.07595	0.389229	0.77352	2.81061	5.87753	3.67555
SbiHYZv1_02G0019600.1	Blue copper protein	10.5014	10.9766	57.4323	20.414	18.171	8.66982	19.3812	11.8014	19.4239	11.9278	28.4043	25.1546	5.30504	24.1221	20.9135	7.51271	21.9369	30.2419	9.52888	7.59784	14.5135	7.29448	10.6309	20.7667
SbiHYZv1_02G0019620.1	Blue copper protein	1.39739	2.57907	20.9636	9.50499	4.70712	2.60103	7.05252	7.18925	7.8894	2.83924	9.2716	6.75762	1.25763	8.40722	5.39665	1.13718	5.94982	6.28614	3.6012	1.51135	3.66582	1.51129	1.61597	3.2318
SbiHYZv1_02G0019820.1	-	7.47507	8.12532	25.1972	14.5597	7.5179	18.9848	5.03924	4.84017	3.52	11.8791	1.83994	19.6109	31.9132	7.22191	53.3871	43.8513	20.036	74.2985	107.605	16.0591	66.2692	30.5219	12.7632	30.1995
SbiHYZv1_02G0020430.1		0	10.5434	0	0	0	0	0	14.7407	4.66875	0	0	0	0	6.88052	0	13.1368	0	0	0	0	10.2327	0	0	0
SbiHYZv1_02G0022510.1		11.1989	3.36796	6.10748	15.6116	9.22966	12.7781	13.0213	12.3422	14.0815	16.2559	11.7194	16.6808	16.5232	14.9857	13.5959	10.7568	8.09518	9.81532	9.08216	10.792	10.8732	7.91669	11.3492	10.244
SbiHYZv1_02G0022620.1	Rhodanese Homology Domain	71.3376	78.9582	51.5981	31.2609	70.719	54.9968	53.1331	34.3535	37.9039	28.3077	30.4477	11.8582	33.6216	26.31	33.9008	48.2653	59.994	52.3338	68.2152	79.4587	66.4033	57.2228	70.418	61.2334
SbiHYZv1_02G0022900.1	Fasciclin domain	14.3938	14.2271	9.0069	7.94966	18.1923	5.76183	13.9855	6.0523	5.7495	8.16753	5.12649	2.04402	6.77704	5.62125	3.9688	6.54324	13.2276	9.74121	8.65974	9.5115	10.7549	19.4729	9.33001	8.77834
SbiHYZv1_02G0023180.1		12.5171	19.0066	20.2283	19.9152	18.214	25.4241	26.7907	27.0795	26.2745	28.7806	44.1347	36.1057	22.0695	31.3033	24.8115	15.0874	13.2517	16.1375	12.6999	13.8014	16.2228	7.90141	10.6788	10.952
SbiHYZv1_02G0023250.1	Phosphoglucomutase/phosphomannomutase, alpha/beta/alpha domain I	2.10304	3.38077	31.9769	4.78393	7.16884	6.83532	48.2642	64.7793	85.4455	129.701	237.332	162.51	27.3282	44.2601	71.3963	0.577942	0.771876	1.15848	1.13971	0.309722	1.81925	0.828239	0.757773	2.0033
SbiHYZv1_02G0023980.1	Subtilase family	15.7095	17.4986	6.2002	10.1751	14.5864	11.4175	12.7274	8.45405	9.3119	14.0771	8.73284	5.85755	10.0803	8.87088	11.3175	12.9855	22.7175	10.9629	15.5378	15.4498	17.2692	23.5514	30.8604	33.464
SbiHYZv1_02G0024360.1	-	29.8139	27.5309	21.4734	26.0326	28.2782	43.0066	45.062	52.9854	49.7648	66.3998	88.5531	38.3509	41.3299	43.9456	37.8377	17.4421	16.5588	13.6896	18.1146	17.3607	17.9009	13.9376	19.7655	21.9104
SbiHYZv1_02G0026160.1	Protein phosphatase 2C	2.46151	2.69568	9.03384	5.43555	6.63023	7.57056	8.46645	4.58799	8.87378	14.1168	7.31077	18.0285	14.7628	8.66754	22.0022	21.4381	16.1148	18.1114	23.3536	8.51553	11.1463	7.42694	9.37787	12.5846
SbiHYZv1_02G0026250.1	Tetrahydrofolate dehydrogenase/cyclohydrolase, catalytic domain	13.2205	15.9395	12.8587	17.683	15.4329	19.4806	32.156	33.7191	35.8028	52.4349	57.1129	49.4174	34.074	28.8077	32.0913	6.01208	6.97808	5.61985	5.67161	6.68682	6.16533	8.61365	8.69557	8.10482
SbiHYZv1_02G0026460.1	Belongs to the UDP-glycosyltransferase family	42.412	22.7238	34.9036	63.385	34.6458	50.8321	55.8582	101.677	89.1555	30.4447	79.6866	57.9285	10.385	42.49	13.2351	21.0289	17.6477	19.001	14.4779	11.8818	25.7328	5.97919	10.6519	10.4745
SbiHYZv1_02G0026730.1	Belongs to the peptidase S10 family	9.09956	8.12813	8.67234	9.39511	6.75415	13.6754	14.3862	12.2029	12.8148	23.319	26.0297	13.3366	23.7031	21.0432	17.8244	7.9636	6.14199	5.21519	5.21364	6.68295	6.51494	6.46475	7.71824	6.13635
SbiHYZv1_02G0027020.1	Belongs to the cytochrome P450 family	6.81939	4.06087	6.69275	13.6141	9.25167	7.8348	10.3644	16.8761	21.9396	9.60093	11.4108	14.1755	6.59324	10.3837	8.4162	7.70447	4.75858	6.63274	9.08717	5.28935	10.2846	3.81695	6.12055	6.51045
SbiHYZv1_02G0027240.1	Belongs to the class I-like SAM-binding methyltransferase superfamily. Protein arginine N- methyltransferase family	43.193	41.771	56.5449	49.1332	42.9247	34.8254	54.5195	58.5408	61.2181	55.2322	51.6379	53.5107	21.5072	24.3458	28.0355	16.6182	21.4295	32.1115	20.8768	14.5897	21.9626	22.3244	27.205	21.4689
SbiHYZv1_02G0027380.1	ABC transporter	6.94394	6.09506	7.26244	8.74117	6.93487	7.37208	8.55897	7.57188	8.2227	10.9942	11.6844	11.9336	14.091	13.0439	14.5798	7.35615	7.07931	6.79245	8.10631	9.17898	6.92724	8.29702	7.9339	6.51256
SbiHYZv1_02G0027410.1	prohibitin homologues(hir2)	3.27407	1.82225	2.90735	5.3304	2.48187	3.98807	3.29383	7.03386	5.2647	4.3518	8.03175	12.6869	4.2968	6.00616	5.02579	4.1705	2.63016	4.04998	1.39838	3.66738	3.02328	1.65627	1.60379	1.69332
SbiHYZv1_02G0027860.1	Cotton fibre expressed protein	2.5249	2.36953	32.0987	8.08496	3.16842	4.61216	2.51984	4.55237	3.48513	2.99435	5.74152	16.8897	2.15309	5.20223	4.92016	3.28095	3.14926	13.1249	4.52166	3.19944	11.6677	1.82028	1.39728	3.50338
SbiHYZv1_02G0028000.1	zinc-finger of the FCS-type, C2-C2	12.135	18.0819	18.7379	8.4788	29.1307	14.4902	21.139	13.3872	17.6627	45.7811	39.3087	19.0023	59.656	78.7275	70.3427	31.0217	60.1968	29.9621	51.2627	30.2649	28.8923	104.1	66.6202	72.7162
SbiHYZv1_02G0028170.1	-	15.5022	14.1682	0.236944	2.75669	2.40259	10.5997	2.14135	0.586377	0.426463	1.29753	0.44032	0.040915	1.72549	0.112292	1.15899	4.57044	5.75115	1.42708	3.24794	3.37894	5.21985	9.8262	10.0531	8.32914
SbiHYZv1_02G0028390.1	Strictosidine synthase	45.2793	41.587	42.1636	31.8143	51.6916	48.6215	45.4426	35.6905	47.4692	22.1147	23.1343	12.1557	28.5324	19.3898	19.4659	31.4617	46.5225	35.526	44.7315	36.368	38.4896	55.4363	56.2337	64.4255
SbiHYZv1_02G0028560.1		27.8309	0	21.6698	0	27.083	19.5319	23.8781	20.7882	26.7605	28.291	0	31.5494	34.0824	41.023	0	27.4826	25.7437	0	0	0	0	0	0	0
SbiHYZv1_02G0029470.1	Catalyzes xyloglucan endohydrolysis (XEH) and or endotransglycosylation (XET). Cleaves and religates xyloglucan polymers, an essential constituent of the primary cell wall, and thereby participates in cell wall construction of growing tissues	17.9262	15.144	6.18392	21.0379	5.61182	5.97774	18.3735	6.90552	5.93018	8.81765	1.17527	4.66395	10.6092	6.57931	4.06984	5.12053	4.63514	6.55059	3.07354	3.30484	6.84439	6.05925	7.06046	3.59049
SbiHYZv1_02G0029490.1	Glycosyltransferase family 20	17.8918	13.401	37.4012	36.9626	19.0335	17.9746	24.0228	34.9348	30.872	13.445	16.8824	51.4759	13.1426	15.1454	13.6447	19.2531	13.942	27.0022	13.958	12.0946	19.4924	6.73699	6.50619	7.34725
SbiHYZv1_02G0029580.1	Alcohol dehydrogenase GroES-like domain	77.3935	87.4964	101.317	84.3945	109.34	82.441	166.937	178.53	180.664	215.506	205.93	116.943	89.2958	69.5557	68.6308	54.2537	57.8095	42.4436	72.1407	55.3844	61.5176	53.3526	69.1662	55.4754
SbiHYZv1_02G0030020.1	-	14.4011	29.5752	15.5336	23.537	28.5462	15.6992	19.1079	22.7571	18.0551	16.4184	14.3809	11.0799	19.0003	9.53957	25.4163	26.1613	32.6056	35.8668	44.3293	32.0878	26.3568	33.5822	45.2507	39.1758
SbiHYZv1_02G0030150.1	ZF-HD protein dimerisation region	21.4758	34.3372	8.87409	11.6579	16.4224	11.11	6.44735	6.56437	4.11272	9.02832	5.13345	4.2338	10.6311	8.08716	10.1351	14.542	12.5887	11.7493	13.1983	16.994	13.3379	16.7786	12.6539	7.30165
SbiHYZv1_02G0030190.1	Gibberellin regulated protein	8.02736	9.7742	3.50494	5.54271	5.50533	6.00856	5.13756	4.12909	4.30537	9.86547	11.7559	2.43863	19.9084	14.5098	14.9445	9.07646	5.58806	6.60573	4.44278	9.54576	6.37772	8.20505	8.90987	8.94123
SbiHYZv1_02G0030240.1	Belongs to the major facilitator superfamily. Sugar transporter (TC 2.A.1.1) family	38.1281	41.2296	74.129	30.069	65.2798	30.9996	49.4991	38.8373	46.6794	20.2559	29.4277	25.4444	21.0011	50.8912	42.2385	43.141	90.0286	62.3242	58.7878	42.2726	49.4665	71.1618	58.1331	95.1844
SbiHYZv1_02G0030340.1	DNA binding domain	11.5381	13.8086	40.1547	10.4051	20.3198	8.87514	20.6175	12.1537	20.304	21.7416	38.493	37.8583	20.8087	68.4082	66.8809	23.9096	48.1802	58.1398	23.6188	21.7864	21.1666	23.2131	22.6638	37.0361
SbiHYZv1_02G0030380.2	DNA binding domain	0	0.126607	1.39316	0.08242	0.832331	0.111883	1.21081	0.586538	2.7125	0.077935	0.714639	1.13887	0.149216	3.40564	1.3603	3.74048	5.94627	2.73971	0.11099	0	0.151711	0.093211	0.80524	0.736862
SbiHYZv1_02G0030400.1	Non-specific serine threonine protein kinase(CIPK6)	5.08907	7.933	6.01175	3.57285	10.4514	8.30973	8.19619	3.57316	5.07836	14.454	3.13851	5.56173	16.7058	4.84513	11.8418	20.4068	19.987	14.0106	28.9527	28.2111	11.0842	36.1858	34.537	28.7408
SbiHYZv1_02G0030840.1	DnaJ Hsp40 cysteine-rich domain superfamily protein	3.97871	8.40557	7.93195	2.91209	10.7668	7.90272	4.85414	2.00203	3.87378	3.61367	4.14447	0.904095	8.50195	11.3332	10.3807	10.1336	10.2217	8.86735	17.3464	9.69412	9.54678	19.6224	11.4614	14.8102
SbiHYZv1_02G0030880.1	S-adenosylmethionine decarboxylase proenzyme	39.2618	43.2362	14.4193	39.3357	17.4281	18.2157	12.2116	7.66218	7.75974	9.19655	3.66163	5.25835	11.5938	7.28118	8.9947	12.462	11.3037	20.0352	9.5005	13.0547	22.8818	22.3828	24.6082	14.4699
SbiHYZv1_02G0030960.1	EamA-like transporter family	18.3611	18.5674	17.651	16.8953	18.7528	18.0167	16.5391	16.9645	16.7668	12.3461	13.7466	11.503	8.23374	7.97086	9.63296	19.4856	21.15	17.3305	20.2254	23.7707	19.9874	25.5456	20.3658	18.3307
SbiHYZv1_02G0030970.1	EamA-like transporter family	8.21337	13.6436	14.2373	10.4016	18.7128	11.7277	16.1276	9.92862	12.9708	18.5312	4.12246	5.01287	8.85984	3.9025	5.8974	21.3637	22.7429	26.0581	29.7395	26.9418	13.3472	36.7439	26.9764	30.0052
SbiHYZv1_02G0031070.1	Glutamate-gated receptor that probably acts as non- selective cation channel	5.85905	4.34272	5.4092	7.97456	6.50069	5.85933	12.1412	12.7029	12.6751	9.31052	15.7984	8.38055	5.1859	10.3687	6.96774	4.90573	7.75325	3.99553	3.80453	4.16489	5.27618	5.47985	5.08898	7.50604
SbiHYZv1_02G0031250.1	Core component of nucleosome. Nucleosomes wrap and compact DNA into chromatin, limiting DNA accessibility to the cellular machineries which require DNA as a template. Histones thereby play a central role in transcription regulation, DNA repair, DNA replication and chromosomal stability. DNA accessibility is regulated via a complex set of post-translational modifications of histones, also called h…	31.4274	31.6845	13.8812	22.8969	14.088	15.7089	14.8586	10.7025	8.20989	16.1339	5.7217	6.95233	20.1799	7.95146	9.21162	9.98661	13.7344	18.0711	11.4904	12.5834	25.1656	19.0548	28.2117	11.7668
SbiHYZv1_02G0031300.1	zinc-finger of the FCS-type, C2-C2	77.4272	88.056	83.7889	32.0976	119.138	60.0228	61.4917	52.8413	69.9941	34.4952	33.8321	25.7672	50.3597	57.4102	73.862	34.367	55.4675	39.5852	112.085	63.7293	80.6556	124.606	95.6821	76.3541
SbiHYZv1_02G0031470.1	CAAX amino terminal protease family protein	5.76363	5.86336	8.13064	5.55489	6.31826	5.09405	7.52581	6.31741	7.18778	12.2133	13.7737	10.637	12.9129	14.8494	15.5506	6.57158	7.3135	7.16256	7.93715	7.77188	6.86203	8.64187	8.50132	7.85069
SbiHYZv1_02G0031480.1	Protein of unknown function (DUF1350)	6.34973	9.02994	10.6018	2.50438	10.6043	6.23199	6.54728	2.44812	4.75706	8.62373	5.06718	4.88554	8.01001	2.7126	13.4844	14.982	17.5541	15.7677	18.1277	13.106	7.14415	22.196	15.836	20.3996
SbiHYZv1_02G0031520.1	Dormancy/auxin associated protein	54.2019	50.9472	137.325	83.1378	73.5817	59.2543	87.4096	106.111	116.005	141.23	142.423	292.429	136.624	142.697	186.883	125.495	117.849	151.755	140.15	91.3379	128.725	90.288	105.302	118.972
SbiHYZv1_02G0031560.1	-	15.7751	18.9045	17.1886	8.1227	23.8124	7.64221	7.84556	4.7772	8.70911	1.86006	2.789	0.416765	6.268	4.10813	17.2144	10.5399	13.2111	6.95578	25.23	18.3079	14.8284	16.8096	18.7766	12.7732
SbiHYZv1_02G0031610.1	tify domain	8.89067	10.09	71.0159	16.9898	16.4102	12.3564	26.7056	29.2288	16.1585	32.3138	26.5499	38.4565	15.0108	14.4759	17.4224	9.03095	12.0425	14.9448	8.8162	6.70768	14.9448	6.67877	8.07602	9.37221
SbiHYZv1_02G0031700.1	copper ion transmembrane transporter activity	24.853	26.0933	16.173	20.9214	26.515	32.1663	27.4352	24.2647	29.8782	29.7046	26.1776	22.4419	30.738	15.6047	11.1111	45.7751	34.5063	77.553	108.573	108.768	57.3145	111.684	131.142	128.46
SbiHYZv1_02G0031760.1	Belongs to the cytochrome P450 family	5.60813	9.4561	7.8537	5.95911	9.24192	3.96775	12.8539	9.25678	8.50394	5.10358	12.0762	3.74164	5.47912	14.0713	7.56593	9.45593	19.4996	14.1699	15.7378	8.58628	7.83469	17.0758	13.6567	21.6057
SbiHYZv1_02G0031780.1		9.81966	8.63939	3.15359	6.44693	2.61079	3.43908	7.28952	4.32445	2.88627	4.40385	1.74456	2.44435	4.43334	3.30505	2.59967	2.53846	2.18708	2.75238	1.15092	2.03395	2.67785	3.03901	5.89166	2.28906
SbiHYZv1_02G0031870.1	Belongs to the peptidase C1 family	415.726	337.449	526.609	442.618	455.633	509.021	824.92	927.229	1007.32	1035.56	1139.19	735.602	351.974	402.423	357.961	188.854	227.183	238.713	294.799	166.279	249.272	319.603	268.183	326.351
SbiHYZv1_02G0031880.1	Protein GAMETE EXPRESSED	5.37453	3.85258	1.39132	2.52089	3.8225	7.70324	3.4884	2.33457	2.44409	11.1959	4.98343	1.46629	3.04186	4.28289	2.39636	5.33003	8.0074	3.01428	3.78376	6.50449	4.77027	6.37833	9.71495	21.7407
SbiHYZv1_02G0032370.1	Potassium transporter(HAK17)	7.20362	6.12261	8.74121	7.69378	9.86973	6.62141	10.6428	11.4297	13.8521	11.2332	14.0061	15.2969	9.66679	20.5498	14.1478	9.54666	15.4087	14.2488	14.9542	9.2993	8.88115	15.147	15.3293	16.1425
SbiHYZv1_02G0032650.1	Prolyl oligopeptidase, N-terminal beta-propeller domain	4.00489	3.96504	2.89726	5.04558	3.96231	5.06192	5.47812	6.33948	7.45993	10.6082	8.4725	9.00427	6.42584	7.11567	7.71751	2.32002	2.66698	2.70201	3.32488	2.77312	2.78191	3.69574	3.63375	3.07986
SbiHYZv1_02G0032820.1	Carboxylesterase family	9.81294	8.0174	4.84521	6.90685	11.1346	7.86709	14.1593	10.0087	12.445	12.1842	8.74831	3.8035	12.3812	10.8994	6.93149	10.8704	12.8937	9.8109	15.8463	15.0795	9.18795	18.9729	14.7073	17.2397
SbiHYZv1_02G0033310.1	alpha/beta hydrolase fold	15.382	15.3399	8.57212	9.00788	13.189	9.53781	12.4022	8.42699	8.50318	8.56296	5.7378	3.23865	15.4627	9.35296	10.211	12.2883	11.2215	8.4619	10.7394	13.9334	12.5666	14.0307	16.5595	12.9518
SbiHYZv1_02G0033320.1	alpha/beta hydrolase fold	13.2177	13.9939	12.585	14.2654	19.6421	11.3715	9.23314	11.3428	11.0063	4.46638	5.64997	5.51564	13.9617	16.0659	14.5805	19.8158	17.0502	13.4926	23.2673	20.5957	18.5999	18.1856	21.2235	15.3244
SbiHYZv1_02G0033790.1	Belongs to the multi antimicrobial extrusion (MATE) (TC 2.A.66.1) family	14.1294	15.064	11.5859	10.3261	11.5178	8.48317	8.3655	11.2389	12.3715	3.98537	6.8655	5.35507	5.79518	8.96028	8.49943	10.8286	13.2802	9.48697	16.673	12.46	16.9159	7.56481	10.8102	8.68004
SbiHYZv1_02G0033900.1	Plastocyanin-like domain	4.42924	7.46633	2.97959	2.69091	6.82403	4.65429	4.79032	2.73758	2.59626	5.50519	6.09058	1.37322	6.38841	7.43666	4.94619	6.15954	9.47423	3.51537	8.73873	7.24105	4.14782	12.2259	12.9565	11.384
SbiHYZv1_02G0033930.1		46.2363	53.2643	30.6088	38.9671	39.7424	22.6116	17.5106	18.0216	13.755	20.4716	12.7067	8.3478	39.8003	17.8701	17.9358	30.2329	18.1261	25.4016	23.1819	35.6701	39.745	37.4845	29.5577	23.0441
SbiHYZv1_02G0034240.1	GDP-fucose protein O-fucosyltransferase	10.5968	8.70305	20.4249	27.8166	17.2205	16.5244	20.1542	35.8905	30.544	13.8745	32.1476	24.7611	9.90953	22.5536	19.1014	12.0526	9.15104	15.6225	12.4973	10.379	12.0879	7.3816	7.94403	8.94633
SbiHYZv1_02G0034400.1	Belongs to the glycosyltransferase 2 family	303.157	268.701	284.466	178.69	339.007	196.681	150.095	123.722	155.892	55.9199	54.2234	38.4661	148.109	176.509	219.72	382.481	433.384	330.097	468.761	336.759	394.595	416.244	421.42	444.041
SbiHYZv1_02G0034540.1	F-box-like	13.0477	11.1016	7.66985	9.38506	7.9984	9.2403	7.59248	5.62031	5.14453	5.98459	3.14369	3.48403	7.67838	4.64821	5.26061	9.82187	7.65501	7.55155	6.91008	9.32047	7.87436	8.67912	9.37968	7.7008
SbiHYZv1_02G0034870.1	Photosystem I reaction center subunit V	506.898	667.107	411.499	366.093	708.876	785.168	914.432	546.834	478.096	193.902	369.906	158.773	256.921	307.414	259.777	1188.72	1236.77	521.581	929.09	683.696	1186.13	878.327	1383.55	1209.04
SbiHYZv1_02G0034900.1	O-methyltransferase	4.90253	5.16728	2.28005	4.3765	3.15694	5.89181	5.34458	4.79271	4.74557	10.3241	9.46144	13.7809	6.35105	6.45295	4.95664	3.69018	2.48752	3.46743	3.5119	3.24013	4.47249	3.21105	2.62422	2.33997
SbiHYZv1_02G0035070.1	Beta-lactamase superfamily domain	14.1837	17.5157	14.2214	11.3556	18.4353	17.4024	24.1868	22.1048	25.668	34.0289	34.3546	24.6527	22.8976	26.463	29.3747	5.13048	6.52057	5.96793	7.25067	12.2317	7.01699	7.8827	10.6856	8.16174
SbiHYZv1_02G0035230.1	Sodium:sulfate symporter transmembrane region	60.4471	29.6103	194.855	116.676	55.0679	83.371	39.3178	99.7148	96.0537	21.5411	42.3023	216.402	15.7452	41.3367	78.2333	28.3315	24.5226	103.163	30.2409	11.9273	50.3798	7.55408	6.99746	14.7196
SbiHYZv1_02G0035240.1	Sodium:sulfate symporter transmembrane region	13.4552	12.3599	53.4286	15.4401	16.8414	16.0382	8.61435	12.3923	10.6612	7.11243	6.35419	16.7807	8.51674	15.2288	29.3424	31.2495	40.6343	45.4457	46.4594	18.2546	36.3521	13.2379	14.5556	23.8289
SbiHYZv1_02G0035430.1	Cupin-like domain	1.70696	2.41675	2.71667	3.94205	0.910473	2.78121	5.87826	3.78131	4.55677	32.7915	30.4295	36.5035	41.874	40.434	36.666	1.10493	0.824282	1.75046	0.999231	0.555542	1.44276	1.40949	1.25172	1.43206
SbiHYZv1_02G0035470.1	Belongs to the glycosyl hydrolase 1 family	8.57843	7.53887	5.51955	13.0996	7.4428	22.289	15.3105	19.6308	14.0873	24.011	10.96	7.30847	12.0348	7.03221	4.87814	9.63308	8.41256	5.41031	5.5555	8.30909	20.6478	7.45635	10.1686	7.47106
SbiHYZv1_02G0035650.1		34.5201	38.1727	32.9801	31.0606	51.3	26.7372	22.4461	28.0517	27.6226	13.4662	15.6792	22.1815	29.0459	39.0102	42.4357	57.9525	54.11	48.785	74.3508	74.3166	55.4929	65.1483	58.8987	50.3082
SbiHYZv1_02G0035720.1	NAD dependent epimerase/dehydratase family	7.69612	11.4506	12.0257	8.57942	7.33827	14.0626	13.8455	17.5945	15.5377	12.4787	20.7994	9.29308	4.73088	7.44003	5.33078	1.76754	2.39474	1.63595	2.24042	2.91859	2.77767	4.24796	4.15225	3.11071
SbiHYZv1_02G0035950.1	Protein of unknown function, DUF599	4.16675	5.54509	1.00821	3.04028	4.81424	3.42483	2.54483	3.51	3.93036	4.16246	2.62073	0.97329	3.28258	2.95349	2.18255	7.90277	5.59179	3.52851	14.864	11.8818	5.57036	15.767	17.0796	12.1923
SbiHYZv1_02G0036190.1	RNA binding	181.903	154.681	230.546	288.565	180.909	210.228	157.876	232.524	169.477	113.676	169.836	398.238	107.337	146.734	132.052	191.06	150.46	238.819	120.874	128.755	227.267	53.1565	81.492	115.988
SbiHYZv1_02G0036290.1	Cytochrome b-561 / ferric reductase transmembrane domain.	5.22437	8.02468	3.42177	4.20982	5.99376	4.79989	3.31338	2.53873	2.42556	6.6446	3.20972	1.78724	4.67878	4.09309	5.45696	6.01807	9.6458	5.49478	8.76109	18.7795	6.45852	15.635	12.3269	9.72226
SbiHYZv1_02G0036630.1	HORMA domain(ASY1)	0.861717	0.782955	1.17277	6.17873	6.28267	11.8508	0.820244	1.10558	1.29281	6.42068	5.99829	0.77626	0.974088	1.1557	9.27455	7.37241	1.40713	0.88261	0.94322	1.37885	6.41709	6.52098	6.19865	7.62353
SbiHYZv1_02G0036680.1	-	17.4502	15.869	20.2149	23.3757	18.8056	23.4078	24.7883	33.2596	29.4336	33.4862	34.6737	42.5502	33.2316	29.7785	25.6101	18.5322	16.1442	20.6163	21.7176	20.0673	18.7977	15.4946	17.9297	17.2473
SbiHYZv1_02G0036850.1	No apical meristem (NAM) protein	10.7251	11.3003	24.2811	14.1894	12.655	17.8715	14.8859	16.0008	16.8512	14.6501	12.9652	12.8718	6.96197	6.15663	6.08439	8.60578	7.32001	7.87679	8.31666	12.4609	7.52643	9.45158	9.70883	8.79644
SbiHYZv1_02G0037430.1	-	154.257	169.222	60.5325	74.0388	126.802	135.926	106.517	85.6523	71.1398	62.203	85.9521	23.4325	56.8094	39.0631	37.9163	119.84	94.5858	103.405	103.381	135.591	151.205	96.668	95.4669	87.9144
SbiHYZv1_02G0037490.1	Belongs to the UDP-glycosyltransferase family	18.4903	18.3839	28.3484	17.2136	17.534	29.1267	12.7989	19.324	17.6987	9.16868	16.2125	33.3089	8.72925	12.3113	21.466	14.4344	10.9706	20.7518	15.4215	12.3165	27.3659	6.2366	11.8345	11.4226
SbiHYZv1_02G0037790.1	-	2.47196	4.89448	9.40967	15.5879	7.60438	3.7124	5.31617	6.04065	5.81664	8.6853	2.98798	20.7942	16.5337	3.58198	9.49996	10.7484	11.6653	16.2968	9.70165	8.88602	6.19343	16.1717	11.4147	15.8482
SbiHYZv1_02G0037930.1	AP2 domain(CBF14)	23.2386	37.0317	27.7008	14.6179	29.509	9.78154	0.656698	0.868939	1.68035	4.3739	20.6407	22.0747	0.574359	5.39606	25.107	4.17398	17.1242	31.5823	1.54144	9.83089	42.8223	0.326724	7.5194	32.6141
SbiHYZv1_02G0037940.1	AP2 domain(CBF14)	27.5884	53.9706	45.0131	33.0308	40.3167	18.2987	3.20034	4.2309	3.45928	5.99385	29.4914	48.9364	1.16344	15.0399	53.853	5.21079	17.6165	43.4956	1.57932	11.7431	68.4962	0.618564	9.74329	36.9718
SbiHYZv1_02G0037950.1	AP2 domain(CBF14)	4.65079	9.48913	12.6313	4.30219	5.53856	4.17605	1.17544	1.20364	1.01719	0.550469	2.13254	6.25434	0.472999	1.68399	2.27769	0.745447	1.44626	5.18294	0.342933	0.988713	6.06719	0.197395	1.0107	2.76391
SbiHYZv1_02G0038130.1	GDP-mannose 4,6 dehydratase	12.1259	12.2267	7.23367	7.18253	9.90547	14.8593	9.65654	11.8749	10.5014	17.8991	35.1944	17.1563	39.1711	36.0028	18.9262	16.422	8.6094	8.32959	11.8419	16.221	17.3279	8.5532	7.99189	11.2929
SbiHYZv1_02G0038180.1	Rab subfamily of small GTPases	78.8024	62.1677	82.4715	88.7176	75.0967	100.273	72.325	81.8808	82.9725	44.3085	60.4729	71.4601	31.7352	36.1434	36.5563	53.3854	35.6991	47.6051	46.9018	38.5465	56.3098	27.1979	39.5998	31.6408
SbiHYZv1_02G0038190.1	Rhodanese-like domain	303.416	307.483	190.974	149.594	261.496	269.543	229.393	194.706	205.68	156.844	205.767	59.6091	133.943	116.945	124.454	179.146	186.083	139.423	197.034	272.928	196.551	199.812	233.289	235.457
SbiHYZv1_02G0038290.1	Belongs to the cytochrome P450 family	14.8718	31.5629	51.8847	12.9721	37.9899	22.3711	21.3565	18.0429	40.1699	19.0279	16.4711	12.9062	24.8568	60.9368	44.1637	4.55175	8.08987	4.42268	13.0644	6.27492	7.87988	16.7535	10.2055	7.97187
SbiHYZv1_02G0038370.1	B-box zinc finger	98.0582	111.603	66.6887	76.5824	103.424	63.5738	30.7987	19.1266	20.0584	12.9708	9.87829	7.3884	43.3147	33.3619	42.5799	198.746	177.835	156.219	194.438	203.413	178.634	170.068	191.847	175.327
SbiHYZv1_02G0038570.1	Response regulator receiver domain	51.1286	53.0592	192.872	94.285	71.4023	57.9214	118.718	138.45	152.097	69.6407	69.784	56.1351	7.36921	7.30245	24.7664	34.9346	49.4043	49.7388	50.7781	32.1493	48.6526	46.6078	46.7174	45.4699
SbiHYZv1_02G0038650.1	Histone H2A	110.243	97.7556	30.0792	70.1219	31.7559	47.9466	65.0093	26.5239	27.2195	56.3255	16.2729	17.3222	50.9738	18.5263	12.5769	15.286	20.3521	38.5903	14.7163	28.7668	57.3448	44.1881	71.0243	30.5791
SbiHYZv1_02G0038900.1	Nodulin-like	20.1802	14.4783	29.775	39.1665	17.1002	34.1463	16.3715	24.3022	24.7816	14.1069	26.3053	29.4836	13.6225	17.8009	8.96805	16.12	10.7819	19.55	11.1244	12.6031	22.5989	5.6755	10.1865	10.2747
SbiHYZv1_02G0038920.1	Belongs to the RNase T2 family	713.794	530.464	45.8251	75.4898	153.033	968.353	259.223	184.52	81.9869	720.767	80.9819	22.2548	349.488	29.5364	42.9638	350.598	392.293	256.248	602.897	641.918	301.368	1275.71	979.748	1102.31
SbiHYZv1_02G0038930.1	Belongs to the RNase T2 family	924.608	824.823	150.747	156.257	326.352	1522.7	585.29	368.836	199.144	1358.14	257.492	39.0063	557.981	111.775	113.428	611.278	526.78	374.969	846.718	1165.57	370.587	1369.29	1209.77	1333.74
SbiHYZv1_02G0039320.1	At1g76070-like	5.57015	4.92939	22.3881	14.2765	6.97885	6.92289	5.54848	5.94743	6.14199	5.01218	6.00343	11.9373	4.12653	7.021	6.1777	5.65199	6.693	10.5155	5.21935	3.77212	8.31896	2.86179	4.13802	3.92488
SbiHYZv1_02G0039570.1	Auxin-induced protein 6B-like	4.92837	5.77257	9.24252	5.86515	7.22919	4.10336	6.6391	6.97445	4.46073	2.99467	0.882761	1.68287	9.9091	3.61131	3.26592	7.05094	4.15748	9.07053	7.12522	6.55896	6.64004	6.41759	4.91723	5.44545
SbiHYZv1_02G0039580.1	Auxin-induced protein 6B-like	11.164	12.5354	9.49523	14.978	13.4277	9.67169	6.58216	8.38023	4.37448	7.58702	2.65032	4.40146	4.21486	2.47367	4.19725	9.18648	10.3905	8.92069	4.4347	9.94844	15.2029	5.20032	6.95871	7.94588
SbiHYZv1_02G0039610.1	Auxin responsive protein	25.7046	32.4341	24.1372	29.6279	28.9091	26.6502	10.6544	17.1274	9.94255	7.98487	6.08798	10.3341	9.01487	6.35069	9.9851	14.9959	11.2719	13.1925	11.0598	16.6547	24.3115	7.21304	6.83797	11.4304
SbiHYZv1_02G0039620.1	Auxin responsive protein	32.0503	45.3471	28.3383	32.5193	41.4366	33.4104	19.0229	23.3262	13.2335	22.5586	17.6925	10.7924	21.2185	12.2523	11.1478	27.5312	27.0146	21.1783	15.7668	34.3111	27.6726	16.1555	17.9531	23.1177
SbiHYZv1_02G0039680.1	Regulator of Vps4 activity in the MVB pathway	13.2268	11.5249	2.7149	11.0775	3.08597	6.74834	11.4778	4.72915	3.49098	7.00358	2.01138	2.76263	7.04619	3.04041	4.1308	2.96784	3.87844	4.36158	2.57343	2.39021	4.41175	4.33528	5.49679	2.55038
SbiHYZv1_02G0039760.1	LysM domain	22.2972	15.9267	5.44739	18.5751	6.68856	11.6334	15.2296	7.60976	6.09456	13.5953	3.12127	4.13309	13.1766	7.0574	4.301	7.14441	4.74442	6.30119	4.19406	5.98839	7.85877	8.50166	12.5748	5.49769
SbiHYZv1_02G0039790.1	flavin-containing monooxygenase	5.50155	4.3178	20.069	11.6213	6.39921	10.8502	51.2724	66.2466	69.8539	38.1132	56.9298	27.2699	3.88514	6.47824	7.68263	0.360171	0.374121	0.421402	0.170422	0.219774	0.629032	0.147368	0.337677	0.178838
SbiHYZv1_02G0039910.1	The light-harvesting complex (LHC) functions as a light receptor, it captures and delivers excitation energy to photosystems with which it is closely associated	4124.92	4266.86	2389.99	2003.02	3558.49	3272.98	3488.75	2351.66	2439.48	912.93	1359.49	304.315	490.734	381.852	481.151	2723.98	2468.48	2197.4	2624.44	3334.14	2910.92	2265.54	2369.17	2329.53
SbiHYZv1_02G0040240.1	Membrane transport protein	18.6236	18.2022	118.936	30.7035	27.4071	18.2395	12.5218	14.5455	13.3713	9.97501	17.4689	46.3641	13.6651	24.2917	27.095	31.6657	47.4234	59.7963	41.07	28.6749	52.3138	34.473	32.4663	43.5442
SbiHYZv1_02G0040370.1	Major Facilitator Superfamily	22.1238	25.8616	40.1234	12.7744	36.0084	13.2719	9.96576	6.24737	7.73667	8.35653	7.10767	10.4823	20.8653	19.0695	53.8965	50.0291	68.403	51.9666	54.616	50.4264	42.4488	67.0434	60.5326	55.4853
SbiHYZv1_02G0040400.1	-	11.3862	9.07269	1.96941	6.64774	1.95185	5.05813	7.04144	3.12127	2.64132	4.58361	1.43672	1.69202	4.88431	2.72673	2.24886	1.68889	2.41762	4.12994	2.19911	2.0024	3.66469	3.58174	5.73225	2.35523
SbiHYZv1_02G0040590.1	This enzyme is required for electron transfer from NADP to cytochrome P450 in microsomes. It can also provide electron transfer to heme oxygenase and cytochrome B5(ATR1)	22.8369	24.8407	29.3646	18.5018	25.1938	13.2331	12.0762	9.16823	10.4028	7.11326	4.46094	7.30177	12.9814	13.339	21.9681	35.8505	34.9616	35.8853	35.0056	36.106	30.5594	33.6763	30.8454	32.8502
SbiHYZv1_02G0040900.1	Iron-binding zinc finger CDGSH type	8.03689	15.6647	37.7843	11.3985	16.6024	9.11785	16.7773	16.7425	22.488	12.7163	22.2696	20.6901	18.7103	30.4275	29.6816	9.45142	7.2347	21.6866	17.9374	15.8061	15.3162	7.95637	7.15522	9.86725
SbiHYZv1_02G0041170.1	-	12.0941	13.9335	8.95687	8.21365	15.0236	12.6583	15.448	12.0393	13.542	20.5372	20.5011	11.001	27.188	21.9816	23.4742	19.2743	17.0119	10.2395	15.9794	17.1405	11.0844	17.2359	17.6793	19.4526
SbiHYZv1_02G0041240.1	ACT domain	43.3703	27.7009	45.5588	68.8669	28.751	70.8656	42.6652	66.9673	61.0026	33.7925	39.3443	77.5704	29.8556	32.5758	34.0561	37.2711	24.3017	34.0626	33.0994	24.3627	34.6354	14.1724	18.6517	13.7205
SbiHYZv1_02G0041540.1	Catalyzes xyloglucan endohydrolysis (XEH) and or endotransglycosylation (XET). Cleaves and religates xyloglucan polymers, an essential constituent of the primary cell wall, and thereby participates in cell wall construction of growing tissues	8.5127	12.2573	10.5587	14.7883	15.4267	9.12524	18.0633	14.886	11.3231	35.5971	15.1786	7.28073	42.0321	21.8524	15.3453	26.6788	21.8029	22.3152	22.6598	32.0766	22.0146	25.2213	24.1663	26.6367
SbiHYZv1_02G0041550.1	Belongs to the Orn Lys Arg decarboxylase class-II family(ODC)	4.08763	4.03266	2.26966	5.02425	4.85748	4.75371	5.86027	5.69217	5.8761	11.0115	8.17291	8.21738	14.0886	12.0527	11.4596	5.99539	5.62811	4.74586	3.70303	6.02087	4.25374	3.63136	3.37202	4.05845
SbiHYZv1_02G0041920.1	2Fe-2S iron-sulfur cluster binding domain	73.9267	88.0741	34.0118	43.0621	62.705	97.8133	105.307	88.5586	90.9158	201.077	234.66	116.733	221.575	228.264	208.098	44.3612	47.0537	27.3995	41.7783	66.0457	37.2197	48.8651	56.1654	56.5903
SbiHYZv1_02G0042480.1	disease resistance	8.17184	7.94791	4.86242	7.15002	8.70475	8.80716	10.1034	6.72417	7.72096	8.16934	6.33127	3.42557	8.17448	9.19598	7.06452	11.3338	14.4549	9.01956	12.3519	11.1606	11.4718	17.8491	13.5245	15.0172
SbiHYZv1_02G0042490.1	C2 domain	5.63858	6.78833	8.83353	2.73531	8.27171	4.57901	3.81163	3.09939	3.95881	1.84528	2.10897	2.25919	5.48667	4.90717	5.53334	12.7809	14.9311	10.1672	24.7006	20.3605	10.8199	26.0685	22.5942	18.6279
SbiHYZv1_02G0042530.1	Belongs to the multi antimicrobial extrusion (MATE) (TC 2.A.66.1) family	7.6867	11.3064	20.0043	6.62521	16.0738	5.38854	4.22879	3.67785	3.85874	0.898218	2.47104	2.83727	4.67415	4.81895	8.9295	14.0788	17.6377	20.2246	25.1973	17.1162	23.449	20.5821	20.8931	21.1957
SbiHYZv1_02G0042670.1	Cell cycle regulated microtubule associated protein	22.438	16.3353	4.09682	14.4528	3.54281	8.26312	16.7571	6.85334	6.30787	8.49133	1.92736	3.0128	9.00261	4.21625	3.3454	3.77439	4.16362	7.19641	2.88278	4.47978	6.72211	6.76704	9.95261	3.75974
SbiHYZv1_02G0042810.1	Phosphoadenosine phosphosulfate reductase family(APR1)	15.858	30.7987	81.5126	12.4829	40.7428	12.7475	18.421	13.825	22.4466	22.6976	11.0683	10.1788	31.4806	38.7576	70.242	39.9485	55.9637	67.501	84.6216	41.9004	24.2708	66.3057	58.7871	55.0472
SbiHYZv1_02G0043080.1	Catalyzes the isomerization of citrate to isocitrate via cis-aconitate	2.20806	1.87011	3.63369	6.61823	1.15844	3.31205	0.534141	1.07393	1.20084	0.85763	0.283274	3.68731	3.01871	0.94837	4.00582	11.7892	4.30369	11.8404	8.9573	2.66314	13.6076	5.9724	0.664225	5.37914
SbiHYZv1_02G0043300.1	Belongs to the small heat shock protein (HSP20) family	13.5791	13.6394	45.7178	25.6891	21.634	42.8682	34.0019	46.3372	45.5093	20.3949	24.8514	16.4979	10.7355	17.5898	10.8031	1.63199	1.04131	2.51584	1.51678	1.90417	2.24473	2.2434	2.78655	2.94276
SbiHYZv1_02G0043530.1	Belongs to the ABC transporter superfamily. ABCG family. PDR (TC 3.A.1.205) subfamily	10.1058	5.57128	10.1874	22.1748	16.9466	9.68144	19.7481	39.0607	35.006	16.9193	47.6892	20.5253	11.0806	31.1645	24.0679	10.2461	16.1918	13.9994	13.0217	10.6889	8.08128	12.9204	10.0237	16.2185
SbiHYZv1_02G0043590.1	Triose-phosphate Transporter family(GPT2)	26.5963	34.443	92.7949	13.9196	93.981	20.8765	27.3767	21.7232	20.0474	14.9804	11.5503	2.63268	23.3596	27.5943	38.47	22.5048	59.6792	34.3924	29.4666	34.7685	28.5127	114.91	73.6459	46.4792
SbiHYZv1_02G0043660.1	EamA-like transporter family	2.44173	3.00359	2.21412	1.47216	3.11522	1.71752	2.50972	1.43216	1.43147	1.86461	2.20411	1.01446	1.38205	4.92654	3.68841	3.31155	10.2769	6.88313	6.19932	5.01438	2.65858	7.42787	9.19567	7.38174
SbiHYZv1_02G0043790.1	Proline-rich nuclear receptor coactivator motif	22.007	24.2124	26.4449	21.7211	37.5769	12.4339	9.45867	7.47998	13.7231	21.6365	33.8885	28.436	4.28798	38.8105	30.2414	11.6559	21.0634	24.4815	4.01862	19.6914	25.7647	3.56876	20.6919	25.8668
SbiHYZv1_02G0043800.1	Belongs to the isocitrate lyase PEP mutase superfamily. Isocitrate lyase family(ICL)	2.65461	1.22633	97.5007	3.12969	8.34893	3.20958	2.30361	4.00828	3.47851	0.59805	10.1875	53.8714	1.10719	1.76852	19.3554	7.95658	5.19466	25.3108	9.00559	3.72097	46.6053	3.38374	2.86334	4.31736
SbiHYZv1_02G0043850.1	Bifunctional serine threonine kinase and phosphorylase involved in the dark light-mediated regulation of PPDK by catalyzing its phosphorylation dephosphorylation. Dark light- induced changes in stromal concentrations of the competing ADP and Pi substrates govern the direction of the reaction. In the dark, phosphorylates the catalytic intermediate of PPDK (PPDK-HisP), inactivating it. Light exposu…	58.4267	77.6997	51.9548	39.987	76.3632	50.6421	36.69	35.8774	39.0038	20.1271	41.4106	15.1157	34.7323	54.3326	57.9948	63.2867	67.984	46.3564	91.7617	70.4693	71.4063	54.5296	101.254	84.3896
SbiHYZv1_02G0043860.1	Bifunctional serine threonine kinase and phosphorylase involved in the dark light-mediated regulation of PPDK by catalyzing its phosphorylation dephosphorylation. Dark light- induced changes in stromal concentrations of the competing ADP and Pi substrates govern the direction of the reaction. In the dark, phosphorylates the catalytic intermediate of PPDK (PPDK-HisP), inactivating it. Light exposu…	33.415	39.2702	46.4791	37.3086	47.9201	38.2878	28.9828	33.8882	31.6411	18.7959	16.1833	19.2	23.65	24.4583	28.1957	43.9123	42.7945	36.7383	46.9332	44.5922	43.8021	43.1892	43.4897	45.3452
SbiHYZv1_02G0043870.1	isoform X1	5.98235	5.51349	8.26567	9.85121	9.67306	8.122	12.8034	16.7349	17.2064	15.902	23.4023	15.3111	19.5038	30.4296	20.7601	7.86426	8.5623	8.85287	10.9579	6.64563	7.68866	9.99135	7.96001	6.64357
SbiHYZv1_02G0044050.1	Protein kinase domain	3.74793	3.90158	6.12	5.83275	4.58027	3.86566	6.64731	7.98625	6.81626	10.0337	15.1337	9.78434	8.86301	12.0661	11.0531	5.60381	6.43474	9.26007	4.77654	5.21655	6.05205	5.39441	6.73457	7.39865
SbiHYZv1_02G0044200.1	Glucose / Sorbosone dehydrogenase	4.64126	2.98737	2.7507	3.07847	3.80639	3.53938	6.10625	6.17893	7.28303	7.35911	17.7972	3.28877	3.4746	19.158	5.7122	8.94321	10.6081	7.08876	7.5743	6.90317	3.88814	7.52672	5.87959	8.95373
SbiHYZv1_02G0044210.1	Salt stress response/antifungal	75.9236	62.319	87.4643	72.0089	85.9413	65.2994	117.083	131.261	134.722	115.021	221.018	126.414	69.5643	264.96	135.08	116.411	163.895	162.096	151.225	95.2329	99.1165	131.197	131.225	178.907
SbiHYZv1_02G0044230.1	Belongs to the glycosyl hydrolase 17 family	402.542	306.415	448.4	288.16	395.793	260.905	516.616	612.904	693.085	472.256	933.658	489.649	325.872	1322.56	713.342	367.53	641.111	604.708	516.314	304.987	385.079	312.803	342.29	578.673
SbiHYZv1_02G0044250.1	receptor-like protein kinase	6.99488	5.34816	7.46135	7.16051	7.08534	7.00871	11.2191	14.0639	15.3766	9.66599	22.5712	11.4095	7.65177	26.9994	12.6609	7.25005	9.78728	11.3416	9.27225	5.06461	8.098	6.49399	6.60961	8.22634
SbiHYZv1_02G0044260.1	Belongs to the glycosyl hydrolase 17 family	97.5451	72.4876	99.3782	62.7509	89.2478	54.8135	126.65	144.487	150.694	91.5973	258.233	129.324	68.6039	419.7	174.874	79.7511	117.319	137.97	95.2056	67.0568	89.2788	57.683	79.9744	133.195
SbiHYZv1_02G0044300.1	Belongs to the glycosyl hydrolase 17 family	46.3124	18.7738	103.516	115.808	52.1555	67.3263	55.7929	109.799	87.4321	31.6706	53.3403	147.409	17.7975	43.5406	31.6322	33.3572	33.3138	72.5619	32.8876	10.8642	60.3065	5.7001	9.35789	13.5044
SbiHYZv1_02G0044310.1	Protein kinase domain	3.88183	2.45165	19.1022	9.0771	5.1585	5.32627	5.28948	7.34126	6.15465	3.62933	5.81594	12.2156	2.19859	4.41872	4.84392	3.56861	5.43727	7.73993	4.76907	2.63708	6.35559	2.18902	2.76993	3.74267
SbiHYZv1_02G0044390.1	Cysteine-rich receptor-like protein kinase	17.9093	14.1769	29.8572	21.1053	20.2645	23.0958	14.3601	18.9519	16.4446	8.76555	11.0907	11.112	7.65319	17.4571	14.6471	18.0008	17.2256	19.7633	18.8414	13.2459	20.4021	11.8921	12.7974	14.8966
SbiHYZv1_02G0044420.1	Beta-amylase	4.08429	6.61628	4.50537	1.96779	10.2049	3.0707	2.59938	1.64742	1.73515	1.11609	2.99957	0.309349	5.64128	6.34048	9.19451	11.0038	17.6062	9.98573	24.8541	15.3241	10.1124	34.9755	29.8789	30.196
SbiHYZv1_02G0044430.1	Beta-amylase	108.598	77.6049	24.9033	53.3864	50.6841	118.764	88.0591	64.5286	48.1555	58.7028	37.1668	21.895	63.2395	25.2852	27.8332	27.5691	18.5663	28.8079	22.8029	33.8971	42.4743	34.1063	20.9511	24.9547
SbiHYZv1_02G0044720.1	chloroplast mRNA processing	15.9171	17.912	20.3088	11.4409	18.8332	14.5919	21.8758	18.5033	20.6807	18.4278	22.8807	12.7357	15.8898	18.7911	18.5672	8.21595	10.5929	7.71511	10.739	12.2321	9.84874	10.1122	11.7954	10.255
SbiHYZv1_02G0045040.1	Belongs to the glycosyltransferase 2 family	0.682748	0.677977	1.70956	0.765342	1.49513	0.428875	1.09605	0.558505	1.02826	0.858913	1.25531	0.653433	2.24192	8.81958	4.84721	1.10604	2.27362	1.47351	1.5375	2.77636	0.632925	1.71732	1.51471	1.73857
SbiHYZv1_02G0045430.1	The light-harvesting complex (LHC) functions as a light receptor, it captures and delivers excitation energy to photosystems with which it is closely associated	1705.51	1667.43	808.856	809.888	1314.43	1566.2	1414.62	968.768	1071.86	692.576	1088.03	179.885	580.326	432.414	431.829	1212.38	1090.47	884.803	1108.64	1286.89	1203.41	1101.58	1208.99	1201.99
SbiHYZv1_02G0045470.1	Wound-induced protein	11.1142	15.9953	18.9267	23.5632	23.1396	26.2552	48.1987	39.0723	20.6998	23.0701	24.0192	51.1607	16.4292	19.7834	13.1159	27.9702	24.918	17.013	11.5794	9.73038	19.8165	11.1984	17.4489	17.0227
SbiHYZv1_02G0045490.1	Belongs to the major facilitator superfamily. Sugar transporter (TC 2.A.1.1) family	6.25383	6.86536	77.6227	12.8874	8.3287	10.2074	8.50035	9.1163	9.70243	4.24536	7.41657	29.7015	6.13682	5.40261	14.9936	8.49776	8.22621	18.2658	8.08639	6.19448	11.786	4.28843	6.03806	9.3419
SbiHYZv1_02G0045540.1	Dynein light chain type 1	4.78643	9.57282	0.610458	1.48873	11.4064	1.66943	5.87991	0.672185	3.05975	10.3154	2.99111	0.256752	20.5113	4.36711	25.9751	11.661	9.50234	9.42433	10.9828	14.6491	4.4911	23.2845	10.4518	19.7688
SbiHYZv1_02G0045560.1	F-box protein	4.10963	3.51969	10.5278	6.11198	2.02149	2.03464	4.49505	4.28396	3.42591	2.39727	2.25762	13.2746	1.79513	2.13545	2.21331	0.724559	0.957702	3.45424	0.867319	0.857975	1.94582	0.792374	0.83453	0.443395
SbiHYZv1_02G0045570.1	Sugar (and other) transporter	4.60803	5.71598	5.58991	5.94428	4.50907	13.7568	5.27061	10.7927	8.1272	6.86687	8.537	6.22893	4.89644	7.38792	2.8793	5.25554	1.82329	1.47971	1.67866	2.33067	3.18298	1.15137	0.95332	1.41154
SbiHYZv1_02G0045580.1	The light-harvesting complex (LHC) functions as a light receptor, it captures and delivers excitation energy to photosystems with which it is closely associated(LHCB3)	1207.6	1226.47	669.909	586.155	944.86	1030.96	820.989	519.681	500.914	121.549	247.375	32.8842	76.5345	54.3396	96.3804	1132.24	934.491	848.148	1051.84	1168.52	1102.54	971.546	992.343	1020.14
SbiHYZv1_02G0046050.1	-	16.0477	21.9978	12.8745	9.75923	19.5758	21.832	22.9302	17.1749	16.5543	38.0011	40.9087	20.2164	36.8757	34.442	35.227	8.81946	10.5419	7.86191	11.3512	21.7952	10.6629	13.1373	15.6873	15.1898
SbiHYZv1_02G0046280.1	RbcX protein	21.3736	22.391	33.7127	22.1838	27.5324	24.6988	60.1281	56.92	73.89	39.9902	47.1346	30.017	6.19103	4.4221	7.40911	1.80563	3.73545	3.16522	3.21793	1.91899	3.14011	4.99723	3.84248	3.94336
SbiHYZv1_02G0046840.1	Fasciclin domain	10.6162	10.7889	6.36568	5.03828	16.0229	3.89971	14.5578	5.68783	3.54827	4.08222	3.49415	0.843911	10.4869	4.31402	4.75282	5.63228	9.07485	5.37425	6.97479	16.5477	12.586	9.36074	6.99409	9.15818
SbiHYZv1_02G0046970.1	The light-harvesting complex (LHC) functions as a light receptor, it captures and delivers excitation energy to photosystems with which it is closely associated	2144.7	2081.32	1265.23	1321.52	1622.46	2092.35	1381.59	1405.98	1413.92	246.906	881.715	157.46	285.142	348.303	285.505	1872.97	1339.83	1336.43	1835.82	1774.49	1936.08	1131.13	1413.87	1286
SbiHYZv1_02G0047190.1	Belongs to the major facilitator superfamily. Sugar transporter (TC 2.A.1.1) family	49.8827	51.6926	217.265	80.7981	73.0007	81.9229	87.8469	94.5344	92.7883	58.2462	109.376	170.853	29.7307	87.7941	81.003	37.796	57.6829	105.624	40.9272	29.8488	87.4041	34.1464	42.7372	69.4631
SbiHYZv1_02G0047200.1	Belongs to the major facilitator superfamily. Sugar transporter (TC 2.A.1.1) family	48.3171	48.8881	181.589	61.1263	61.0477	59.2402	56.3562	69.8201	65.9926	52.354	106.054	192.325	33.031	60.6346	73.9431	43.7736	48.6243	117.133	45.8135	34.4549	79.7515	24.2	32.2211	55.1711
SbiHYZv1_02G0047570.1	Belongs to the peroxidase family. Classical plant (class III) peroxidase subfamily	10.4783	15.8467	11.5462	10.3007	16.5767	9.67014	15.2561	10.1263	9.99844	26.6353	53.3037	16.86	31.3933	37.997	39.5551	11.1425	17.6923	14.3712	22.3229	14.6741	11.906	30.3905	22.0533	18.3025
SbiHYZv1_02G0047630.1	GDSL esterase lipase	1.64893	1.67521	2.21141	3.55159	1.72973	2.09149	4.13128	3.73231	4.69635	11.348	13.829	6.82613	5.54709	7.41093	5.60545	0.990511	1.27878	1.253	1.54064	0.937511	0.834666	1.32587	0.814627	1.06721
SbiHYZv1_02G0047730.1	-	7.28946	7.84279	18.3341	15.6937	12.1752	6.50441	8.24327	8.20871	8.36868	7.73206	16.4687	24.7243	3.81674	7.42067	14.6518	4.68939	6.57933	12.7864	3.34845	4.8964	11.8157	1.93389	2.91211	7.13552
SbiHYZv1_02G0048030.1	-	38.0798	54.6735	19.3225	21.49	36.4219	24.9293	21.3869	12.7997	11.3172	31.0754	12.3622	4.5	40.663	18.7236	17.2477	31.1082	29.2538	27.7186	27.7474	44.49	29.6702	65.4159	48.5191	33.6102
SbiHYZv1_02G0048100.1	Glutathione S-transferase, C-terminal domain(GSTU1)	0.143347	0.029062	20.4584	2.26447	0.757911	0.093424	0.398608	0.693265	1.15071	0.076005	0.045108	1.23244	0.248106	0.511581	0.482878	0.208727	0.838779	21.3774	1.37548	0.464642	5.46713	1.13729	0.606337	1.65045
SbiHYZv1_02G0048640.1	Required for maturation of ribosomal RNAs and formation of the large ribosomal subunit	16.347	16.9189	21.019	15.7926	16.5143	9.5559	15.72	13.3892	16.0311	16.4386	13.0795	14.901	10.0415	12.9602	14.8183	6.62626	8.95436	14.1865	8.2206	7.46399	9.2575	11.1785	13.2529	10.2102
SbiHYZv1_02G0048720.1	-	39.3876	49.3157	32.2677	59.5034	50.1452	72.2374	61.9665	74.0829	56.3744	49.3596	53.3776	30.9427	44.8873	25.3938	18.669	27.2919	14.9841	18.8036	20.0955	27.0216	26.2288	17.9793	19.195	16.3855
SbiHYZv1_02G0048740.1	RNA recognition motif	6.70275	7.5527	6.61374	9.28021	6.70803	5.77494	9.42573	13.478	13.5448	13.9631	14.1267	15.9559	6.87584	8.66492	7.54811	3.07298	4.45011	5.81742	5.16427	3.77827	5.00416	5.07467	6.88573	6.75105
SbiHYZv1_02G0048790.1	Nuclear transport factor 2 (NTF2) domain	14.825	14.1857	9.38372	15.3319	9.52035	11.4585	19.4743	14.8939	14.8031	21.6111	12.8264	18.426	12.1757	12.141	9.16572	5.56113	4.48781	9.15678	4.48265	3.74337	5.67193	5.49564	5.82799	4.70266
SbiHYZv1_02G0048880.1	POT family	100.457	73.0822	72.223	135.072	76.4373	148.501	89.3786	123.682	104.124	46.6246	79.8426	79.5329	42.1103	49.6557	29.0371	65.9356	38.063	49.7155	36.9478	52.535	62.9733	22.3316	26.2257	27.0726
SbiHYZv1_02G0048990.1	NADH-ubiquinone reductase complex 1 MLRQ subunit	0	0.1979	0.546787	11.1564	0	0.214616	0.613119	0	0.067287	0	0	1.31884	0.599223	0	0	0.490566	0.165468	4.23766	0	0	0.837518	0.332083	0	0.150013
SbiHYZv1_02G0049050.1	-	3.99442	4.73899	4.68512	14.7295	6.63756	4.51738	7.0579	7.30779	5.33484	10.3672	4.67617	14.9768	10.0084	8.50924	10.6621	8.19553	5.29069	8.75772	8.99014	7.67713	8.13898	10.7715	10.4641	10.6634
SbiHYZv1_02G0049080.1		38.37	57.1407	43.9629	76.4511	63.2876	39.2237	64.2912	56.7899	51.5785	77.9685	34.6282	111.354	101.591	66.718	97.9947	59.8181	67.3647	90.6869	101.368	88.2332	62.8576	112.437	110.371	97.1652
SbiHYZv1_02G0049560.1	Strictosidine synthase	18.4257	16.2107	20.3344	24.938	33.4735	22.062	33.0437	47.1324	36.3397	25.2011	41.9219	31.1382	19.3311	51.5113	27.6988	21.7791	38.1837	20.9329	20.274	11.689	24.8828	24.9555	16.7453	42.325
SbiHYZv1_02G0049570.1	Strictosidine synthase	6.51542	6.01506	7.48102	5.81281	6.60295	6.41948	3.61079	3.80926	3.83199	1.22199	0.994896	1.51892	1.08289	1.28245	1.55459	8.23472	11.197	7.50335	10.6863	7.91599	10.1121	13.9992	10.4637	11.1902
SbiHYZv1_02G0049750.1	Belongs to the beta-ketoacyl-ACP synthases family	107.684	109.078	79.8228	81.0612	106.646	58.4113	85.2235	54.3563	55.1298	65.18	39.3085	26.1866	94.3321	66.7225	77.459	82.1919	91.6632	77.144	77.7422	81.0958	77.5705	106.544	113.057	94.214
SbiHYZv1_02G0049930.1	-	3.01814	2.4173	5.84256	6.68909	2.8842	4.83217	11.0308	17.4249	15.0509	20.5941	23.812	25.7197	8.39174	7.25728	6.36574	1.2659	1.58117	1.33251	0.43735	0.830662	2.02218	0.726269	1.63157	1.24743
SbiHYZv1_02G0049930.2	-	3.69989	3.15165	7.7811	10.5334	3.37581	6.28596	13.2025	16.6783	17.6131	23.8776	31.1926	37.4946	9.91264	11.0668	8.42203	2.82832	1.37026	1.9401	1.28532	1.88885	1.20462	1.95015	1.76724	1.18209
SbiHYZv1_02G0050590.1	WD domain, G-beta repeat	105.635	71.619	54.5723	78.6163	102.069	98.837	56.968	34.878	28.7967	72.1722	54.2386	40.4516	79.5503	43.9326	70.7172	282.326	233.85	256.687	190.127	311.601	193.578	350.62	338.114	399.35
SbiHYZv1_02G0050920.1	Involved in biosynthesis of the thiamine precursor thiazole. Catalyzes the conversion of NAD and glycine to adenosine diphosphate 5-(2-hydroxyethyl)-4-methylthiazole-2-carboxylic acid (ADT), an adenylated thiazole intermediate. The reaction includes an iron-dependent sulfide transfer from a conserved cysteine residue of the protein to a thiazole intermediate. The enzyme can only undergo a single …	117.568	115.06	340.834	163.886	204.972	205.699	1487.33	1563.54	1929.55	2447.74	3431.55	1364.82	410.208	576.343	541.817	2.37942	5.56642	4.58211	3.94557	2.46832	3.90496	21.0768	6.30992	10.4794
SbiHYZv1_02G0051150.1	-	68.4463	46.5563	61.7766	49.8798	59.9921	58.0397	55.7897	48.737	58.6175	51.4265	82.7161	56.9825	74.1775	53.2195	101.715	82.6918	92.0918	120.955	76.1738	102.616	103.238	88.8758	121.702	142.593
SbiHYZv1_02G0051180.1	RNA recognition motif	403.847	475.314	599.793	303.036	526.665	494.951	964.397	825.994	996.269	1090.78	1380.04	700.017	729.799	838.83	956.867	63.1976	98.7603	74.6173	68.7332	125.707	91.7261	113.152	108.319	137.315
SbiHYZv1_02G0051260.1	RNA recognition motif. (a.k.a. RRM, RBD, or RNP domain)	27.0715	25.2156	17.9268	24.3947	26.3943	23.6435	18.0499	19.2998	18.8973	20.6342	19.3671	38.5527	33.8681	28.0199	41.458	53.9225	44.9795	41.9784	47.07	46.4973	39.9948	43.81	36.1966	36.6026
SbiHYZv1_02G0051350.1	SNARE associated Golgi protein	4.29512	6.97602	3.7215	6.23823	6.14788	10.8111	7.67998	5.18796	7.19321	13.7713	7.45988	6.60656	11.2405	10.3871	16.9832	9.00191	8.88589	4.54596	5.97799	12.1278	5.64493	6.94834	8.6745	10.4945
SbiHYZv1_02G0051380.1	Haloacid dehalogenase-like hydrolase	46.9778	92.2258	41.0958	34.1284	83.196	33.4047	30.2693	19.7704	31.5606	46.7633	20.9539	17.1148	45.5962	21.625	54.8395	87.4437	86.8221	73.2765	119.975	104.062	78.7702	128.775	155.166	185.402
SbiHYZv1_02G0051570.1	Non-specific serine threonine protein kinase(CIPK17)	112.339	127.968	191.384	94.2771	165.158	87.5769	77.4624	75.1565	76.2752	31.6673	37.4624	37.9682	52.443	67.3327	87.5288	160.796	175.528	145.842	226.898	187.001	181.539	152.313	201.087	189.695
SbiHYZv1_02G0051610.1	Mitochondrial branched-chain alpha-ketoacid dehydrogenase kinase	305.552	254.8	282.813	243.588	373.397	245.928	179.682	193.299	185.929	32.1348	29.3459	28.4974	36.2106	40.9967	68.9729	434.831	422.386	335.366	517.121	439.647	458.314	386.257	411.427	449.666
SbiHYZv1_02G0052110.1	Carboxylesterase family	6.8453	4.14224	2.74051	1.77551	4.17829	6.01846	3.32424	1.73271	2.14165	4.68646	0.85143	0.896884	2.63089	3.05434	1.25301	5.52939	5.05336	4.07839	7.35715	9.80987	3.53006	10.6145	12.4339	13.397
SbiHYZv1_02G0052910.1	Phospholipase A2 family protein	18.4414	18.7896	13.9866	18.6032	18.8477	17.4938	8.63013	8.99518	9.31903	5.1018	5.51272	9.54235	12.0223	12.7049	17.1719	26.94	26.8267	27.1177	29.8285	27.1424	29.9677	20.0955	25.6298	24.9822
SbiHYZv1_02G0053070.1	histone H2B	186.218	184.72	81.2951	119.995	90.0643	111.547	120.864	66.4094	76.6266	93.7914	45.3218	45.8087	84.038	54.6381	44.7191	59.472	64.5814	80.473	62.7831	78.8346	121.767	89.5987	129.045	82.2217
SbiHYZv1_02G0053090.1	HAD-hyrolase-like	575.409	560.341	794.578	691.558	828.776	613.24	299.171	589.747	670.504	33.2893	43.6829	91.359	59.1347	103.035	211.729	856.725	686.588	834.085	909.649	680.674	887.722	433.219	486.627	532.103
SbiHYZv1_02G0053230.1	Belongs to the mitochondrial carrier (TC 2.A.29) family	30.1293	37.53	42.5388	24.739	41.4731	19.815	21.3844	19.7535	23.2937	17.2741	17.6397	18.9169	28.8367	37.1003	47.3919	43.4675	43.5539	34.3379	44.989	45.3751	38.2715	40.7802	48.8862	47.1586
SbiHYZv1_02G0053530.1	Enoyl-(Acyl carrier protein) reductase	12.7295	11.9	42.0886	28.5505	24.9322	27.4844	27.5544	52.484	53.1226	13.9986	30.9963	27.5691	3.17553	8.786	7.35369	4.66587	4.42088	10.1874	5.98886	4.34428	12.3181	2.45992	3.54373	3.48513
SbiHYZv1_02G0053620.1	Belongs to the monovalent cation proton antiporter 1 (CPA1) transporter (TC 2.A.36) family	123.734	104.57	106.197	119.165	106.559	103.335	76.4219	70.5078	77.1844	51.7591	46.5396	30.5379	75.4864	74.1035	53.1758	154.818	123.155	87.4907	143.111	143.189	128.762	125.639	144.064	115.244
SbiHYZv1_02G0054070.1	regulation of multicellular organismal development	16.1466	18.7915	20.1535	15.4318	16.0991	12.9649	14.951	10.8517	15.9139	9.67577	5.54812	7.79639	9.83153	10.3777	15.9533	14.9136	20.6929	17.4895	20.0098	11.4892	15.3414	15.4949	18.2893	26.8923
SbiHYZv1_02G0054150.1	Rubber elongation factor protein (REF)	138.685	144.833	143.68	120.709	150.549	149.437	126.147	116.552	120.107	83.8742	66.9398	38.7172	55.0445	51.5416	50.3257	134.721	157.05	137.194	181.731	151.684	149.419	185.065	188.098	184.535
SbiHYZv1_02G0054630.1	Belongs to the peroxidase family. Classical plant (class III) peroxidase subfamily	1.86625	1.01307	70.064	2.4043	3.35984	7.46993	7.84161	6.18647	5.89876	2.51649	7.41776	22.0848	2.3235	3.75915	4.55892	0.769006	1.06497	13.0586	1.5021	0.319564	4.48117	0.407147	0.623253	0.686012
SbiHYZv1_02G0055090.1	No apical meristem (NAM) protein	2.51963	2.69147	11.0253	5.80173	6.12651	4.50247	2.47188	3.26714	3.26165	3.04108	3.52682	9.0847	3.44174	5.51591	5.53439	11.4822	10.286	17.9795	14.436	7.6156	11.9177	7.56263	7.77284	11.9181
SbiHYZv1_02G0055100.1	Hydroxyproline-rich glycoprotein family protein	9.76112	14.9451	43.3796	34.1724	25.1997	20.3376	19.7622	15.9854	16.6543	25.7231	13.7937	52.7861	20.5972	15.7994	29.9535	51.8537	41.8601	78.0849	47.834	26.6153	52.244	44.5935	29.4429	63.1205
SbiHYZv1_02G0055110.1	Hydroxyproline-rich glycoprotein family protein	109.939	128.475	74.09	105.231	107.885	118.045	120.427	98.3493	111.072	160.202	70.0345	87.3389	139.877	96.0028	119.222	205.497	156.934	120.216	192.112	166.452	100.553	174.249	243.447	225.674
SbiHYZv1_02G0055160.1	Hydroxyproline-rich glycoprotein family protein	149.499	217.29	136.721	156.252	165.482	264.918	138.928	118.683	153.919	134.289	76.2335	98.2038	86.6658	84.8537	108.941	253.281	229.058	221.746	423.352	256.805	219.219	291.86	357.448	359.188
SbiHYZv1_02G0055190.1	Thioredoxin	77.8351	71.8112	59.0048	116.056	59.1225	103.232	76.8878	98.9696	66.2691	72.0511	104.668	103.646	60.9278	65.8461	43.7811	56.1629	29.323	46.4073	22.3629	39.3549	50.8219	8.70112	16.9755	19.1203
SbiHYZv1_02G0055220.1	Dof domain, zinc finger	105.648	90.7932	88.5494	103.425	89.5124	113.837	75.7996	87.7475	84.4231	47.089	60.8422	45.9188	45.0491	41.9778	43.585	94.7601	81.0535	76.6961	87.489	79.3936	92.1927	68.6027	81.3674	80.6354
SbiHYZv1_02G0055250.1	Serine hydrolase	6.81914	9.44526	3.73375	4.49413	6.22767	9.4277	6.30538	3.76101	4.42237	15.1524	9.94051	4.06745	20.7445	12.8333	15.2172	9.62118	7.95635	5.00794	6.54208	10.3599	5.23114	12.6687	8.3092	11.487
SbiHYZv1_02G0055290.1	Belongs to the short-chain dehydrogenases reductases (SDR) family	2.18181	3.17183	3.23428	5.64089	3.82282	5.65027	5.648	8.00725	8.17368	8.5006	7.37242	9.37434	4.66893	7.77896	6.53128	1.4287	3.43935	3.62746	2.97227	2.19446	3.64918	3.03166	2.63683	2.86863
SbiHYZv1_02G0055430.1	Belongs to the glycosyltransferase 8 family(GolS3)	42.3506	27.9292	67.5673	49.5832	32.4142	70.0085	33.5618	30.0262	39.5267	13.5459	14.6665	38.4072	14.4054	16.265	13.0679	23.2432	29.9646	38.4716	19.1763	14.1128	33.1482	5.55156	10.3718	10.2226
SbiHYZv1_02G0055520.1	Serine hydrolase (FSH1)	54.2792	84.5923	68.0626	32.5936	76.5189	55.7152	51.562	24.183	29.2548	62.9767	36.7725	25.5729	60.7799	36.4347	65.6475	46.959	75.3294	51.1789	49.4278	129.774	51.8101	95.9535	74.5118	60.1742
SbiHYZv1_02G0055620.1	Ring finger domain	2.95609	2.49544	2.59482	5.06749	5.44971	6.10097	7.36637	7.4152	8.46021	8.64377	10.8267	8.56953	8.99278	11.7295	6.02732	5.45725	5.73417	4.26666	5.91895	4.27475	4.38328	7.4623	3.75095	7.4441
SbiHYZv1_02G0055750.1	nicotianamine metabolic process(NAS3)	10.6071	17.9231	15.5481	10.5941	15.0026	12.0878	9.94825	5.03489	9.1892	6.39769	5.89583	6.32594	7.23629	7.28075	8.51618	10.4232	14.1086	13.7854	23.9582	15.4086	10.4701	17.5026	23.5264	23.2739
SbiHYZv1_02G0056110.1	Protein tyrosine kinase	11.8857	14.1764	34.5693	15.5097	19.0879	11.9976	26.8822	25.0816	29.6731	28.4941	41.1839	38.3694	21.6799	23.1713	33.3692	8.90571	11.2024	15.5105	8.46504	10.052	11.0895	13.15	13.4581	13.0297
SbiHYZv1_02G0056200.1	Adenosine/AMP deaminase	0	0.304043	0	0	0	0.9077	0	0	2.60563	0	0	3.02079	0	1.29197	6.78665	0	0	0	1.38851	1.92355	0	0	0	2.21414
SbiHYZv1_02G0056240.1	Domain of unknown function (DUF3474)(FAD7)	55.8334	64.1846	18.2541	15.5422	38.6984	45.182	37.2071	13.3343	13.7681	41.7581	31.6279	7.96766	53.6571	36.5483	43.0994	25.5691	34.34	24.5921	24.0184	49.1447	22.5565	46.7976	42.0877	44.0976
SbiHYZv1_03G0000560.1	Glutaredoxin	54.1632	52.5544	43.6498	36.4106	60.1904	45.1222	25.6977	24.4563	35.5447	23.3099	23.8509	15.5899	42.8501	49.9237	49.7782	83.0408	76.5241	69.2476	94.113	77.8907	83.2752	70.6069	83.1278	85.2172
SbiHYZv1_03G0001040.1	Phosphorylase superfamily	145.032	159.687	108.356	17.4523	203.758	75.6691	114.781	28.9099	26.5068	34.2632	29.1525	9.58137	31.0093	19.1693	45.1001	39.3973	95.0323	102.746	199.988	69.1119	129.458	90.7531	107.834	55.3925
SbiHYZv1_03G0001250.1	Belongs to the cytochrome P450 family	16.0103	14.8792	8.31718	11.493	19.5191	13.345	4.47224	3.59287	5.76563	4.85647	6.87493	3.58435	15.194	20.3492	18.0411	29.7974	27.8034	22.1296	35.7333	26.6849	29.3366	27.573	33.3983	30.3224
SbiHYZv1_03G0001290.1	Belongs to the cytochrome P450 family	4.43417	4.70099	4.46534	5.5442	6.04437	5.19565	4.87443	4.90418	6.59517	6.60432	7.51426	6.88702	7.97976	7.57004	8.50315	9.54624	10.0098	7.49685	11.4643	10.6286	10.2406	11.0197	13.9882	12.4294
SbiHYZv1_03G0001340.1	Enoyl-(Acyl carrier protein) reductase(NYC1)	8.65811	8.5755	69.2543	17.3013	21.1993	15.3986	21.3646	40.4682	41.664	40.8948	67.2448	111.744	29.9919	49.3493	50.9873	19.8987	17.2956	44.9711	32.7131	15.0376	41.2438	13.5571	10.7916	19.674
SbiHYZv1_03G0001370.1	Voltage-dependent anion channel	4.13619	4.56411	5.36376	3.26171	6.63385	4.91691	4.52551	2.14648	2.95904	1.22525	1.07859	0.283999	0.793067	0.627807	0.949714	10.1277	9.83805	8.64653	13.2279	9.57846	7.40062	10.4857	11.9232	11.9252
SbiHYZv1_03G0001390.1	Holliday junction DNA helicase ruvB N-terminus	1.80373	1.92238	3.22902	9.30107	1.51149	5.30471	0.942632	2.55623	1.92998	2.48434	0.403684	7.50047	6.24524	1.4862	3.97145	9.65615	3.27597	8.91135	9.81237	2.62455	9.85558	3.51407	0.863355	4.9099
SbiHYZv1_03G0001660.1	Belongs to the 'GDSL' lipolytic enzyme family	27.3331	31.2264	11.4947	14.7498	21.696	27.4276	21.635	15.2776	16.9515	19.2898	14.5806	4.42737	7.82704	5.57353	4.82017	14.2558	14.1848	8.12568	11.0377	19.7418	10.4624	17.2728	15.785	18.1682
SbiHYZv1_03G0001700.1	-	556.969	433.167	452.831	818.844	570.362	832.45	635.764	1062.39	865.018	493.89	770.57	1030.41	477.869	524.7	340.476	540.364	342.892	493.622	383.793	323.546	625.386	157.95	173.636	191.583
SbiHYZv1_03G0001780.1	BEST Arabidopsis thaliana protein match is	1.48119	2.42883	4.83911	1.60762	2.37188	2.30934	2.33979	3.80463	3.45868	5.40961	6.56199	9.73534	6.49305	7.56816	10.8696	5.22917	5.88425	6.23518	7.29429	2.46285	3.65372	4.75757	3.8074	4.6335
SbiHYZv1_03G0002290.1	Helix-loop-helix DNA-binding domain	7.38474	5.92937	6.52583	8.94468	7.48454	9.08437	10.393	9.81908	10.7983	16.0201	13.5151	13.4867	17.0868	20.3352	10.4089	15.2058	12.6272	10.5259	13.5421	13.4968	8.98964	21.7679	15.9496	13.7024
SbiHYZv1_03G0002470.1	GDSL esterase lipase	32.0402	27.223	43.0975	37.8852	43.6345	41.0314	32.6318	32.8	33.4415	31.1039	31.3247	38.3933	32.124	44.0112	38.8473	57.8961	66.3278	80.9074	66.5162	39.8063	59.2115	55.4096	50.1213	65.9946
SbiHYZv1_03G0002520.1	Protein of unknown function (DUF455)	9.68754	9.01486	6.01626	15.5587	5.35177	12.6497	10.1461	14.3519	10.772	14.4924	13.2313	22.6827	11.7301	9.74133	14.7958	14.0734	10.3005	10.7259	11.1821	15.365	11.7613	10.0092	7.49327	5.90047
SbiHYZv1_03G0002580.1		14.0796	8.52637	4.15448	3.92943	4.31035	5.32918	4.87447	1.49143	2.30803	5.8699	1.17216	1.18249	5.94115	2.61081	2.78522	3.08789	3.99098	6.11322	3.47195	5.78711	7.52686	4.8408	12.8683	5.62855
SbiHYZv1_03G0002720.1	Belongs to the Ca(2 ) cation antiporter (CaCA) (TC 2.A.19) family	253.094	162.036	246.338	269.331	181.836	393.237	286.98	298.086	302.222	218.99	263.025	212.343	174.081	162.744	133.519	145.724	100.681	110.186	87.3064	84.6469	125.972	69.732	73.244	80.0186
SbiHYZv1_03G0003070.1	Non-specific serine threonine protein kinase(CIPK20)	11.3927	11.1567	10.7838	7.21578	19.1623	7.09758	7.06684	3.87505	5.12066	2.56885	0.849629	1.54602	10.7443	6.29473	9.80989	31.9229	38.9217	24.987	48.885	35.262	24.7335	51.3425	40.9717	38.9486
SbiHYZv1_03G0003280.1	B-Box-type zinc finger	17.7096	15.7637	34.7622	21.9345	20.3504	25.8362	26.7447	29.578	30.5243	22.4539	22.1772	18.4068	8.97808	10.4065	9.76342	9.25129	8.54895	11.0148	10.666	9.26013	11.8829	10.1658	13.1961	12.2588
SbiHYZv1_03G0003300.1	B-Box-type zinc finger	17.2169	15.7554	33.7665	21.8522	19.7034	25.0825	26.0543	29.0741	28.0759	21.4453	20.8049	17.572	8.59426	6.71291	9.21241	9.0478	6.77428	10.5691	9.87297	9.3145	11.2774	9.92129	13.0451	11.9553
SbiHYZv1_03G0003340.1	Protodermal factor	47.2829	36.2954	27.5911	38.7609	21.1437	14.4203	25.0975	14.3	16.2616	23.4945	5.05287	8.13033	31.1054	11.2264	9.69216	27.7556	15.8209	32.4073	13.1871	34.4154	33.3151	32.2313	34.3206	19.2426
SbiHYZv1_03G0003520.1	Serine aminopeptidase, S33	38.0727	41.0782	67.9771	39.0101	59.0248	41.8563	29.8474	24.6088	30.4523	20.444	20.3326	28.5359	31.8489	38.0104	43.3229	53.8927	59.206	75.8837	75.5237	56.7232	65.2618	64.1603	65.4843	64.9125
SbiHYZv1_03G0003690.1	Ribonuclease III domain	7.76852	9.07155	5.38569	10.7843	8.11187	12.1684	12.7468	16.7994	16.6078	18.2852	21.3517	23.7664	16.986	9.93558	17.571	2.9308	4.21318	2.91265	3.01021	5.11586	2.99458	2.591	3.09802	2.42721
SbiHYZv1_03G0003690.2	Ribonuclease III domain	16.0922	16.902	13.7112	17.5679	15.3534	25.7253	27.24	30.405	27.4813	42.561	42.7941	35.6158	29.9872	27.669	23.0796	8.30565	6.15062	6.41141	7.52419	9.33215	7.90924	7.39696	7.71779	8.8666
SbiHYZv1_03G0003760.1	Helix-loop-helix DNA-binding domain	1.28058	1.52383	5.09928	2.49219	3.83	1.13556	5.3062	7.93206	8.10884	3.40506	17.9701	3.4756	1.67581	10.0729	5.16459	1.4629	2.83527	3.04713	1.59179	1.75782	1.92999	2.35203	1.88776	2.69157
SbiHYZv1_03G0003850.1	protein disulfide oxidoreductase activity	28.6398	41.4956	10.0252	12.3355	30.0373	31.4494	25.6162	10.6834	10.1684	25.0299	10.7656	3.44538	18.2473	9.3012	13.4542	30.2438	41.5522	25.7867	33.432	45.427	22.6137	83.7201	61.0146	64.4357
SbiHYZv1_03G0004070.1	Ndr family	15.175	21.4758	23.9385	14.8202	17.0999	11.4488	11.2395	7.8562	7.64827	18.3276	25.1131	28.3346	16.193	12.9838	28.8962	14.5514	22.0479	18.9462	11.9711	15.501	15.9611	20.0649	15.8065	17.8465
SbiHYZv1_03G0004100.1	Myb-like DNA-binding domain	15.2251	17.6384	49.6025	39.1316	29.5138	28.4081	33.947	38.8898	37.1762	37.9272	37.1432	80.7677	43.431	26.1719	61.5193	60.668	46.8639	78.9052	55.1562	34.5497	46.682	33.6728	35.9934	48.1531
SbiHYZv1_03G0004120.1	Zinc finger C-x8-C-x5-C-x3-H type (and similar)	76.2194	46.5989	117.166	222.618	71.802	149.785	143.078	217.642	188.721	70.4146	81.814	163.303	58.1251	54.4153	37.5647	50.8682	32.0932	54.155	29.8512	20.0213	37.9805	15.6481	10.3371	15.3995
SbiHYZv1_03G0004130.1	Myb-like DNA-binding domain	23.2207	10.8338	31.2997	58.2681	23.0069	36.0696	34.8973	61.0443	50.2836	28.5746	29.6091	87.0114	22.6953	24.8824	13.6316	38.8358	28.4692	41.4103	30.087	24.3013	47.4251	19.9943	18.3045	16.5717
SbiHYZv1_03G0004140.1	Belongs to the protein kinase superfamily	18.3422	15.4499	5.44132	14.174	4.9504	9.87933	14.2374	8.20522	6.3648	8.74708	2.75075	5.27234	10.2653	4.46344	2.92461	5.40201	5.98632	6.13142	3.30976	6.15482	7.36039	6.88103	8.54349	4.03852
SbiHYZv1_03G0004280.1	malic enzyme	29.2708	37.5727	60.916	30.3562	36.823	25.2163	22.7182	21.3737	20.0064	20.0298	16.8939	31.9125	30.0255	29.032	39.7544	42.5741	41.29	46.6907	48.2785	41.3542	34.437	38.8896	43.3352	45.2205
SbiHYZv1_03G0004290.1	malic enzyme	836.815	1032.49	985.53	673.026	943.868	1001.82	419.886	523.247	505.169	289.631	699.041	199.177	687.37	1116.96	1423.5	1381.23	1463.45	1119.7	1696.08	1363.21	1191.82	937.34	1682.3	1542.69
SbiHYZv1_03G0004310.1	Belongs to the iron ascorbate-dependent oxidoreductase family	5.14522	8.34189	9.62312	7.0779	8.24742	6.12737	2.01818	3.09701	2.77329	8.33194	9.7033	19.3857	21.9205	23.329	31.3072	15.9319	18.0039	19.6854	21.3727	20.7209	16.0802	15.4585	17.9485	20.7013
SbiHYZv1_03G0004310.2	Belongs to the iron ascorbate-dependent oxidoreductase family	7.0261	8.19588	12.4658	5.89328	8.70761	7.04493	2.41817	3.22957	5.09294	9.03138	9.84718	16.9111	22.9525	28.3492	37.0906	17.9089	19.0694	23.5683	22.2021	17.1492	16.148	15.0785	22.5686	20.0708
SbiHYZv1_03G0004350.1	Myb-like DNA-binding domain	6.14512	6.14089	11.6748	7.41829	11.8643	7.27994	9.67367	9.5904	11.3294	13.5244	16.0347	14.6246	15.6928	23.0128	22.0247	10.0162	11.8898	11.5402	12.9058	8.88624	9.65386	12.3424	11.5105	15.2558
SbiHYZv1_03G0004360.1		4.28088	5.13977	8.8164	6.38141	9.47514	6.41288	8.07621	9.57582	8.93885	11.1417	12.0706	11.1996	10.5827	16.498	18.1054	8.74686	10.1083	9.72639	11.8565	5.28028	7.78444	11.6421	7.59466	11.1083
SbiHYZv1_03G0004410.1	DDE superfamily endonuclease	11.7413	16.5612	7.22977	10.5738	41.4141	1.89672	1.20748	1.46954	4.08489	19.0643	31.9535	10.0628	0.653038	37.1493	48.4483	8.13967	35.401	13.9398	1.25248	26.4179	26.0199	0.602659	33.7042	41.3997
SbiHYZv1_03G0004470.1	PAS domain	39.6803	36.0654	47.1557	43.1387	41.6988	42.0882	37.2691	50.5325	45.3429	18.0257	23.0571	22.9075	11.008	12.9517	14.7427	26.4854	27.2137	29.102	32.454	23.9044	36.5104	26.547	28.1999	26.9433
SbiHYZv1_03G0004480.1	DNA binding domain	14.1573	13.5779	43.7366	21.9631	25.003	17.8538	16.6141	26.3864	23.2636	4.36892	9.46449	11.629	1.9077	6.07688	3.41681	17.5084	17.4701	24.9549	23.294	12.7402	20.6027	11.0829	13.1332	9.92798
SbiHYZv1_03G0004610.1		2.41127	3.78711	4.38382	2.54436	4.31686	2.22623	0.302744	0.727048	1.00517	0	0	0.602568	0.902726	0.758355	1.68519	8.7637	8.65625	10.1206	11.4345	7.82365	9.75295	7.20831	7.48466	6.5658
SbiHYZv1_03G0004750.1	Belongs to the small heat shock protein (HSP20) family	2.1425	3.55962	2.50513	4.79958	4.72694	4.20115	1.5971	1.5194	1.90693	2.13684	0.627246	7.26875	2.45316	0.27466	2.47945	21.8833	6.85041	18.504	8.23141	6.21205	13.0796	20.6607	6.19936	9.84273
SbiHYZv1_03G0004920.1	Gigantea-like(GI)	208.88	195.941	265.594	296.401	264.401	275.872	413.157	469.846	484.514	430.427	471.373	412.986	258.585	236.812	288.278	101.115	122.987	119.003	130.08	83.56	107.916	139.481	125.402	129.399
SbiHYZv1_03G0005050.1	filament-like protein(MFP1)	31.2905	37.4726	10.9655	17.0445	18.759	37.1011	29.468	16.9664	16.7106	50.475	49.2518	23.9575	59.3323	50.5013	46.8314	19.0145	18.4144	12.3264	13.4114	33.5656	15.6423	18.0816	22.109	19.1999
SbiHYZv1_03G0005090.1	Belongs to the UDP-glycosyltransferase family(IAGLU)	11.3443	14.4555	38.7194	5.96368	18.2493	9.02162	4.41711	4.26699	3.85652	1.14539	0.917211	2.50864	3.38509	2.92092	8.47114	11.6321	13.631	14.8664	20.36	16.7491	17.5244	23.481	19.5184	25.2827
SbiHYZv1_03G0005180.1	Transferase family	7.94964	8.31567	14.6327	11.9224	14.0754	4.88214	4.72615	3.35901	3.56476	7.55272	14.2116	14.7762	4.78554	9.28355	15.2027	6.52191	12.4019	15.702	4.66792	7.53085	18.0307	2.88615	4.63514	13.2311
SbiHYZv1_03G0005560.1	-	14.9144	10.4596	2.01037	8.60552	2.10876	5.28498	9.9852	4.47785	3.21446	5.50169	1.11829	1.79865	5.48461	2.72659	1.62637	1.7694	2.5358	4.14251	1.44935	2.70286	3.41961	4.49882	5.57317	2.02013
SbiHYZv1_03G0005610.1	Belongs to the UDP-glycosyltransferase family	41.0671	43.7578	43.1207	32.2599	70.2467	32.9798	38.3347	37.9285	41.0737	26.9129	41.56	22.5712	40.4767	70.0441	61.0233	55.7873	80.3238	67.5191	73.5638	64.7157	59.1321	90.9175	80.6532	117.023
SbiHYZv1_03G0005650.1	HCO3- transporter family	14.097	20.2642	13.9742	5.61405	26.1458	9.1472	12.3372	7.62173	11.5555	17.2711	14.521	5.03535	16.2007	19.4019	20.3341	14.1715	20.6109	14.7419	29.3391	21.8168	15.1452	52.0072	23.6917	31.7382
SbiHYZv1_03G0005660.1	-	7.33284	5.78846	20.1634	23.4928	15.9275	23.5207	22.3802	21.3325	15.2738	22.0277	18.8772	85.5769	34.3485	24.7494	41.9681	28.0505	24.7437	27.7994	34.8629	12.1736	28.5804	22.5495	15.3082	18.7446
SbiHYZv1_03G0006060.1	Universal stress protein family	17.1109	22.7082	26.1653	20.1726	30.277	18.3129	23.2191	24.7821	25.0483	30.2393	20.847	20.9533	21.1522	24.8073	23.1651	25.0086	39.7176	36.1178	55.7671	41.1553	26.5513	53.5409	62.4921	48.9023
SbiHYZv1_03G0006450.1	Mini-chromosome maintenance replisome factor	14.1817	12.7624	5.5947	8.41913	5.72378	3.98328	6.03821	2.3417	2.68468	6.27047	2.18359	1.92516	5.38643	3.939	3.01426	3.97818	4.93975	8.89781	4.73366	4.07644	7.97264	8.1684	9.92312	4.75586
SbiHYZv1_03G0006640.1	Core component of nucleosome. Nucleosomes wrap and compact DNA into chromatin, limiting DNA accessibility to the cellular machineries which require DNA as a template. Histones thereby play a central role in transcription regulation, DNA repair, DNA replication and chromosomal stability. DNA accessibility is regulated via a complex set of post-translational modifications of histones, also called h…	65.359	58.7306	20.6337	50.2128	21.5938	27.2873	41.3193	21.7362	19.8926	36.969	5.9806	17.3423	34.5922	8.9064	8.18441	11.3505	13.8733	26.4939	9.83615	21.078	38.651	30.3973	42.3083	20.5417
SbiHYZv1_03G0006660.1	Core component of nucleosome. Nucleosomes wrap and compact DNA into chromatin, limiting DNA accessibility to the cellular machineries which require DNA as a template. Histones thereby play a central role in transcription regulation, DNA repair, DNA replication and chromosomal stability. DNA accessibility is regulated via a complex set of post-translational modifications of histones, also called h…	101.259	112.016	30.4149	87.4387	35.5612	58.9305	67.3001	35.1048	26.9781	62.1259	15.4594	30.3645	62.5481	27.1963	20.861	25.2701	26.3046	40.7519	23.8955	33.7078	63.9697	52.1652	80.1129	34.932
SbiHYZv1_03G0006720.1	WD40 repeats	61.8547	42.4459	31.1673	65.1112	48.891	70.5161	50.9933	81.0953	67.0436	56.8473	70.9024	74.2568	70.4597	67.4652	48.5251	70.6231	43.2942	44.9433	44.9558	50.8006	68.1772	19.7037	24.8078	21.8167
SbiHYZv1_03G0006890.1	Leucine-rich repeats, outliers	3.12073	2.5612	5.45867	3.99903	6.79278	4.79051	7.2683	4.75316	4.57609	4.57371	5.77445	4.30823	6.06526	6.76674	13.1341	9.42959	10.8154	13.1307	13.2511	8.33104	9.00636	8.88377	8.26515	10.3562
SbiHYZv1_03G0007120.1	helix loop helix domain	4.67897	4.38995	32.8922	14.3659	9.46666	10.1107	8.3521	12.8473	10.6083	6.37608	7.57367	28.5978	5.74248	4.79099	5.18892	7.0863	8.68207	20.5894	13.5399	6.4809	19.5466	7.26551	6.32986	6.57957
SbiHYZv1_03G0007180.1	Four repeated domains in the Fasciclin I family of proteins, present in many other contexts.	59.3056	76.7058	40.8208	59.8341	70.3771	39.2835	48.5307	42.5704	29.9632	44.3554	28.413	13.4361	50.4832	29.8842	33.3155	47.9254	55.6884	48.8098	57.1057	74.3571	52.2779	68.6165	51.448	45.9299
SbiHYZv1_03G0007440.1	-	26.475	64.9638	52.9131	62.3181	43.1471	131.394	20.2428	12.8114	29.5462	72.7629	5.96388	20.71	24.817	8.68932	12.4874	130.922	78.2223	151.397	341.461	134.241	109.874	250.228	190.397	184.919
SbiHYZv1_03G0007500.1	Histone H3	51.9259	54.6356	16.0291	38.7469	13.7512	20.2664	34.845	15.7785	15.2213	28.122	1.86889	9.69707	32.347	4.45962	6.76452	6.63586	11.3296	21.9315	9.58479	12.2064	36.3298	29.0564	45.3593	17.3407
SbiHYZv1_03G0007880.1	Anthranilate N-benzoyltransferase protein	3.66481	4.44275	4.9206	0.605475	4.14689	3.3367	8.79167	2.5187	1.88596	6.95452	8.34593	3.24866	12.6053	6.32292	12.9224	1.10627	1.43013	3.91428	1.86683	3.46118	2.20875	2.55179	1.41872	1.55671
SbiHYZv1_03G0007910.1	Anthranilate N-benzoyltransferase protein	13.1581	14.4399	20.8554	19.0399	20.2244	15.0841	36.2059	31.8444	40.961	31.0998	25.4487	18.0321	10.9381	10.6166	11.7241	5.64142	8.14585	6.88565	10.8946	7.07088	8.7691	11.3241	11.7534	9.50093
SbiHYZv1_03G0007950.1	Anthranilate N-benzoyltransferase protein	15.329	12.5723	7.59396	11.1783	11.1973	15.2519	19.6309	12.8173	18.7053	27.4589	25.2369	8.52251	31.927	20.7544	19.6407	14.9263	15.192	7.78991	14.4835	9.03178	12.3907	15.6985	12.2654	12.2817
SbiHYZv1_03G0008600.1	Group XV phospholipase A2	16.4956	11.2702	16.3205	14.5982	21.1534	17.7841	17.3457	18.9503	23.9697	23.7947	27.7333	19.2209	29.2632	35.5767	25.0052	21.9184	19.227	14.7588	18.9686	17.7367	18.5697	16.5699	16.6627	17.5786
SbiHYZv1_03G0008670.1	Mitochondrial glycoprotein	69.4846	78.2171	42.1081	33.3371	53.5641	67.7687	90.2412	58.0436	71.7587	114.58	101.432	63.9226	89.6785	95.8306	109.249	16.804	30.7473	25.9838	29.3483	38.857	32.3292	36.0261	42.682	39.4567
SbiHYZv1_03G0009020.1	AP2 ERF and B3 domain-containing protein(RAV1)	5.09712	4.43233	22.9871	9.20637	7.08279	8.37913	5.33253	8.26907	7.28842	3.02661	3.75479	7.35914	5.16405	8.71812	4.0312	5.0638	5.67508	6.01425	5.86136	5.22789	5.01059	3.3072	2.73788	3.36529
SbiHYZv1_03G0009130.1	Peptidase C26	0.793574	0.739739	26.4137	3.64146	1.31925	0.356945	0.602736	0.742158	1.29726	0.936697	0.985765	3.92516	0.834726	0.917939	1.6289	1.4449	2.59983	5.07579	1.48143	0.93573	4.4144	0.813278	0.999825	1.04629
SbiHYZv1_03G0009450.1	Belongs to the small heat shock protein (HSP20) family	13.3289	12.7619	17.3367	31.2481	12.7719	17.8581	6.53898	11.6789	10.5975	6.58696	7.88834	32.1384	12.8596	8.52511	16.8644	61.4629	38.5814	92.3465	41.5893	42.9003	43.6453	44.5733	20.3281	41.3801
SbiHYZv1_03G0009530.1	EF-hand domain	85.5953	102.686	150.95	117.774	133.85	89.9127	42.0404	58.3045	50.1373	58.3738	149.878	192.614	22.3447	82.7152	150.775	56.8736	81.361	144.881	28.0697	61.573	138.392	10.3288	46.0076	93.1366
SbiHYZv1_03G0009580.1	Anthranilate N-benzoyltransferase protein	30.3135	35.4256	14.3197	22.2459	17.6942	33.5466	26.9041	19.6366	15.3893	25.5494	15.0297	6.66874	17.7048	8.58642	7.13747	14.4272	12.541	8.88755	6.85009	22.5137	11.7402	19.4802	16.614	15.0773
SbiHYZv1_03G0009910.1	Belongs to the Bowman-Birk serine protease inhibitor family	46.4554	55.3063	816.827	227.267	100.21	82.8999	101.479	151.55	191.278	46.3843	112.468	737.973	107.431	194.094	207.72	98.2561	100.666	529.282	201.647	50.5794	597.56	45.0904	41.5504	106.25
SbiHYZv1_03G0010010.1	-	8.72546	6.94935	17.876	13.3488	7.03275	19.6023	7.89586	10.6801	6.8217	7.61096	3.84599	6.40545	6.4717	4.58523	1.87285	5.29327	2.47293	2.73347	3.67122	5.21713	3.32391	3.20062	4.62967	2.7423
SbiHYZv1_03G0010030.1	-	6.03859	12.2962	14.5881	8.57101	19.0513	10.1403	20.2294	9.07913	9.98343	7.62552	13.4089	16.2852	5.62728	15.5342	13.4737	18.4631	33.2742	19.1626	21.6592	15.9825	16.089	22.764	22.8421	31.6765
SbiHYZv1_03G0010050.1	Cation efflux family	9.32001	12.3205	13.8316	9.51194	15.3884	11.6795	7.74898	6.08695	7.45067	3.30691	5.47842	5.93205	5.71891	12.8758	15.3158	20.0846	21.419	17.8581	21.867	15.1625	22.3935	17.4692	24.9194	34.0265
SbiHYZv1_03G0010380.1	Belongs to the cytochrome P450 family	13.8363	10.6239	19.7249	14.8305	12.357	16.868	25.4631	32.3522	39.6464	18.4969	38.9564	24.3066	6.27552	14.8081	10.2745	5.06827	3.26569	5.45861	4.02004	2.41395	4.028	1.60772	2.08687	2.05733
SbiHYZv1_03G0010920.1	-	12.5004	11.1038	13.7415	14.2874	18.5297	13.9836	14.4911	12.1653	11.5787	25.8138	33.2778	31.5184	18.3759	26.4565	31.436	7.69289	13.1673	17.5267	5.75914	8.49216	15.0949	5.705	7.30665	15.6507
SbiHYZv1_03G0011060.1	-	43.1234	46.9082	36.8228	26.2897	44.4085	36.2658	30.3695	28.6519	34.905	19.8477	24.5204	16.4945	24.8268	29.6698	31.8945	49.5509	58.3514	43.3461	61.3697	54.8868	53.6788	60.6682	62.2691	65.6611
SbiHYZv1_03G0011390.1	Protein kinase domain	16.1317	10.3056	22.2436	23.1101	17.5254	17.9573	24.9033	37.5098	41.8241	15.8896	35.0147	32.651	8.20992	20.2046	15.4863	8.44226	9.73742	12.2783	8.55676	4.52325	9.98331	4.81576	5.1208	6.97377
SbiHYZv1_03G0011400.1	Protein tyrosine kinase	9.20171	6.3945	16.106	16.344	11.9028	12.3551	16.6353	26.6685	25.3529	13.056	20.6203	20.2217	7.65871	13.1947	12.4748	6.94784	7.98637	9.17175	8.13545	5.19378	9.90057	5.79282	4.06976	5.95495
SbiHYZv1_03G0011950.1	helix loop helix domain	1.53007	2.28375	6.48204	2.73214	3.96503	1.38733	2.75703	2.61846	2.63611	2.65125	7.88856	17.7956	2.41638	4.19314	10.5176	1.75262	3.33326	8.11596	1.69339	1.47819	3.97828	1.53411	1.25593	7.28787
SbiHYZv1_03G0011960.1	helix loop helix domain	2.38281	1.81246	2.81932	2.68885	5.33709	1.82403	6.22164	4.11128	3.24459	6.87105	11.9646	9.94401	7.38089	18.1681	14.2595	12.9214	13.6458	7.79926	10.903	12.1142	6.39906	6.08039	7.68852	8.47147
SbiHYZv1_03G0011980.1	Domain of unknown function (DUF3506)(EX2)	32.5537	29.785	29.2283	33.7653	26.7332	40.5791	34.3904	34.2114	35.2831	52.5988	60.0214	59.0701	61.2725	67.3915	61.533	42.1491	30.754	32.8552	29.2662	32.9654	32.9156	24.3086	26.827	26.2678
SbiHYZv1_03G0012030.1	Protein kinase domain	12.71	15.7441	8.67709	16.8315	15.9878	13.3558	19.5767	17.6625	16.6149	31.392	34.5381	21.3336	45.9097	51.1356	35.3112	16.4257	15.4073	10.6783	11.1163	15.6958	11.7951	19.1736	15.9949	13.9254
SbiHYZv1_03G0012160.1	NmrA-like family	36.1526	37.526	23.9821	26.1013	46.1119	26.8564	49.5416	26.7339	20.814	35.6116	16.24	3.87295	13.1398	13.3306	9.58053	23.2771	66.508	37.0102	118.463	56.8315	26.2573	156.293	58.2027	114.365
SbiHYZv1_03G0012330.1	-	1602.46	1436.75	1304.63	1450.44	1754.9	2341.88	2098.96	2146.17	2100.03	1176.01	1422.58	460.316	511.731	531.692	428.888	499.532	632.146	470.549	722.08	492.62	713.517	597.695	712.741	927.233
SbiHYZv1_03G0012390.1	POT family	21.7731	18.1361	24.3617	22.2249	21.9492	22.5987	18.5238	20.4537	22.6667	12.7264	9.18662	9.34805	11.5255	8.5151	8.87434	21.009	19.9952	16.9786	22.0473	19.3306	17.2227	18.2294	20.235	18.3742
SbiHYZv1_03G0012410.1	Light regulated protein Lir1	2221.63	1637.84	1729.42	3677.66	1777.95	3344.45	4159.65	7450.8	7425.46	5020.09	8307.48	7719.63	2767.55	3599.9	2398.5	907.933	486.917	662.793	587.652	539.87	862.318	236.916	342.804	326.351
SbiHYZv1_03G0012480.1	Protein of unknown function (DUF3339)	120.665	145.2	45.7395	48.6052	113.02	95.3381	80.8386	49.7097	44.4789	66.4777	41.4912	12.2185	69.2331	44.8612	51.3698	79.0981	78.2796	59.3172	71.3661	126.662	67.2754	129.42	83.8788	100.912
SbiHYZv1_03G0013040.1	Cupin domain	11.5271	20.9296	4.55572	10.9156	14.3964	11.0022	9.60085	6.74098	4.11796	9.95898	4.74496	2.41209	11.7513	4.66725	6.78954	17.0772	16.9189	11.4278	11.2316	25.2431	12.1785	22.7762	16.105	13.6109
SbiHYZv1_03G0013200.1	Male Flower Specific protein 18	438.765	329.006	163.894	267.592	161.234	159.291	247.782	134.235	113.034	179.176	38.7798	50.0945	284.908	106.355	77.4782	138.335	126.902	190.661	90.995	180.29	214.855	234.76	257.556	123.005
SbiHYZv1_03G0013310.1	Phosphate acyltransferases	17.2588	20.5186	5.9338	9.64883	14.4931	31.9938	22.804	12.2802	12.6719	25.5979	33.4521	5.35906	20.3099	15.4904	7.88953	20.3218	22.1798	9.75815	11.7214	25.407	10.3946	32.1344	27.8133	29.2368
SbiHYZv1_03G0013660.1	Late embryogenesis abundant protein	551.885	453.412	1232.51	1039.75	639.222	1137.42	430.448	739.91	857.297	718.578	868.516	3269.35	566.366	828.858	1032.26	698.099	439.646	1021.91	472.664	262.491	750	259.467	297.204	413.736
SbiHYZv1_03G0013680.1	TruB family pseudouridylate synthase (N terminal domain)	18.1517	15.1734	12.6729	12.5954	9.89979	8.35437	13.9126	10.786	11.3673	15.7604	9.68656	10.9243	7.55452	9.9207	8.40686	5.81586	8.144	11.726	7.56286	5.80934	7.36013	10.1797	11.8237	8.28611
SbiHYZv1_03G0014120.1	Inositol monophosphatase family	74.1729	76.9564	7.51252	24.2777	31.1913	75.9004	32.2644	13.8873	17.4944	49.5687	19.0145	5.72185	35.4179	10.3311	24.7341	38.4777	49.1779	18.9992	31.9992	53.556	39.6289	79.9347	79.1815	94.7759
SbiHYZv1_03G0014270.1	Belongs to the peroxidase family. Classical plant (class III) peroxidase subfamily	6.86476	8.68358	5.37843	15.5036	7.96822	5.7833	11.1129	6.2979	9.24788	23.6641	7.13969	7.41398	20.0911	10.6863	8.03191	15.8009	11.154	17.4658	7.97248	17.2842	10.6751	9.30533	11.2991	10.2832
SbiHYZv1_03G0014310.1	Dof domain, zinc finger	0.343575	0.711058	1.16153	0.828975	0.41568	0.350981	0.32942	0.215906	0.088979	0.346879	0.804644	1.20705	2.04621	1.85342	3.411	6.04404	3.85403	6.9908	3.33346	4.55916	3.50484	3.40319	3.60105	4.43886
SbiHYZv1_03G0014380.1	Belongs to the small GTPase superfamily. Arf family	170.233	194.895	88.2337	184.17	143.923	105.662	123.058	99.8497	68.2862	134.6	39.9318	39.1583	175.25	57.2042	50.7073	117.368	131.162	166.033	111.107	180.379	141.541	186.955	162.578	116.012
SbiHYZv1_03G0014490.1	RING-like zinc finger	183.516	141.873	146.944	204.989	164.373	244.967	173.42	193.546	157.63	125.998	197.711	201.333	110.006	135.838	90.2625	166.639	122.968	190.788	95.3668	111.475	181.403	43.3233	68.5312	115.774
SbiHYZv1_03G0014530.1	Dirigent proteins impart stereoselectivity on the phenoxy radical-coupling reaction, yielding optically active lignans from two molecules of coniferyl alcohol in the biosynthesis of lignans, flavonolignans, and alkaloids and thus plays a central role in plant secondary metabolism	18.3258	21.6921	9.98876	2.62348	18.4763	3.58985	17.4204	3.41431	2.05418	7.36205	0.997693	0	5.69943	2.58524	0.570402	5.50352	19.3921	14.0743	10.8536	24.5646	17.2621	56.3252	17.8964	18.5609
SbiHYZv1_03G0014740.1	Major Facilitator Superfamily	123.179	136.609	164.877	82.1243	164.891	99.6399	128.209	79.6572	69.3556	147.93	111.231	48.0897	245.385	194.198	117.452	236.577	341.426	249.149	312.594	255.281	214.488	399.129	321.448	373.895
SbiHYZv1_03G0014750.1		12.9782	15.7849	20.5618	8.53069	19.8045	11.9895	15.9065	8.25203	7.90119	17.6675	13.146	5.84447	27.1356	23.2914	13.0451	27.5496	39.1602	27.5641	35.0745	26.2792	26.282	45.4651	36.9408	44.7916
SbiHYZv1_03G0014780.1	A type II topoisomerase that negatively supercoils closed circular double-stranded DNA in an ATP-dependent manner	36.6099	40.5757	40.9043	28.4161	41.2741	29.0522	46.451	39.0349	46.7088	45.3683	48.4438	34.9147	32.9582	40.2636	48.8524	14.6693	23.7357	17.5836	20.3383	26.5679	18.7965	23.7493	28.7915	27.5113
SbiHYZv1_03G0014980.1	Belongs to the ubiquitin-conjugating enzyme family(UBC20)	48.097	42.709	6.12674	34.5929	7.5761	19.2687	37.6719	14.8838	11.9448	18.6787	3.51394	6.50567	25.7628	9.78957	4.71219	7.44394	8.65071	16.5437	6.61764	6.973	15.2661	16.0874	17.4339	7.83108
SbiHYZv1_03G0015000.1	-	80.2962	86.4887	42.3464	43.2512	67.0156	61.381	27.8788	23.3759	29.2647	11.7466	14.1576	10.2912	27.8703	25.5638	22.4383	66.442	71.6884	49.0115	83.933	71.5179	79.5668	81.9878	89.0653	64.5277
SbiHYZv1_03G0015110.1	DnaJ homolog, subfamily C, member	3.1332	2.17371	2.54821	5.92959	1.83052	3.47046	3.71305	5.18139	5.10116	6.11381	6.38541	11.3628	7.34239	7.53059	6.71829	3.78244	2.13817	2.93868	2.22641	2.87664	2.48428	1.60195	1.88678	1.41914
SbiHYZv1_03G0015150.1	Belongs to the cyclin family	14.2462	12.0932	2.76843	9.61256	1.9992	4.82834	9.45198	4.78136	3.25976	5.49495	1.0889	2.24317	5.18342	2.50221	2.19593	2.2923	2.80412	4.0206	2.30509	2.23179	4.61231	4.38786	5.48924	2.28405
SbiHYZv1_03G0015330.1	Embryonic protein DC-8-like	3.85688	1.22568	9.39939	4.04029	1.65712	6.52081	1.08467	3.96794	0.865146	2.5283	1.48444	10.4387	5.87813	3.27654	13.4001	5.98298	6.80162	12.2817	17.6362	2.53488	19.3616	4.04332	1.12405	5.04088
SbiHYZv1_03G0015520.1	Sugar (and other) transporter	30.7319	29.4353	29.3416	25.2343	31.3142	41.3488	24.4604	17.7794	37.4656	28.6794	16.9932	14.7451	23.7598	18.0979	23.0458	82.4953	36.0753	78.3004	106.925	47.9012	46.8103	57.8817	52.4891	43.7444
SbiHYZv1_03G0015550.1	Magnesium-protoporphyrin IX monomethyl ester oxidative cyclase	703.298	688.133	376.1	334.739	508.855	634.615	414.163	373.922	421.982	266.46	306.237	120.498	283.965	240.577	283.588	631.855	499.375	414.278	511.347	680.171	490.016	511.866	579.671	473.445
SbiHYZv1_03G0015630.1	TdcA1-ORF2 protein	5.33395	5.35829	4.95626	6.74753	5.56922	6.01109	8.68213	7.11142	7.89323	9.64395	9.74578	7.28873	13.6221	11.8395	14.276	5.37222	5.88935	5.11815	6.08374	7.51189	4.93711	6.40123	5.98709	5.88473
SbiHYZv1_03G0015640.1	-	6.80532	6.70721	4.80169	7.07474	6.24359	8.3463	7.51659	8.78557	9.54538	11.4932	10.4091	9.79376	16.0383	12.8595	12.9421	5.85229	5.69209	4.70288	7.85808	9.1305	6.57993	7.61351	7.25102	5.75814
SbiHYZv1_03G0015800.1	Major Facilitator Superfamily	56.0182	56.2263	63.2385	34.9415	60.0369	49.394	59.4152	52.0229	60.7546	39.7866	48.7835	32.0581	19.4408	18.6427	34.103	37.8691	39.6281	34.8074	46.2306	39.8174	38.6763	39.7676	47.1378	47.5179
SbiHYZv1_03G0015880.1	F-box protein	66.5568	61.4053	49.0906	78.171	71.8972	71.5568	33.5482	37.1158	33.4944	22.1876	17.22	25.1996	45.8449	46.6159	35.9261	117.866	91.4875	84.0252	92.4418	91.1152	109.455	61.2355	71.4982	59.6637
SbiHYZv1_03G0015890.1	-	6.71124	4.30175	8.72175	9.98321	7.21101	14.66	4.07017	2.48075	1.97907	0.465838	1.8368	3.14739	1.54303	0.695562	1.45192	17.0425	12.5689	17.5078	11.5832	16.3188	14.6447	8.72613	12.6886	12.2801
SbiHYZv1_03G0015890.2	-	28.564	25.2836	27.0388	37.6069	23.655	17.7871	4.94512	7.37094	3.80451	1.48642	2.58322	5.35455	1.99476	2.7399	3.70873	57.8916	47.9589	59.7176	43.6352	56.6448	53.2446	39.1561	40.8089	46.4479
SbiHYZv1_03G0016020.1	Tubulin is the major constituent of microtubules. It binds two moles of GTP, one at an exchangeable site on the beta chain and one at a non-exchangeable site on the alpha chain(TUBB5)	202.019	242.825	101.624	194.358	162.854	114.209	140.668	100.532	86.7979	126.806	48.228	38.3378	141.647	69.042	61.6956	129.04	142.753	150.708	135.126	197.857	148.361	184.437	176.805	124.449
SbiHYZv1_03G0016130.1	PPIases accelerate the folding of proteins. It catalyzes the cis-trans isomerization of proline imidic peptide bonds in oligopeptides	23.8732	34.0659	7.42662	13.0048	13.7269	36.5444	27.5584	15.3339	12.5696	39.8279	25.0363	13.3604	28.7592	17.7481	21.4564	5.53671	6.16749	9.60256	6.87382	15.1491	10.9286	12.1842	14.5773	10.4103
SbiHYZv1_03G0016590.1	Non-specific serine threonine protein kinase(CIPK1)	76.1028	104.586	167.474	69.85	117.194	66.19	63.7932	48.3515	46.1368	65.9914	29.8533	119.221	77.8547	43.8936	162.064	112.832	172.456	169.532	177.526	118.06	117.227	177.108	129.049	163.645
SbiHYZv1_03G0017500.1	Belongs to the endosulfine family	20.5931	17.7297	22.3396	17.8792	19.4479	22.0625	15.0823	15.2589	11.3064	8.12351	8.72583	6.56054	10.5927	7.90076	12.0128	23.6322	20.4297	20.1012	22.9601	25.6611	25.7564	21.8776	19.6154	21.7412
SbiHYZv1_03G0017840.1	Heavy-metal-associated domain	11.1072	11.4691	5.70768	3.52401	16.0469	9.32045	14.9729	9.75492	10.6262	24.1771	28.4401	6.95294	45.7536	54.1434	42.4205	11.6462	18.915	7.51891	19.9311	10.9819	6.63409	30.6991	20.7084	21.2904
SbiHYZv1_03G0018140.1	Dihydrolipoamide acetyltransferase component of pyruvate dehydrogenase complex(BCE2)	24.1977	16.4252	57.1615	38.9019	18.7682	45.7843	31.0131	46.9212	33.691	32.2062	33.341	82.3	24.5613	21.6679	26.8124	36.9995	18.88	38.3918	23.8067	17.4756	34.131	13.0315	14.9952	15.8839
SbiHYZv1_03G0018170.1	Late embryogenesis abundant protein	7.73317	12.942	29.1277	10.4525	18.6338	15.8859	4.68672	4.28497	5.42982	1.26571	3.61857	4.63383	3.41067	3.3783	3.73324	23.1932	18.9012	28.9227	33.477	18.1202	31.3561	8.95793	22.3848	32.6055
SbiHYZv1_03G0018280.1	RNA recognition motif. (a.k.a. RRM, RBD, or RNP domain)	0	6.8911	5.22542	5.66122	9.24145	6.61095	3.53129	3.28283	6.46862	6.20331	6.14201	0	9.8696	4.22191	10.4753	17.397	11.1556	16.8209	19.1508	17.101	14.0038	8.64157	11.1882	14.6395
SbiHYZv1_03G0018280.2	RNA recognition motif. (a.k.a. RRM, RBD, or RNP domain)	0.653203	1.54011	0.79478	0.15964	3.59069	1.54145	2.86679	1.85173	1.08563	1.44856	0.264833	2.19993	3.16758	3.09607	3.36381	7.42246	3.2715	7.72452	4.74311	7.13048	4.30787	7.26647	7.0738	4.50548
SbiHYZv1_03G0018290.1		11.4619	9.24359	11.8436	9.71112	6.20729	6.16704	7.72115	9.0902	4.94322	6.43354	5.30752	20.9161	13.2454	9.46575	15.5606	23.1173	19.1727	23.0864	22.5787	25.3048	18.5775	26.7302	18.7179	18.1348
SbiHYZv1_03G0018540.1	Belongs to the peroxidase family. Classical plant (class III) peroxidase subfamily	1.8616	4.78626	57.5753	21.6581	4.83468	7.00421	6.5099	6.77285	15.4427	5.29957	5.0396	54.5302	10.0837	6.32203	10.2831	16.7075	8.53463	52.9328	19.5379	7.81791	65.2993	7.37252	6.15888	13.2466
SbiHYZv1_03G0018560.1	-	11.4963	10.5715	5.70399	13.9131	4.00078	4.34994	7.65367	2.42357	2.46387	7.15362	0.992979	9.97149	7.26285	6.19963	4.80444	7.96091	2.82407	12.0962	4.04186	2.13201	3.07784	5.65175	3.84686	3.28023
SbiHYZv1_03G0018780.1	Alkaline and neutral invertase	15.9432	12.5753	37.7584	24.0638	16.3365	19.8039	22.2181	28.8367	29.5599	43.4245	82.6577	94.2151	47.2889	67.4312	64.9122	16.2902	14.5003	20.2736	12.8737	12.2004	18.6037	7.36345	10.408	11.4835
SbiHYZv1_03G0018800.1		22.0485	24.5186	14.3878	12.1831	24.3924	20.6042	24.9275	21.3123	25.4167	29.8832	40.9655	23.4194	46.7064	49.1984	42.6742	16.2035	15.7859	10.1853	16.5474	24.4082	16.9931	19.9456	20.5301	21.4335
SbiHYZv1_03G0019360.1	-	21.4659	21.49	9.90069	9.32634	15.8041	21.5833	17.1681	11.3534	11.8176	25.7934	28.9599	11.7067	41.4431	36.241	34.6289	12.8926	17.6382	14.556	16.366	22.3626	14.65	21.0423	21.5468	22.427
SbiHYZv1_03G0019450.1	-	52.6004	50.4116	40.5642	35.6428	49.3572	48.0313	37.7358	31.2978	34.7286	22.7454	21.6336	16.5359	25.1705	19.6246	25.5497	56.4962	52.4996	48.4614	60.3133	54.0597	53.9025	60.4232	62.6986	66.839
SbiHYZv1_03G0019620.1	ABA/WDS induced protein	8.36622	8.17848	41.4706	10.2108	12.3639	10.065	13.2139	9.65288	11.0958	3.984	13.7796	10.1329	3.04557	10.5645	6.45389	7.90017	16.3199	15.1192	10.7225	7.69312	22.8173	7.12808	8.18661	33.0794
SbiHYZv1_03G0020280.1	Diacylglycerol acyltransferase	32.8619	37.3338	43.917	31.4764	43.4461	30.997	35.3412	26.2757	29.1663	50.2862	42.2846	60.0499	77.0196	75.093	100.908	62.4959	69.0847	62.6393	70.8131	63.0543	48.6068	73.016	75.0864	83.3175
SbiHYZv1_03G0020470.1	protein disulfide oxidoreductase activity	15.1246	17.9264	3.5189	21.095	12.4083	15.4239	10.6159	18.0949	16.5039	1.49177	2.93203	7.90308	0.775217	1.68142	2.62965	5.10194	1.85312	3.16481	1.62159	3.56155	1.55021	0.240665	2.27224	0.705357
SbiHYZv1_03G0020490.1	protein disulfide oxidoreductase activity	16.3734	16.4445	3.64121	13.0674	13.8642	13.3141	6.5767	8.72086	9.8073	1.58425	1.78319	4.22291	1.30383	0.548993	2.11997	2.50251	0.751146	2.33131	1.43022	3.18762	2.85186	0.156758	2.64275	1.50336
SbiHYZv1_03G0021120.1	isoform X1	81.9813	87.7806	104.758	68.6358	91.8509	66.1014	72.3897	61.4906	61.6106	42.5364	43.8476	47.2482	45.2863	36.6249	59.1441	125.076	113.051	115.892	122.357	127.092	110.688	111.498	115.643	121.702
SbiHYZv1_03G0021980.2		3.17129	1.56134	2.9081	5.35203	7.89663	2.4234	4.47073	2.08324	4.99622	6.70434	8.237	8.33624	5.60173	2.51397	11.8652	6.1303	1.9169	6.56217	3.52582	6.24757	2.29269	2.26682	6.5083	4.35578
SbiHYZv1_03G0023540.1	Reverse transcriptase (RNA-dependent DNA polymerase)	44.7268	16.1432	0.343272	6.83857	7.13494	19.1582	12.8154	1.32646	2.08055	10.691	3.02935	0.579438	3.47664	1.55926	2.39125	18.3485	10.7275	3.97527	2.26665	8.05012	11.2956	6.88793	24.3968	28.2348
SbiHYZv1_03G0023560.1	Belongs to the sterol desaturase family	6.1956	5.73373	30.0446	5.36824	19.8769	10.6085	26.6419	8.26813	20.8154	25.8121	23.2201	13.5792	22.8243	11.7931	44.8817	55.8292	44.2093	64.0861	53.1266	47.8003	23.1856	24.7129	59.267	71.9381
SbiHYZv1_03G0023560.2	Belongs to the sterol desaturase family	8.16089	6.77956	29.4552	6.5446	23.2461	7.06366	25.2649	5.94074	18.2327	25.3052	13.4581	18.6543	19.5073	7.31073	51.5654	64.8025	50.4024	52.8064	72.047	35.0958	18.0789	41.8446	50.4604	76.5086
SbiHYZv1_03G0024670.1	Protein RETICULATA-related	0	0	0	15.9646	0	0	0	0	0	0	14.787	0	0	0	0	0	0	0	0	0	14.8172	0	0	14.4071
SbiHYZv1_03G0024900.1	callose synthase	6.48642	8.09682	5.54617	15.9008	5.78258	6.96492	7.21433	7.55701	7.30366	13.5734	11.394	13.3374	19.7214	16.0838	17.7499	8.24365	6.03312	6.30389	6.36088	8.46825	6.0208	8.83201	9.09538	6.91377
SbiHYZv1_03G0024930.1	oxidoreductase activity(VAT1L)	12.8016	16.0913	10.3753	12.7906	14.0717	13.7809	17.1705	16.8224	16.9109	20.7319	24.0191	17.7343	26.1484	24.1142	27.0515	10.6673	9.41475	8.49442	11.0381	14.1084	13.5317	12.9793	12.1689	13.1801
SbiHYZv1_03G0025700.1	Belongs to the MCM family(MCM4)	18.8001	15.1615	6.84714	10.6477	5.4934	6.32839	7.20091	3.46225	3.97123	6.85268	1.84085	1.58847	7.24508	4.42193	2.31826	4.13405	5.54978	8.88995	4.34507	4.4425	8.76579	8.57445	12.4135	5.43818
SbiHYZv1_03G0025990.1		6.98691	6.72375	5.20005	12.0623	6.25124	9.60149	10.4885	12.1507	10.2076	17.8576	14.1374	14.0732	15.8829	12.8066	13.9243	8.19767	4.62473	5.54307	5.80146	8.25654	6.61618	5.70667	6.91874	5.49777
SbiHYZv1_03G0026040.1	Asp/Glu/Hydantoin racemase	9.04834	10.6642	9.91015	7.13467	10.6914	9.05575	11.9697	10.233	11.5368	20.1004	16.4202	14.333	21.1135	19.9764	26.037	10.3796	11.2419	11.0344	11.7705	12.065	8.48423	15.182	13.2988	14.9969
SbiHYZv1_03G0026250.1	Glutathione S-transferase, N-terminal domain	61.3854	65.3539	51.8787	35.5745	66.3876	60.2802	63.5396	52.8988	61.2224	55.1324	51.0344	24.9712	47.6379	36.575	37.8958	26.8194	29.4823	21.4618	29.6364	33.4023	30.7257	34.4086	36.603	29.5401
SbiHYZv1_03G0026370.1	High affinity nitrate transporter	0.042301	0.043518	0.083903	0	0.063036	0.043415	0.106405	0	0	0.079909	0	0	0	0	0	0.103534	0.602767	0.461391	1.53659	0.747687	0.09083	3.74694	1.80673	2.56059
SbiHYZv1_03G0026710.1	Peptidase C13 family	449.008	400.364	429.511	377.261	496.794	668.792	368.816	468.123	421.943	296.536	272.742	83.4324	162.455	234.248	113.24	499.848	451.642	266.737	648.463	501.092	516.143	747.529	778.055	917.443
SbiHYZv1_03G0026820.1	Involved in biosynthesis of the thiamine precursor thiazole. Catalyzes the conversion of NAD and glycine to adenosine diphosphate 5-(2-hydroxyethyl)-4-methylthiazole-2-carboxylic acid (ADT), an adenylated thiazole intermediate. The reaction includes an iron-dependent sulfide transfer from a conserved cysteine residue of the protein to a thiazole intermediate. The enzyme can only undergo a single …	41.8627	51.5634	133.237	91.0057	67.4342	78.0855	453.983	396.808	426.915	930.832	1037.62	347.02	84.0061	50.0876	33.0009	3.02504	3.032	4.67717	1.46058	2.27521	4.06814	5.10226	5.72454	4.87099
SbiHYZv1_03G0027640.1	DDE superfamily endonuclease	15.332	19.5913	15.6532	16.3921	26.63	7.47096	4.67137	4.15687	5.79336	15.5355	31.5579	20.4413	5.55431	23.3622	39.2205	8.75798	21.0546	18.8941	6.25697	12.1697	22.8488	4.71134	13.1915	27.0522
SbiHYZv1_03G0027660.1	Serine/threonine phosphatases, family 2C, catalytic domain	10.6193	13.2904	22.2978	12.9423	15.5032	10.2471	16.9575	10.9978	13.7842	33.6794	19.9446	38.8397	41.5513	21.4829	43.5617	38.3099	29.4113	42.8646	32.852	23.2584	21.7435	22.7694	23.3323	27.8108
SbiHYZv1_03G0027770.1		4.13928	6.51695	7.50879	8.87218	10.1888	11.2373	10.9489	11.4033	8.61004	7.61451	9.6377	14.4079	7.78431	5.51105	10.4938	12.8368	10.8485	9.18669	14.967	9.63304	11.504	14.3809	12.641	13.2327
SbiHYZv1_03G0027860.1	DNA binding domain(WRKY50)	4.8934	3.24001	4.75899	3.88226	7.75493	3.07112	9.25725	5.69442	7.07933	6.11256	10.0385	8.29363	3.67512	10.2396	7.28353	9.10682	12.9668	13.6944	10.3495	9.3326	6.66512	6.62589	8.57334	7.86635
SbiHYZv1_03G0027910.1	Protein of unknown function (DUF1118)	101.224	119.495	85.1314	60.5925	118.399	82.7829	58.8126	44.859	59.7086	31.2238	40.8881	20.575	67.7014	69.3737	69.731	117.92	116.068	100.12	140.617	120.316	117.934	126.143	125.078	116.625
SbiHYZv1_03G0028020.1	Histone H2B	146.403	142.193	54.4685	116.692	54.5708	86.8661	100.118	59.6776	57.7182	88.3167	40.4783	52.0124	81.5625	48.4746	41.3529	42.9087	48.6893	61.8971	47.731	53.028	83.8213	69.852	100.781	55.9019
SbiHYZv1_03G0028450.1	Belongs to the aldehyde dehydrogenase family	55.953	68.8557	77.4561	33.3191	66.4732	59.0169	43.2966	24.6272	31.2038	96.5334	52.1666	51.1292	116.788	76.8307	137.668	113.078	103.192	108.931	101.315	105.824	73.4177	106.926	87.2536	110.317
SbiHYZv1_03G0028670.1	zinc-finger of the FCS-type, C2-C2	20.4007	25.8257	19.2539	22.7897	23.7825	24.4769	22.7843	16.196	18.8164	43.0494	40.2573	32.4951	46.6836	37.8877	48.0194	23.6293	28.8005	23.3062	23.881	31.1188	27.5603	36.4828	35.8151	31.0749
SbiHYZv1_03G0028860.1	Alpha/beta hydrolase family	2.80789	3.04726	32.0732	2.86312	4.00652	4.22173	1.91545	2.27396	1.95566	1.19905	2.63297	2.47728	1.14731	2.31379	8.06698	2.47961	2.09897	8.71289	9.21223	2.06797	4.90444	1.93754	1.90709	2.59934
SbiHYZv1_03G0029200.1	The light-harvesting complex (LHC) functions as a light receptor, it captures and delivers excitation energy to photosystems with which it is closely associated	725.639	666.064	423.706	352.906	564.728	556.165	408.666	396.72	398.164	75.3574	231.06	27.5637	66.1778	47.9402	56.5708	537.001	335.087	341.228	376.222	420.359	527.559	166.865	214.381	217.751
SbiHYZv1_03G0029210.1	The light-harvesting complex (LHC) functions as a light receptor, it captures and delivers excitation energy to photosystems with which it is closely associated	631.603	588.134	375.121	316.67	494.124	488.9	347.518	333.525	338.186	60.9443	184.939	22.6867	57.5576	41.3636	45.8348	468.142	281.536	291.489	326.803	338.05	461.867	144.091	182.869	189.579
SbiHYZv1_03G0029220.1	The light-harvesting complex (LHC) functions as a light receptor, it captures and delivers excitation energy to photosystems with which it is closely associated	1797.74	1456.02	925.365	1072.66	1113.79	1559.72	1029.66	1000.96	739.063	87.3573	258.687	69.2546	43.4823	37.9712	43.8432	1620.37	932.778	1135.07	1135.77	1216	1697.29	555.447	819.327	760.333
SbiHYZv1_03G0029220.2	The light-harvesting complex (LHC) functions as a light receptor, it captures and delivers excitation energy to photosystems with which it is closely associated	309.414	245.545	151.444	175.851	205.96	281.823	171.971	166.148	122.797	16.1278	43.4012	11.9071	9.36632	6.51037	9.47146	285.404	163.008	195.197	193.964	202.817	292.493	91.8229	139.65	131.989
SbiHYZv1_03G0029330.1	Myb-like DNA-binding domain	23.7699	30.3007	10.4672	21.3109	21.8429	38.8308	11.0203	16.0789	11.8026	13.2207	8.13896	5.30244	20.8953	11.8322	17.0143	36.5515	26.6115	18.7329	24.5295	45.6763	22.9654	33.8232	35.6724	37.0477
SbiHYZv1_03G0029580.1	Mediates both low-affinity uptake and efflux of sugar across the membrane	25.3199	15.806	36.849	40.5706	20.0085	25.5458	22.4945	36.9967	34.7043	14.8874	17.3251	53.1834	15.6904	17.9936	21.6628	20.041	15.9399	29.516	26.0923	18.6166	39.6997	9.39002	9.59919	10.7335
SbiHYZv1_03G0029690.1	DnaJ domain	7.63936	10.1671	50.7902	22.6288	15.0021	11.4084	99.2189	111.906	123.23	88.1781	102.703	62.3357	4.34181	3.84371	9.25155	2.56981	1.72565	2.79012	1.3728	1.24916	2.38665	0.879768	1.19406	2.022
SbiHYZv1_03G0030600.1	Catalyzes the ATP-dependent amination of UTP to CTP with either L-glutamine or ammonia as the source of nitrogen	68.9608	37.7953	45.3069	108.092	43.1104	114.96	58.9983	94.9108	67.8803	40.8349	41.258	91.4893	32.6746	43.9269	29.1819	57.0357	29.3044	41.9163	25.7173	29.2383	41.8375	21.7829	21.054	17.9217
SbiHYZv1_03G0030660.1	PsbP	97.6136	104.016	79.0647	62.903	98.3437	98.2679	140.05	110.862	117.139	139.486	140.78	82.9115	81.1504	68.8804	82.9251	36.8222	47.0007	36.0529	45.3907	60.8665	55.3386	45.9054	55.6039	51.0162
SbiHYZv1_03G0030770.1	Belongs to the DEAD box helicase family	66.1062	67.4394	107.141	91.9711	76.2244	104.373	116.3	143.916	153.571	144.897	176.673	171.926	110.631	132.171	119.927	35.4838	34.469	36.945	35.394	40.5094	42.0442	30.5129	37.5312	32.5312
SbiHYZv1_03G0031680.1	Belongs to the cytochrome P450 family	10.0535	11.5165	28.6754	6.0147	29.6403	7.50313	15.7196	9.06645	9.86544	9.6956	10.2492	7.23038	11.0015	32.1608	30.8418	14.4364	30.5173	27.6846	33.373	23.2342	19.3832	35.9021	28.5156	36.4986
SbiHYZv1_03G0031690.1	Belongs to the cytochrome P450 family	1.58432	2.25747	2.65091	2.12824	5.83384	1.97712	2.85505	1.24346	1.53052	1.0151	1.91958	0.556194	0.549183	4.38196	2.51625	2.95398	5.16449	8.1547	7.31919	7.02936	4.07789	6.44824	11.0278	10.5693
SbiHYZv1_03G0031800.1	Belongs to the cytochrome P450 family	0.871417	0.641373	0.778073	1.70917	1.4715	1.23895	1.72682	2.00729	2.21486	1.11176	2.61025	2.52881	1.5224	4.76305	2.75368	2.21328	3.16383	3.17241	3.86255	1.55354	1.90328	2.39339	6.45913	12.1648
SbiHYZv1_03G0031850.1	Belongs to the cytochrome P450 family	10.0671	8.71727	13.0893	8.1965	16.0747	11.7848	13.6873	15.6724	17.5574	11.8789	19.4819	10.2064	11.2083	27.2895	16.011	20.3002	23.3769	22.7429	19.882	16.9631	18.0641	17.5996	19.1563	21.9486
SbiHYZv1_03G0031980.1	Belongs to the precorrin methyltransferase family	8.77683	11.7058	19.287	5.88474	11.1185	6.17003	5.03836	5.08142	6.45284	6.25446	6.13293	5.69938	7.16854	7.85031	13.5399	7.35484	7.63179	9.1918	8.25876	6.86559	7.37561	7.23713	8.17271	9.31517
SbiHYZv1_03G0032160.1	dihydrokaempferol 4-reductase activity	12.3857	14.315	2.17425	1.56289	5.10823	7.83544	6.40638	1.64765	7.2507	21.4989	0.904653	0.139274	28.4088	2.97388	3.09721	11.9021	18.3003	20.3702	49.0055	11.986	4.00719	112.251	22.1084	35.9033
SbiHYZv1_03G0032270.1	DnaJ homolog subfamily C member 2	11.0211	17.6571	7.00664	6.4499	11.5724	13.8046	3.54819	2.48563	2.83947	2.63323	1.22919	1.77598	2.0439	3.55027	6.05207	3.54652	5.42189	3.06248	12.3982	7.25361	8.50422	15.8918	17.7484	8.9798
SbiHYZv1_03G0032520.1	Reversible hydration of carbon dioxide	1998.32	2192.58	1877.41	649.162	2019.78	1477.74	872.929	409.633	508.386	363.861	498.643	68.1256	1045.08	985.638	1394.76	1806.24	2278.18	1467.07	2348.31	1887.13	1903.94	2364.83	2311.99	2236.65
SbiHYZv1_03G0032530.1	Reversible hydration of carbon dioxide	272.284	367.013	283.644	90.3058	287.478	170.851	197.086	95.0023	106.181	207.692	345.41	96.1254	673.982	560.585	574.956	466.513	488.303	309.374	411.852	483.069	282.847	684.011	510.127	674.905
SbiHYZv1_03G0032630.1	Carboxylesterase family	9.94342	10.7898	23.589	9.84449	12.4312	7.10685	6.15301	7.37127	7.82118	6.02589	4.7257	11.0736	7.67246	5.99599	14.6285	18.7018	16.0452	23.8245	25.8769	17.1382	19.3159	15.0474	16.8706	17.2253
SbiHYZv1_03G0032880.1	-	8.58142	8.33622	3.30453	7.76067	7.69598	10.2326	6.47754	5.38895	5.72851	6.06689	2.87964	2.99259	8.96371	5.55429	5.29241	12.4696	10.3622	6.04591	10.4808	13.7224	7.27609	13.7893	18.3325	13.363
SbiHYZv1_03G0033030.1	GDSL-like Lipase/Acylhydrolase	24.5905	23.4189	32.2195	22.6536	27.4722	25.4577	22.6241	24.2298	24.8047	31.739	42.9625	34.3172	47.7842	56.1243	62.1006	36.1921	41.997	42.9243	46.5506	42.0628	37.2624	32.8708	42.1843	40.6611
SbiHYZv1_03G0033310.1	Catalyzes the ATP-dependent amination of UTP to CTP with either L-glutamine or ammonia as the source of nitrogen	7.16989	6.89599	9.34409	11.3752	8.09073	4.23824	13.9872	29.3742	10.0182	7.30091	4.33366	13.2761	10.3007	9.73235	4.0031	6.37268	4.90782	4.89182	6.37315	2.53613	8.77053	5.37415	5.69711	6.8965
SbiHYZv1_03G0033310.2	Catalyzes the ATP-dependent amination of UTP to CTP with either L-glutamine or ammonia as the source of nitrogen	14.9071	12.0947	40.7254	30.2382	14.4302	20.6757	26.1256	33.3784	26.4203	16.3039	13.3337	33.335	25.9394	14.8064	17.4439	18.3279	9.3072	21.3235	12.5357	10.2245	19.6853	5.85215	12.6157	9.62006
SbiHYZv1_03G0033310.3	Catalyzes the ATP-dependent amination of UTP to CTP with either L-glutamine or ammonia as the source of nitrogen	13.4822	3.80848	42.5414	26.9954	9.29852	21.0103	22.6326	6.02896	27.602	17.8561	12.2142	22.9041	17.8425	16.3308	17.3257	16.3221	8.85439	13.2776	5.55246	10.2361	14.7289	4.09539	5.54044	2.64405
SbiHYZv1_03G0033570.1	Belongs to the ubiquitin-conjugating enzyme family	327.813	339.706	301.391	266.622	358.402	265.882	207.854	217.147	202.26	159.896	138.577	154.224	236.408	232.504	216.531	414.444	494.288	449.811	518.626	442.081	467.676	502.939	467.325	576.164
SbiHYZv1_03G0033630.1	G-box binding protein MFMR(GBF3)	4.42664	2.65311	10.4545	6.55885	6.05826	5.5712	5.98922	4.32564	5.61847	14.0594	4.87689	33.4635	16.5901	4.43843	43.4956	16.1473	16.2578	28.2593	21.495	5.39977	12.728	5.2062	6.0626	9.48996
SbiHYZv1_03G0033820.1	Histidine phosphatase superfamily (branch 1)	8.89613	9.22902	8.26276	7.10863	9.03369	11.0813	21.4288	20.5475	24.4013	22.5629	32.3917	16.6535	7.76172	10.7569	12.7683	2.01701	2.97639	2.51191	3.16909	1.76173	2.31633	3.96363	3.5693	2.79176
SbiHYZv1_03G0033950.1	Belongs to the glycosyl hydrolase 5 (cellulase A) family	3.92495	4.76973	7.66049	13.807	9.81089	3.21937	6.73192	4.21408	8.7617	13.249	2.11937	5.15058	21.3908	9.24196	7.12056	11.924	13.4049	14.855	4.51553	10.2996	11.9252	9.90154	9.07519	11.0337
SbiHYZv1_03G0034170.1	-	0.989474	1.12802	2.06395	0.858137	1.50279	1.2224	4.25434	6.18478	4.6971	18.7222	19.5939	13.6456	4.38772	6.49427	6.50265	1.03279	1.55383	1.8268	1.77239	1.01068	1.36695	1.97687	1.62026	1.47487
SbiHYZv1_03G0034220.1	-	47.9263	60.06	66.2262	30.128	68.7836	31.5977	21.7344	15.3102	20.5749	5.30331	5.24142	4.76014	15.6453	19.1762	30.3402	74.9642	95.1034	75.6315	112.925	83.8626	95.7003	97.1899	102.683	96.2167
SbiHYZv1_03G0034360.1	Four repeated domains in the Fasciclin I family of proteins, present in many other contexts.	178.56	207.31	77.034	144.14	156.544	140.136	77.0727	85.7365	60.6294	103.784	90.2598	38.1143	130.013	91.5542	76.6994	152.209	107.061	75.8011	98.7623	168.047	110.752	107.577	97.7079	91.3675
SbiHYZv1_03G0034900.1	-	26.8668	31.9847	23.6336	27.3512	28.1959	41.8337	64.8033	73.7724	76.7956	81.2028	112.665	70.9858	55.973	62.0339	61.0095	13.3063	14.0348	9.20921	15.8068	18.5532	15.2259	13.772	17.1587	15.5167
SbiHYZv1_03G0035110.1	Domain of unknown function (DUF1794)	6.67705	7.71955	6.81593	13.6916	7.07042	7.37769	10.3834	9.88319	7.44058	11.655	13.6819	18.5837	15.908	17.9962	14.1225	11.4001	8.20329	10.414	8.52586	7.28869	7.4605	8.78317	6.82602	8.10262
SbiHYZv1_03G0035180.1	Protein of unknown function (DUF1639)	4.0181	6.22262	9.87791	4.98928	10.1453	4.06593	1.12068	2.08009	5.04473	12.2535	10.9512	7.10483	8.26357	6.63661	13.4099	1.93179	2.20453	1.04122	4.13901	10.1288	8.21004	8.52637	7.42845	7.68435
SbiHYZv1_03G0035260.1	-	9.05974	8.77317	10.6606	15.1889	11.1127	13.5239	12.0572	15.9779	15.6772	12.5376	19.8674	37.8288	11.7511	23.0057	23.6768	8.91357	11.3116	18.2183	9.67417	9.2043	18.5869	3.27008	7.20539	11.3107
SbiHYZv1_03G0035520.2	Microtubule associated protein (MAP65/ASE1 family)	12.5974	10.1712	3.06446	7.06975	2.27171	3.88284	7.36989	2.86689	2.5424	5.28511	1.14827	1.37433	4.23771	2.05847	1.95488	2.22571	2.02419	3.82604	1.74594	2.17676	4.79525	3.35656	5.37179	2.48977
SbiHYZv1_03G0035920.1	Glutathione S-transferase, N-terminal domain	1.19349	1.69632	2.66268	3.88404	2.91332	2.8921	3.43992	2.79305	3.48416	5.00487	3.01822	5.71157	3.20312	3.88625	4.92692	6.73351	4.56417	10.1252	6.98255	4.8597	4.63156	3.68206	3.10304	6.12473
SbiHYZv1_03G0036010.1	B3 DNA binding domain(RAV1)	15.0148	18.8776	53.1396	23.2313	24.2257	19.8953	15.5613	20.8797	19.8618	12.7991	21.7161	43.9421	10.2297	24.5423	25.2944	14.1659	16.7812	32.3004	16.6636	10.7667	22.6989	9.4509	11.9813	15.4945
SbiHYZv1_03G0036170.1	Epsin N-terminal homology (ENTH) domain	13.2714	18.1339	9.3018	16.3341	13.9423	7.90057	11.6151	9.11006	6.79991	8.11079	7.09193	4.45024	11.2823	6.18091	6.90737	10.5551	10.4754	9.04311	7.33038	15.2746	10.0179	10.0124	9.4863	8.21918
SbiHYZv1_03G0036180.1	AdoMet dependent proline di-methyltransferase	25.2427	31.9749	23.1575	18.3543	36.6417	21.9284	27.192	28.3016	36.5777	14.5837	16.7393	10.8196	24.8043	38.9627	35.4751	25.7666	47.9072	31.1066	71.5425	38.4841	58.8153	47.1008	58.6651	46.5787
SbiHYZv1_03G0036330.1	Belongs to the UDP-glycosyltransferase family	1.43297	4.32702	42.0991	4.19496	7.40366	2.84877	3.56662	6.26359	3.64351	4.90028	4.50083	16.2058	5.02285	6.2413	15.0465	4.32539	7.88236	14.8171	10.9795	3.31909	10.903	5.42311	3.86098	5.0307
SbiHYZv1_03G0036340.1	Belongs to the UDP-glycosyltransferase family	1.97738	2.56582	35.2311	4.17003	5.56236	3.30467	3.80471	5.91335	3.43414	4.79631	6.69449	15.0081	6.11763	6.97124	15.4385	3.99044	6.53877	13.6063	8.44629	3.02113	9.95712	4.41508	4.42765	5.76829
SbiHYZv1_03G0036530.1	Mediates both low-affinity uptake and efflux of sugar across the membrane	7.76004	10.0772	33.4878	5.62704	20.0019	5.37768	7.57674	3.92448	4.56735	2.96913	2.43608	1.7253	6.09084	7.74964	14.6846	17.0112	30.6959	27.5058	31.143	16.8766	14.5022	38.9651	24.1001	25.7336
SbiHYZv1_03G0036610.1	CRAL/TRIO domain	1.6058	1.19201	1.09418	2.05745	3.70156	2.70604	2.26427	3.74071	3.69187	2.59719	2.2134	5.82622	1.45471	3.65968	6.83492	4.00379	6.52466	5.90328	5.41976	4.01161	3.37939	7.8734	5.48453	6.09285
SbiHYZv1_03G0036820.1	Chloride channel protein	5.42245	5.83711	5.24292	3.47694	5.75819	4.82432	5.30563	3.57539	5.349	11.1698	13.538	7.5648	17.7002	15.4242	16.4883	6.77921	6.80306	5.2741	6.02694	7.14277	5.26162	6.55881	6.44209	6.73743
SbiHYZv1_03G0036860.1	response to water deprivation	0.557492	0.722531	7.6482	6.86679	1.20234	3.96907	0.711292	1.72601	1.60535	4.28819	0.778452	25.4181	6.71474	1.42601	31.9614	3.10675	3.45495	6.8299	10.6546	0.432784	9.55247	5.77645	1.04185	5.09019
SbiHYZv1_03G0036980.1	-	25.8518	23.3215	7.55505	24.777	11.9906	6.89404	9.1135	15.5259	10.1975	14.5186	6.22744	4.50919	18.5442	6.1947	3.87504	8.46413	5.46337	16.2704	8.43037	17.1989	20.3564	13.8929	7.29597	8.52716
SbiHYZv1_03G0037430.1	-	37.0313	33.288	62.2949	43.3745	55.3543	34.0745	55.1454	60.9468	62.4285	42.7335	98.7275	60.4267	38.6328	109.949	57.7819	73.6452	107.901	103.197	48.236	43.5932	46.2487	41.9369	50.1111	68.4796
SbiHYZv1_03G0037480.1	Alpha amylase, catalytic domain	3.60636	3.83135	4.32629	4.84378	3.00084	2.91019	8.21182	4.79831	5.37363	37.2455	48.3245	37.786	32.1431	37.7339	44.5139	2.56496	2.62291	3.10658	2.12826	2.86295	2.46104	3.37214	3.08179	2.82732
SbiHYZv1_03G0037600.1	Inositol polyphosphate phosphatase, catalytic domain homologues(IP5PI)	18.5415	22.0815	40.7798	14.4875	26.7055	16.5143	11.7302	8.76435	8.29915	9.26261	7.98372	5.2214	21.1837	15.6824	20.8454	22.9983	29.9393	28.2374	22.6945	24.0815	19.027	24.6802	27.4541	31.6156
SbiHYZv1_03G0037830.1	Putative Phosphatase	2.61771	4.46169	17.1447	2.45921	4.08794	1.61836	1.90079	2.22131	1.62221	3.75093	1.38889	1.76663	2.78964	0.986925	7.76589	3.37242	6.86477	4.48074	19.1591	6.45829	5.16933	6.45721	7.53894	5.43203
SbiHYZv1_03G0037850.1	Serine acetyltransferase, N-terminal	16.6666	19.1767	33.565	16.9841	26.8966	18.3544	10.2038	10.22	10.5867	12.345	7.1937	16.3606	26.7144	15.9329	32.6588	33.7747	38.7258	47.499	44.1763	30.036	43.0793	37.5879	31.2096	38.7018
SbiHYZv1_03G0038030.1	N-terminal domain of ribose phosphate pyrophosphokinase	22.2104	19.3165	56.1115	45.5743	17.9297	30.7364	24.3285	37.8408	37.1951	30.0424	32.0957	82.8856	25.6541	29.3017	27.9235	19.3392	10.741	16.5362	10.5054	11.3217	18.1174	9.4158	11.1278	7.4776
SbiHYZv1_03G0038110.1		5.82965	8.71213	11.7109	8.08201	7.63596	9.57459	6.36754	7.26365	7.06334	9.04649	8.16589	16.5009	16.4419	16.7141	19.1433	15.8074	9.43218	14.8386	12.9015	9.14566	14.0186	11.6662	11.1221	12.2652
SbiHYZv1_03G0038120.1	WD domain, G-beta repeat	29.9532	35.4864	37.8847	36.8918	38.3216	30.2535	25.6553	20.6853	29.8139	42.053	45.9239	51.6958	71.443	76.2984	90.4205	53.3564	51.1258	44.969	53.062	49.9194	44.3628	48.5332	48.5453	46.5937
SbiHYZv1_03G0038120.2	WD domain, G-beta repeat	10.5854	11.0581	11.2029	11.0204	10.7523	9.17689	6.79162	7.07846	9.12623	10.8474	10.6659	15.2602	22.5082	23.1769	29.403	16.976	14.1499	13.2142	16.3774	18.4198	12.531	12.7847	13.8053	13.0502
SbiHYZv1_03G0038410.1	-	171.229	161.485	241.165	235.899	189.451	245.712	174.64	256.829	246.399	68.0089	122.61	213.847	60.8289	75.8358	118.392	123.42	107.963	138.017	111.992	114.447	190.614	61.0691	96.2149	100.284
SbiHYZv1_03G0038460.1	4Fe-4S single cluster domain	65.5243	65.5697	52.8273	42.1729	63.8382	53.1383	51.696	50.7504	55.6292	18.349	31.8649	16.3155	15.6639	17.2847	22.1443	49.0434	48.9405	38.223	58.0977	54.1568	54.6188	43.3802	61.2497	49.4582
SbiHYZv1_03G0038720.1	heat shock factor	6.78702	6.46254	19.569	16.1921	8.40698	14.8948	14.8645	22.488	19.0438	18.215	23.3244	39.5708	15.7635	17.2603	29.4975	9.77561	6.2751	12.5897	8.60133	5.66362	9.39664	3.00807	4.09409	5.95536
SbiHYZv1_03G0038810.1	Belongs to the UDP-glycosyltransferase family	21.5398	28.3701	38.376	12.6954	22.8962	11.9043	16.5115	10.6758	14.6865	11.2488	13.3236	13.5946	9.75428	14.8938	31.1289	29.8511	41.0365	48.5753	42.656	36.3246	31.9515	39.9699	43.0791	60.6181
SbiHYZv1_03G0038960.1	3'-5' exonuclease	1.36669	0.979312	1.60148	4.04167	2.49989	1.87811	4.09735	5.65049	7.83784	3.78324	3.16547	3.14192	0.791239	1.70778	1.15147	0.865446	1.07044	0.827502	1.36053	0.643169	1.06774	0.72199	1.09824	1.56241
SbiHYZv1_03G0039110.1	-	199.067	213.577	169.368	194.46	207.048	165.327	93.491	121.618	92.2713	83.3457	200.893	252.599	69.1959	141.363	182.868	125.269	110.436	195.634	77.359	134.469	235.272	30.1897	78.4811	144.965
SbiHYZv1_03G0039130.1	Belongs to the glycosyl hydrolase 17 family	17.6545	16.9965	4.34765	18.4171	4.62019	7.61294	12.0752	4.94311	4.06646	6.57341	2.83132	5.64893	7.68498	7.78024	4.95753	6.54861	3.09468	5.85075	3.55509	5.40657	5.15192	6.15081	5.53994	4.19353
SbiHYZv1_03G0039140.1	Binds to actin and affects the structure of the cytoskeleton. At high concentrations, profilin prevents the polymerization of actin, whereas it enhances it at low concentrations	81.2884	114.594	24.79	45.4395	57.2529	48.3161	36.4417	30.5157	18.7611	25.4789	13.3205	8.00356	31.3749	17.3767	14.4567	39.2577	33.802	29.578	36.4902	67.0688	33.6985	44.4758	37.6514	39.5331
SbiHYZv1_03G0039150.1	Protein of unknown function (DUF1005)	25.0127	22.7729	5.0329	12.4358	15.8749	18.7693	5.36185	7.79844	4.38166	8.6565	12.8317	5.96708	7.97119	9.98529	7.95066	13.5763	9.90141	5.79556	7.07978	10.0733	8.22213	7.37797	7.99398	8.25847
SbiHYZv1_03G0039180.1	Protein kinase domain	20.1401	20.5141	10.9572	22.3907	18.5359	21.6675	22.5853	21.9742	20.105	23.8324	14.3183	7.76997	18.213	10.3201	7.33473	10.4213	5.92611	6.04416	4.57988	12.4777	7.57101	8.59135	10.2286	7.19873
SbiHYZv1_03G0039200.1	Aux IAA proteins are short-lived transcriptional factors that function as repressors of early auxin response genes at low auxin concentrations	31.4621	30.7951	73.5096	41.398	47.2498	36.0237	26.6803	45.1909	43.8089	15.1285	25.4065	97.9163	19.6282	36.2622	60.2654	93.9366	71.5066	105.536	97.2772	67.0488	86.0242	49.4826	67.8746	60.2456
SbiHYZv1_03G0039340.1	malic enzyme	4.20324	2.72632	17.9009	6.59281	4.63696	9.17107	2.11353	1.62355	2.07238	9.88071	2.618	20.9881	12.7082	1.81499	27.7269	15.3404	7.2028	25.4838	33.9596	5.24665	19.3847	5.70455	3.85028	10.2569
SbiHYZv1_03G0039530.1	PDDEXK-like family of unknown function	38.4128	32.3873	53.4932	66.1929	36.5035	38.1158	35.824	50.3482	39.1502	21.7792	32.6944	72.8134	15.395	23.0399	23.778	43.7297	30.7555	58.7959	21.7529	23.82	47.3077	7.28001	10.8415	19.4359
SbiHYZv1_03G0039790.1	Glycosyltransferase family 20	53.0462	47.6259	63.8523	63.514	40.3927	54.8368	37.4381	42.3336	32.6974	22.795	34.773	66.7151	24.4985	27.8635	31.3984	42.1312	32.4823	42.7879	34.093	33.1481	44.0637	18.8543	22.5182	22.8947
SbiHYZv1_03G0039870.1	Domain of unknown function (DUF814)	51.811	35.3306	89.8298	97.7911	42.8459	73.2795	52.0924	84.7237	58.809	28.9538	48.5655	113.159	45.8575	49.7369	39.5414	57.7656	42.2092	67.1274	42.0032	31.5397	64.525	13.9081	18.7945	19.8632
SbiHYZv1_03G0039990.1	Elongation factor G C-terminus	19.7163	17.7784	24.1944	24.2675	20.0903	21.1781	31.2131	34.3226	37.255	30.3476	34.6783	29.7254	12.4686	14.7933	14.7065	6.6163	10.5456	13.8402	10.0211	6.49276	10.7711	9.94153	11.5789	10.311
SbiHYZv1_03G0040280.1	Aldo/keto reductase family	23.2999	19.2924	2.13982	7.48954	8.19837	10.8815	18.6681	7.70768	11.1142	13.9795	15.9341	2.31004	8.30725	4.05193	2.78137	3.55609	3.9994	2.26409	2.61489	7.38919	3.70856	11.4388	8.08209	8.71027
SbiHYZv1_03G0040300.1	-	63.3927	63.4645	9.58203	59.8459	8.30875	23.297	46.7929	21.4029	11.3231	26.9067	5.0423	7.56342	30.5373	13.6716	9.02623	11.1571	12.6349	22.8401	11.6664	9.67942	21.447	25.9552	25.5977	11.0292
SbiHYZv1_03G0040540.2	Permease family	25.3041	20.9378	5.60793	18.3369	7.00872	15.1587	18.1675	7.49251	6.98374	15.8268	4.28755	3.89186	18.3982	7.87335	3.60019	8.97197	6.511	9.04392	4.59876	8.52972	9.63277	10.5642	13.8757	7.18906
SbiHYZv1_03G0040550.1	Dynein light chain LC6, flagellar outer arm	4.79652	3.0752	41.9319	11.2256	6.0185	5.8194	7.34487	9.85297	10.0493	3.8714	5.6564	16.5183	6.21334	9.57694	4.68955	5.11382	4.2737	5.78721	4.1847	1.01158	5.20749	1.26585	2.83696	2.28993
SbiHYZv1_03G0040680.1	-	16.2309	21.1371	14.2083	10.1274	33.4992	11.5611	16.0403	14.2342	17.8923	7.78837	7.84334	7.02613	10.1759	13.4384	16.0217	15.6108	25.2992	18.037	22.6299	16.5185	16.1716	35.0492	22.537	24.9899
SbiHYZv1_03G0040910.1	Acetamidase/Formamidase family	55.3802	44.5768	59.278	54.3641	63.4287	58.5034	97.5298	114.743	128.874	85.7935	109.908	65.0976	26.8006	43.2941	42.5312	15.579	28.7338	21.659	27.4562	12.369	24.6969	24.3504	25.1873	23.2835
SbiHYZv1_03G0041270.1	copper ion transmembrane transporter activity	3.10839	2.95194	3.27037	2.95367	3.56854	3.56603	6.05553	4.29657	4.51041	7.25373	5.4809	3.5113	4.12813	2.04141	2.55306	1.89279	4.61647	9.97946	12.6103	6.52927	6.43819	8.93998	11.6935	12.5124
SbiHYZv1_03G0041620.1	Plus-3 domain	32.3686	33.654	34.2413	33.6667	33.8142	33.2998	19.5141	17.2559	25.4249	11.9622	11.4228	16.463	15.4858	19.2869	26.0916	35.6829	38.5966	29.304	35.1295	37.5276	40.2961	24.7366	20.1542	33.0885
SbiHYZv1_03G0041620.2	Plus-3 domain	55.1231	46.4493	42.1444	47.0533	45.2614	44.4138	26.477	39.6146	35.5103	14.1254	20.8807	29.2423	32.5073	38.7114	42.1863	69.9671	52.6056	55.5296	60.9825	62.768	56.526	57.2504	64.7843	45.4489
SbiHYZv1_03G0041630.1		23.9436	23.8382	21.4393	23.828	21.8594	22.0807	13.3383	15.2287	18.3956	6.89594	9.06772	11.6505	13.6463	16.4217	17.7377	27.6317	18.8673	21.889	24.919	22.5159	22.6658	18.1952	21.5707	19.1478
SbiHYZv1_03G0041740.1	Jacalin-like lectin domain	2.00212	3.97826	2.51551	2.27491	4.70959	4.07901	2.24124	1.51057	2.16557	4.3131	1.77614	0.882632	3.42933	3.85604	6.75089	4.37244	10.0636	7.33671	11.7778	4.49344	3.12322	19.7697	14.7989	9.98664
SbiHYZv1_03G0041790.1	Purple acid phosphatase	8.93511	7.1045	10.5567	7.78087	8.2929	6.8331	11.5543	11.6548	14.9402	16.7429	13.2635	14.2024	17.646	16.4217	21.7854	7.39055	9.38208	7.31272	11.587	8.77492	8.53692	10.8281	10.6179	11.9726
SbiHYZv1_03G0042900.1	Thioredoxin-like	8.86122	11.4883	33.0092	20.398	13.4551	26.1556	7.14441	8.24616	9.79123	12.7214	6.51568	54.1498	30.4217	10.1745	67.9679	62.8341	43.6488	96.7838	95.2093	26.582	73.5585	25.7646	19.9296	41.636
SbiHYZv1_03G0043250.1	Plant lipid transfer protein / seed storage protein / trypsin-alpha amylase inhibitor domain family	13.2573	9.30184	0.182209	2.10295	2.46525	13.0785	2.89195	0.661006	1.31011	13.7026	1.0163	0.196591	3.12028	0.344918	0.913196	4.43672	4.7099	0.43816	0.862138	4.64195	4.40211	6.46133	6.15873	7.82179
SbiHYZv1_03G0043270.1	F-Box protein	66.0519	72.7852	1.36789	26.261	33.7336	61.2812	37.8401	17.7405	27.4765	43.356	16.3974	4.71484	39.1848	9.46081	25.2131	41.658	47.2206	16.1387	37.8021	48.3354	30.908	82.4563	78.3436	56.518
SbiHYZv1_03G0043420.1	cytochrome P-450	67.858	78.7588	62.2812	41.0053	72.2596	80.0476	46.6599	29.0355	31.0723	60.292	26.1842	15.2672	81.4822	48.8718	79.0278	95.2592	87.3832	75.3398	64.6595	82.7218	55.2988	100.218	88.154	97.3581
SbiHYZv1_03G0043440.1	EamA-like transporter family	0.794737	0.383075	1.16155	1.31388	0.468863	2.74873	0.235265	1.12827	1.11493	3.07354	0.687328	0.04004	0.952298	0.067337	0.833202	2.96742	2.50231	1.1358	5.64329	4.58518	3.55228	1.89178	7.96846	6.15107
SbiHYZv1_03G0043470.1	PsbP	43.8673	48.7862	42.081	26.4616	51.7724	43.9923	65.8115	51.7088	64.1337	95.2741	133.63	53.3713	78.5147	73.5897	78.0907	15.494	15.9698	13.7179	17.3238	23.1615	18.5672	15.5532	15.198	17.8959
SbiHYZv1_03G0043570.1	Belongs to the cyclin family	41.096	31.9179	5.6545	28.5315	5.47481	15.3372	31.7804	16.3397	10.4361	19.6101	3.02575	7.47557	18.8858	8.95549	6.3564	5.77189	7.84037	13.9429	6.18051	6.17493	11.9506	12.1259	16.5146	7.09195
SbiHYZv1_03G0043720.2	Involved in nucleolar processing of pre-18S ribosomal RNA(EDA14)	0.630091	1.71049	0.946721	6.72152	4.73123	6.87676	4.44567	5.06065	0.840686	0.914502	0.841516	1.359	0.539384	5.01841	1.30361	3.73905	15.2524	5.16003	0.669146	4.22669	0.675689	0.490295	0.920782	0.871731
SbiHYZv1_03G0043730.1	Binds specific group II introns in chloroplasts and facilitates their splicing. Acts on both subgroup IIA and subgroup IIB introns. The substrates of the subgroup II also require the CRM domain proteins CAF1 or CAF2. Binds both single-stranded and double-stranded RNA non-specifically, but lacks endonuclease activity. Required for plastid ribosome biogenesis(RNC1)	28.7249	27.5513	24.4967	20.1905	26.2156	31.5793	36.397	28.7014	32.2081	39.797	42.2372	22.5121	22.5779	23.7522	27.5769	9.48483	12.1133	10.5913	9.77725	14.8673	12.7989	12.0374	15.0707	13.8489
SbiHYZv1_03G0043890.1	Thaumatin family	9.34799	18.4935	53.2693	23.4931	11.8408	36.0927	8.17501	9.36577	9.03513	6.22792	7.65112	61.5053	22.2215	6.39616	16.8118	25.8354	31.8156	73.2345	46.0312	23.0335	119.358	10.2526	7.12194	42.7011
SbiHYZv1_03G0044000.1	Belongs to the glycosyl hydrolase 1 family(BGLU5)	79.2185	82.595	58.4544	66.6087	80.0835	84.4593	91.2708	95.2126	105.398	143.513	179.713	126.323	187.728	236.567	221.002	87.6577	88.5119	63.1453	98.4152	120.094	94.4487	97.6788	100.855	104.825
SbiHYZv1_03G0044100.1	Belongs to the cysteine synthase cystathionine beta- synthase family	10.6909	13.6038	7.88066	7.36243	11.2053	12.8392	14.1416	8.75523	9.49079	20.2721	14.0052	8.60808	13.705	10.7799	13.6471	4.35036	3.94808	3.90258	4.31846	10.2118	6.15169	6.39611	9.35811	5.83594
SbiHYZv1_03G0044210.1	No apical meristem (NAM) protein	11.8382	12.0939	58.114	27.0693	19.711	12.0547	12.6029	22.6378	17.8785	8.78341	22.1437	44.5494	7.54164	19.4099	15.31	15.6516	18.3464	44.4341	13.0371	13.6336	20.7089	5.59313	13.196	15.3038
SbiHYZv1_03G0044440.1	Leucine Rich repeats (2 copies)	23.2967	20.9675	9.9759	16.3505	11.9944	12.2738	12.4045	10.2446	7.02924	13.0461	5.99867	4.29891	20.587	9.10947	8.44876	15.403	13.9516	11.0278	9.33824	18.5103	13.4521	16.257	19.929	10.0694
SbiHYZv1_03G0044620.1	RING-like zinc finger	2.84809	3.34082	11.4803	7.47446	5.52853	6.19894	18.4376	21.913	24.9807	22.3129	21.4676	26.2988	6.53418	6.38877	12.6743	0.871377	2.07731	2.56194	2.15567	0.638463	1.84464	1.21433	0.995225	2.22744
SbiHYZv1_03G0044630.1	Plant non-specific lipid-transfer proteins transfer phospholipids as well as galactolipids across membranes. May play a role in wax or cutin deposition in the cell walls of expanding epidermal cells and certain secretory tissues	332.818	252.542	122.957	221.831	121.683	149.552	263.899	122.436	116.887	243.19	33.9151	37.3487	358.373	67.5878	60.8358	140.691	144.423	194.141	67.9261	184.381	187.103	249.058	268.804	119.664
SbiHYZv1_03G0044640.1	Pollen allergen	29.9208	36.6197	32.6881	24.0466	54.8743	31.6571	44.288	25.244	31.6322	65.9146	37.3626	10.0194	70.329	56.2114	44.354	36.0844	32.6232	31.1835	39.5619	64.8337	48.4842	71.0922	56.7259	75.1434
SbiHYZv1_03G0044680.1	-	40.8359	73.9888	65.57	14.5691	170.501	11.3707	49.9341	13.5087	28.2508	21.2763	7.82723	5.31734	30.9093	27.018	92.5632	43.9647	109.13	60.9028	66.3656	63.7721	40.2439	173.866	92.0508	133.659
SbiHYZv1_03G0044730.1	RING-type E3 ubiquitin transferase	10.5278	10.9025	27.1431	15.7048	13.4444	14.9346	18.2125	23.906	22.9136	17.1307	16.5235	24.3538	13.3164	15.2396	11.3634	9.85832	9.23635	12.9693	8.714	8.64926	9.68592	6.65563	6.43711	6.19146
SbiHYZv1_03G0044840.1	Nodulin-like	9.68731	11.8132	7.71867	8.12261	9.88578	8.55626	9.30491	7.3432	8.19406	11.5412	7.09849	5.26899	9.13583	5.62852	7.41636	10.788	14.5848	9.58386	15.5199	15.9736	8.32101	31.4872	24.6933	20.9764
SbiHYZv1_03G0044940.1	Transmembrane amino acid transporter protein	7.61787	9.80276	12.1205	9.97241	8.16107	3.78099	6.96812	5.02396	7.37977	5.63474	1.44423	1.47006	7.85425	4.95446	7.75718	5.98601	7.97089	10.7802	12.2624	8.33963	3.89122	13.6242	5.63849	6.62534
SbiHYZv1_03G0044940.2	Transmembrane amino acid transporter protein	11.9049	8.51794	12.3242	24.5219	9.63524	11.3883	18.9179	16.3635	12.7586	10.2557	13.8009	21.9362	16.9455	10.8335	13.2532	10.5862	7.74981	13.5313	8.73328	5.17421	9.78572	4.94188	2.67097	5.0781
SbiHYZv1_03G0044990.1	DNA binding domain	4.37007	5.86223	40.7279	5.08	7.70393	2.96728	7.90906	7.01962	9.97019	5.49474	12.4065	12.6949	2.80963	11.0989	8.98236	5.23904	9.72761	11.9676	4.94925	5.61309	5.91758	4.52005	6.02445	8.35777
SbiHYZv1_03G0045010.1	Haem-binding uptake, Tiki superfamily, ChaN	142.894	141.826	114.721	92.8993	153.225	113.472	72.0951	52.8753	55.5498	35.2637	34.7735	16.6104	60.5952	48.5877	59.8636	142.556	138.707	121.104	148.083	136.94	146.206	133.83	141.526	140.453
SbiHYZv1_03G0045110.1	3-beta hydroxysteroid dehydrogenase/isomerase family	58.1746	45.7288	40.1396	36.7308	50.8779	43.2416	49.2975	49.9557	51.8671	25.7093	34.1698	19.9503	11.897	10.8278	10.8711	24.1407	32.8201	28.2188	43.8543	30.4737	43.5708	42.4473	44.1565	36.0846
SbiHYZv1_03G0045790.1	Plant protein 1589 of unknown function (A_thal_3526)	3.84359	3.72267	3.71107	2.81902	5.18104	2.4902	5.4535	2.81035	5.95032	3.65553	1.58503	1.81852	4.90894	3.04784	6.07106	7.09131	8.58968	8.93101	13.689	10.2656	6.73427	11.9324	9.17172	9.08187
SbiHYZv1_03G0045890.1	Core component of nucleosome. Nucleosomes wrap and compact DNA into chromatin, limiting DNA accessibility to the cellular machineries which require DNA as a template. Histones thereby play a central role in transcription regulation, DNA repair, DNA replication and chromosomal stability. DNA accessibility is regulated via a complex set of post-translational modifications of histones, also called h…	216.462	190.87	51.3854	119.727	48.4578	87.8739	107.149	40.6705	41.0018	93.9794	15.9231	16.8013	90.5673	27.7112	18.5735	28.2206	40.3204	77.1769	31.4563	51.6746	118.727	87.9498	140.954	57.8284
SbiHYZv1_03G0045930.1	Thaumatin family	13.5784	15.3447	7.4314	49.6866	13.8325	8.73653	24.4266	30.3932	22.9561	26.6865	11.2822	54.6518	36.8851	25.4828	14.3925	21.9796	14.3333	17.7649	6.65412	8.00268	10.0783	10.2855	11.6327	6.27442
SbiHYZv1_03G0045960.1	Belongs to the heat shock protein 70 family	5.43271	8.58323	23.133	8.95939	15.4038	7.01433	3.15904	3.1106	3.39434	7.28582	1.91303	9.03602	18.7195	5.5099	29.7297	41.0481	36.8402	61.3331	72.7488	36.6745	32.0099	38.8965	30.2249	41.4946
SbiHYZv1_03G0046060.1	ENTH domain	13.6256	12.2163	21.1272	19.2287	18.7913	15.83	21.6123	19.0098	23.4135	22.4371	20.2357	30.333	24.3294	28.8694	31.0036	28.7851	27.4724	37.1401	29.0857	19.2813	24.9211	23.6527	24.8388	28.7718
SbiHYZv1_03G0046120.1	Triosephosphate isomerase	35.6853	30.2881	7.69212	19.7884	13.9263	23.3015	22.8187	11.8304	10.0839	19.8036	3.88856	4.20386	18.7893	5.11412	4.6403	11.0372	10.1936	18.1705	11.9502	21.2152	18.3556	20.9962	19.6841	17.8605
SbiHYZv1_03G0046300.2	Myb-like DNA-binding domain	2.48332	3.14161	20.506	2.84588	17.2781	2.80381	2.62685	4.13588	24.3694	5.10963	4.88781	38.7966	3.65046	22.3686	4.13971	16.3894	2.71976	17.3107	3.17665	2.16204	3.50752	2.25003	2.91202	2.8319
SbiHYZv1_03G0046320.1	Protein phosphatase 2C	9.99119	11.3579	21.9689	21.7657	19.529	16.7655	31.7677	27.2505	28.3055	33.9898	28.3206	44.7043	44.1136	23.4989	38.6137	49.616	38.0041	42.7492	39.0178	27.9095	27.5983	25.5009	26.5922	28.538
SbiHYZv1_03G0046450.1	Regulator of chromosome condensation (RCC1) repeat	10.0581	13.2137	8.56842	8.41018	11.8614	7.14406	2.3444	1.48674	1.34167	1.01407	0.746533	1.30879	2.74614	1.873	6.18669	28.7462	32.8122	30.5816	33.3192	33.4025	28.1962	32.5926	28.3803	27.8946
SbiHYZv1_03G0046540.1	Belongs to the Bowman-Birk serine protease inhibitor family	68.11	77.8903	169.883	81.3623	92.535	107.151	122.438	130.129	97.2804	162.017	184.695	220.251	222.748	119.819	112.088	90.6064	77.4542	143.609	67.3101	53.932	168.268	47.1478	40.7445	58.3678
SbiHYZv1_03G0046570.1	P5CS plays a key role in proline biosynthesis, leading to osmoregulation in plants(P5CS)	31.9716	30.3606	114.451	36.474	38.4477	41.6228	29.4928	19.3401	32.148	43.8793	18.4358	94.215	36.3977	12.4159	107.118	72.1127	54.3462	120.899	90.5624	32.2039	99.1416	41.3763	33.1918	68.2623
SbiHYZv1_03G0046620.1	Domain of unknown function	5.66852	6.86997	9.94909	8.78675	9.3023	5.08541	14.1069	9.48454	9.45525	12.156	14.3503	17.2641	11.7121	18.8432	15.6073	18.6026	23.7986	17.6092	14.7667	14.7146	9.96441	17.2928	16.1453	17.5568
SbiHYZv1_03G0046640.1	Protease inhibitor/seed storage/LTP family	15.0509	16.3194	24.1504	42.6192	36.0638	16.7831	13.43	18.637	30.1425	40.9212	15.8752	47.2807	34.1586	12.9098	28.638	54.8936	23.0276	38.975	27.056	33.8247	21.688	22.8077	20.6878	34.0849
SbiHYZv1_03G0046690.1	expressed protein	4.11664	5.54055	7.55142	4.43828	6.00157	3.35143	5.43115	3.19419	3.65707	5.94038	3.39354	3.60039	5.95461	7.36315	5.96048	6.12686	9.07904	7.49796	7.78224	8.66429	4.93566	13.0724	10.9601	14.7737
SbiHYZv1_03G0046760.1	Lignin degradation and detoxification of lignin-derived products	43.8527	27.6781	28.0875	54.0382	26.4551	64.3752	34.3621	41.7547	38.7231	45.4767	100.657	80.3036	75.0264	78.4301	59.0664	56.1564	23.1386	39.2713	27.0772	34.885	39.9769	15.5439	14.8286	16.0845
SbiHYZv1_03G0046780.1	SOUL heme-binding protein	24.7226	31.1545	18.5112	16.0384	30.0208	27.743	20.4978	10.0472	17.9828	24.9102	11.4318	12.1347	18.7854	20.4919	26.99	33.7419	45.813	35.8829	41.1464	45.6731	35.393	51.1435	49.4185	69.7671
SbiHYZv1_03G0046870.1	Phosphorylase is an important allosteric enzyme in carbohydrate metabolism. Enzymes from different sources differ in their regulatory mechanisms and in their natural substrates. However, all known phosphorylases share catalytic and structural properties	61.2966	71.0854	61.5589	48.1613	63.851	60.5733	155.881	106.158	126.416	330.362	385.839	150.443	166.794	182.257	198.069	19.9806	25.4433	22.3807	17.52	28.5715	21.0499	51.3215	39.4263	34.8893
SbiHYZv1_03G0046890.1	Major Facilitator Superfamily	10.1706	11.3322	9.07413	11.761	12.6252	13.0095	17.1463	13.9989	16.7095	21.7954	21.0608	17.8942	18.4409	19.6712	22.0599	9.89258	8.47724	9.14115	8.58246	10.7938	7.13188	12.4862	9.69229	9.54577
SbiHYZv1_03G0047020.1	Transferase family	5.78695	6.06184	52.6289	26.1883	14.6955	12.65	12.0213	19.6563	16.8838	10.0267	12.0599	37.5268	17.7446	30.2884	32.7437	5.41702	6.04825	20.8913	8.92647	5.8279	12.0615	3.93552	4.65643	4.1683
SbiHYZv1_03G0047150.1	Tetratricopeptide repeat (TPR)-like superfamily protein	21.6256	27.4971	46.8924	20.9167	32.9423	25.498	36.1747	36.3524	50.0695	26.4428	30.2204	13.5626	19.0117	22.5993	23.3733	5.01315	16.6626	9.21019	14.8514	6.76433	9.52084	33.963	20.4265	18.8046
SbiHYZv1_03G0047170.1	cytochrome p450	8.44879	7.56931	46.9393	20.2356	10.1885	11.1686	5.87186	8.93347	5.35018	4.3493	6.18898	13.5576	5.12492	12.407	8.67897	9.23125	11.275	24.2058	15.0149	10.5606	33.9852	6.84224	6.37532	13.1813
SbiHYZv1_03G0047190.1	Hs1pro-1 protein C-terminus	18.5296	19.2299	33.0623	32.3751	22.4335	12.974	9.24747	16.7376	11.3434	8.90216	24.689	54.2429	7.5936	18.7182	22.0852	11.1454	8.70773	18.9936	5.33247	10.2405	17.7423	2.7427	4.29813	5.78017
SbiHYZv1_03G0047270.1	Starch binding domain	22.7288	23.256	22.436	25.8017	31.443	25.4241	11.5167	18.4391	15.5146	16.6697	14.3671	21.9551	25.0987	23.176	24.2425	53.8588	53.6345	44.4128	53.1511	44.1175	41.3857	54.5346	54.0244	55.7718
SbiHYZv1_03G0047290.1	Belongs to the UPP synthase family	6.32725	7.25722	15.9285	6.947	11.2608	9.15672	15.4375	15.0807	14.7523	12.6277	18.1243	9.02177	8.7282	7.70822	7.26629	2.20507	4.36811	4.47814	3.40454	4.20633	4.40359	5.96957	4.72757	5.44571
SbiHYZv1_03G0047320.1	Permease family	9.75902	10.4051	10.6981	9.89815	11.4035	8.90922	11.6045	11.6363	14.4798	9.52257	12.212	10.0241	10.0904	12.6714	13.4043	3.59769	4.24743	3.80768	5.10779	6.42138	5.53629	6.00058	6.59828	4.92613
SbiHYZv1_03G0047720.1	-	21.6319	27.9285	6.94025	12.8673	13.4632	14.3816	6.46087	6.24164	5.44775	15.1361	9.24093	3.39091	19.3249	7.69295	5.53712	17.3056	16.4171	9.28317	10.5115	26.4032	13.3354	25.9397	20.1734	10.9488
SbiHYZv1_03G0047780.1	Catalyzes the oxidation of uric acid to 5- hydroxyisourate, which is further processed to form (S)-allantoin	55.5159	52.1378	86.4455	71.2057	51.3473	85.1051	79.7625	94.1055	94.3948	100.356	135.246	161.091	76.4397	91.6142	79.9046	76.5491	62.1029	77.6435	67.5065	57.8907	71.681	65.1522	61.1049	76.3602
SbiHYZv1_03G0047910.1	Histone H3	208.479	198.423	53.6688	135.504	51.8654	86.8471	111.403	51.9229	42.8776	86.0459	9.80569	30.8982	78.6386	19.2359	21.1196	21.2793	37.2527	68.7414	28.6419	43.6656	119.904	81.4923	137.955	55.9803
SbiHYZv1_03G0048230.1	Chlorophyll A-B binding protein	497.56	629.385	532.386	171.506	683.972	405.008	365.208	149.856	210.976	186.829	155.498	73.1577	481.411	439.824	693.607	503.871	753.773	538.139	603.92	623.178	412.351	813.068	724.876	860.788
SbiHYZv1_03G0048300.1	Serine aminopeptidase, S33	16.4072	13.2955	0.178928	1.18044	3.5169	6.55134	1.57486	0.069372	0.355704	2.81024	0.070451	0.082977	1.97027	0.082563	1.18148	3.917	4.72688	0.671253	1.26418	3.41846	1.18025	4.84725	6.29521	13.1238
SbiHYZv1_03G0048370.1	POT family	42.655	39.1986	0.737498	12.9616	20.149	47.9301	18.6093	7.43325	11.3612	23.636	9.11423	3.50845	24.5188	7.15651	14.3693	31.3445	36.5282	14.5406	25.4233	31.8725	30.7387	50.5579	58.9513	51.5822
SbiHYZv1_03G0048370.2	POT family	160.113	169.873	2.58161	53.5415	93.9652	176.588	87.5003	30.5117	48.3127	99.8886	39.4317	9.45939	92.4373	25.1459	65.9954	115.868	129.859	54.1471	87.8773	137.369	102.446	219.077	244.031	225.267
SbiHYZv1_03G0048390.1	POT family	2.55008	2.56331	0.474846	0.093265	1.22725	0.507809	2.22446	0.601892	2.01214	6.79983	0.835703	0.401653	10.8042	2.79893	2.33825	0.556719	2.65462	1.83785	6.5108	1.36466	0.358867	14.0563	2.59177	3.16649
SbiHYZv1_03G0048400.1	POT family	2.09518	2.71784	3.75764	0.988228	4.66263	2.32988	5.02582	2.59132	3.68972	4.82263	6.85641	3.14883	8.61809	11.2316	7.5987	3.03588	4.84706	4.92734	6.4419	3.12914	3.63911	10.0385	5.14434	4.8897
SbiHYZv1_03G0048970.1	Transmembrane amino acid transporter protein	27.0399	34.8026	23.5867	42.1845	25.0732	42.0434	17.2093	27.2422	23.8648	15.4863	14.9518	12.925	11.3485	8.58768	10.5394	21.7964	17.5892	18.3243	28.4143	19.8244	26.3833	18.7558	34.2616	23.8198
SbiHYZv1_03G0049480.1	Alpha/beta hydrolase family	23.5561	24.8751	21.1851	15.3568	19.451	16.0728	8.22305	7.13189	6.78279	6.60097	4.36216	7.54061	13.8962	8.91733	17.1915	34.1133	36.4563	34.3359	31.3824	35.3553	31.3609	35.6062	37.5142	42.1948
SbiHYZv1_03G0049620.1	Vitamin B6 photo-protection and homoeostasis	64.1397	65.4361	101.188	65.2645	66.0821	63.805	55.4501	53.529	56.8685	34.439	33.689	34.2154	32.3897	32.1221	39.8784	55.7468	61.6329	74.1465	56.0582	59.0689	55.6017	54.0362	58.5976	58.8533
SbiHYZv1_03G0049740.1	-	12.9453	11.8152	54.5842	35.1171	16.319	20.613	18.9735	26.6715	19.8459	6.47823	13.5614	41.8553	6.16688	10.9296	11.0291	12.6267	12.3335	27.0484	9.14307	8.2896	28.3285	4.72161	5.30731	9.51107
SbiHYZv1_03G0049980.1	Hydrolyzes acetyl esters in homogalacturonan regions of pectin. In type I primary cell wall, galacturonic acid residues of pectin can be acetylated at the O-2 and O-3 positions. Decreasing the degree of acetylation of pectin gels in vitro alters their physical properties	5.58926	6.60411	6.67135	8.5661	7.78277	6.42767	7.2664	7.39584	7.30196	16.1966	12.2414	12.4099	14.2715	12.5487	16.9511	8.60518	7.64992	9.02928	7.17174	6.15546	6.69258	10.8541	6.7935	8.10151
SbiHYZv1_03G0050000.1	TAZ zinc finger, present in p300 and CBP	7.04352	7.86491	7.81589	5.07729	10.8164	6.79036	3.75704	2.74105	3.26315	2.821	3.1018	3.11273	5.81779	8.46048	7.22781	17.5453	22.7724	19.3848	24.8006	16.4334	17.6086	24.2706	20.9336	24.2966
SbiHYZv1_03G0050020.1	Plant lipoxygenase may be involved in a number of diverse aspects of plant physiology including growth and development, pest resistance, and senescence or responses to wounding	20.0335	46.5961	120.173	191.225	76.9566	50.705	53.4467	53.717	40.1918	82.5921	17.5511	117.358	185.105	47.7467	46.3826	117.704	113.289	280.694	125.674	83.9516	159.628	73.0098	45.6387	89.8933
SbiHYZv1_03G0050250.1	Chromatin assembly factor 1 subunit A	11.6016	8.92594	3.76367	7.14757	2.73492	3.62854	4.45127	1.72266	2.16876	4.19708	0.701774	1.3036	4.51752	2.18747	1.61248	2.52903	3.43937	5.83519	2.62035	3.76597	6.17819	6.2363	10.0587	4.35767
SbiHYZv1_03G0050260.1	-	28.1723	22.6396	3.5966	21.8722	3.97046	9.74197	18.7632	8.44732	7.68057	11.1198	1.30971	2.18112	11.7006	5.54636	4.30791	4.93863	5.57807	9.39984	4.02677	3.86414	7.81746	8.96107	9.88092	6.43717
SbiHYZv1_03G0050600.1	Putative S-adenosyl-L-methionine-dependent methyltransferase	4.24933	3.29394	2.48567	4.22556	3.98399	5.05423	4.48039	3.47081	3.70537	7.95018	11.4191	6.85824	8.56563	10.6926	8.68251	4.88235	4.66838	4.20336	6.06473	6.13922	4.11295	7.82528	6.04128	5.15904
SbiHYZv1_03G0050620.1	RNA binding	44.3358	40.0287	42.5863	57.5606	38.3072	53.4879	46.3345	62.6529	42.3401	57.929	85.8767	73.6102	76.7769	86.7806	91.0993	38.8262	42.7741	31.6035	43.0972	53.6707	46.6966	29.7535	33.1539	37.4982
SbiHYZv1_03G0050620.2	RNA binding	37.9334	28.5771	7.23695	46.0511	25.7722	48.9419	34.1196	41.9424	56.1103	55.5384	88.8696	59.4529	74.6205	83.6236	89.8519	61.2843	25.3531	32.5891	30.2603	48.9798	37.6071	35.5775	38.6494	29.6068
SbiHYZv1_03G0050700.1	Helix-loop-helix DNA-binding domain	43.3856	32.9648	80.7432	82.868	37.353	81.8474	45.4256	64.5968	57.2293	25.8251	42.5202	63.2948	33.349	42.4134	35.5358	38.0888	36.1857	52.9875	34.0232	29.9773	49.9984	20.0503	25.1671	31.4644
SbiHYZv1_03G0050710.1	OTU-like cysteine protease	27.1676	35.1613	38.465	40.8658	40.5658	32.4948	17.9109	26.9118	19.9842	18.3861	18.6196	26.8568	26.6818	25.5428	33.8239	74.1581	62.8064	57.3127	87.1529	69.2328	59.7289	57.6463	80.2796	73.671
SbiHYZv1_03G0050820.1	Ribosomal protein S1-like RNA-binding domain	23.2124	24.7498	13.5237	12.0245	21.0273	24.7029	34.7187	19.6134	23.2107	41.2117	33.5134	18.6466	30.1457	27.3561	32.0452	4.78608	7.67087	6.32862	6.95254	18.2706	10.3042	11.7891	15.3484	11.3954
SbiHYZv1_03G0050930.1	POT family	18.6747	16.3295	24.5828	22.0695	23.2162	24.6539	20.0071	25.2904	30.5602	8.73311	13.13	9.51081	11.023	21.4225	13.6029	7.27106	11.0952	8.40524	15.4119	8.02759	14.6965	10.4429	13.8643	13.4089
SbiHYZv1_03G0051010.1	Exo70 exocyst complex subunit	7.93131	14.411	15.017	8.87571	13.1845	5.09316	5.06263	4.58594	6.14199	5.25587	17.9638	20.0833	3.16926	10.6489	20.3542	4.91346	10.8364	17.1568	3.9172	6.09967	17.5508	2.63386	5.38716	14.2788
SbiHYZv1_03G0051060.1	Glycosyl transferase family 21	43.3246	42.0729	19.7073	29.5532	23.8806	28.2872	22.8181	19.5879	16.9281	23.5934	17.8633	10.6627	27.431	18.7529	22.9753	27.7731	20.221	17.7077	18.9776	30.2768	22.6927	27.209	29.2228	18.0675
SbiHYZv1_03G0051190.1	BTB/POZ domain	45.1543	30.6187	110.763	62.1491	52.747	58.1492	37.5683	69.4331	72.43	33.9194	45.3548	110.702	26.7317	55.049	110.692	18.2653	18.8512	48.5695	19.6524	12.9185	23.5958	14.7866	13.7585	22.6266
SbiHYZv1_03G0051220.1	Transmembrane amino acid transporter protein	12.4974	19.6563	6.81179	14.3322	12.3927	12.941	5.16897	5.94614	7.35984	4.81789	4.87709	1.55579	7.4657	5.39405	7.60316	13.5649	14.9592	10.0145	25.3208	19.8542	14.8862	35.3099	35.9951	38.3051
SbiHYZv1_03G0051300.1	histone deacetylase	43.087	35.974	24.5278	41.121	19.5588	22.8169	36.9728	28.7981	29.6107	33.6287	22.2565	32.8204	24.155	21.483	22.5316	13.6044	13.3393	24.4078	12.7272	9.70583	15.4538	17.4029	24.8438	16.8212
SbiHYZv1_03G0051390.1	-	15.9711	18.2127	14.6939	25.0207	22.9538	27.8946	15.5254	25.6947	27.6368	37.0709	14.527	18.0029	30.4363	13.8852	22.9502	36.5255	15.8554	21.7884	48.7105	56.849	29.4562	50.5108	59.0906	46.2695
SbiHYZv1_03G0051400.1	-	2.2307	7.58824	8.56367	8.37797	4.93831	14.0623	2.15913	1.87498	1.78607	5.44852	0.458868	12.1002	3.46513	0.770553	6.68508	13.2977	10.3824	23.6492	43.072	13.9525	23.4973	13.8535	14.564	15.9533
SbiHYZv1_03G0051410.1	-	79.1619	140.257	229.887	224.529	233.145	238.429	86.932	164.943	167.251	266.367	61.7528	402.344	179.428	76.4818	247.093	348.044	330.004	506.505	1080.85	705.245	506.826	892.15	791.68	819.414
SbiHYZv1_03G0051420.1	-	293.437	436.05	341.123	562.107	514.77	526.085	379.319	629.757	675.636	714.13	383.137	443.341	580.681	467.717	485.968	770.149	584.87	428.862	1093.87	911.628	604.59	1041.8	1315.67	1156.41
SbiHYZv1_03G0051720.1	-	0.196753	0.160645	0.705213	3.01924	0.668939	0.228957	1.29089	1.42878	2.66173	0.797142	5.03549	3.66213	1.36609	5.79947	2.49829	0.586212	0.762179	0.629341	0.59002	0.616704	0.306584	0.23392	0.367352	0.53594
SbiHYZv1_03G0051760.1	RNA recognition motif. (a.k.a. RRM, RBD, or RNP domain)	228.371	201.264	199.641	337.043	168.518	288.704	402.98	510.883	509.984	400.321	362.438	358.02	160.423	155.779	142.366	60.7947	80.8933	127.884	69.9467	62.6099	94.4354	102.681	105.313	87.451
SbiHYZv1_03G0051960.1	Belongs to the glycosyltransferase 1 family	24.8863	30.8462	41.0004	16.2085	29.8491	23.733	19.6216	18.9822	20.6258	24.4617	35.4697	31.2603	67.9675	89.8396	99.5933	32.8882	38.9346	34.2267	42.9439	30.7259	27.474	37.2915	35.7886	40.1363
SbiHYZv1_03G0052010.1	Alpha/beta hydrolase family	35.975	23.1558	7.12481	8.73508	22.5526	29.7384	28.1133	10.1509	17.6734	33.7792	46.981	18.825	51.0632	35.4212	54.7134	16.4462	23.2385	13.3755	20.8606	20.1954	19.7551	16.6085	5.98568	24.4312
SbiHYZv1_03G0052010.2	Alpha/beta hydrolase family	1.38341	16.2684	8.54291	2.5842	3.08565	8.54983	1.23207	8.75572	1.80782	2.14263	1.57725	2.10664	0.921894	18.1748	1.52945	8.6214	0.898798	5.30153	1.35244	11.7083	1.36657	15.9301	25.238	2.68962
SbiHYZv1_03G0052030.1	Fatty acid desaturase(SSI2)	210.442	228.71	193.347	162.641	232.998	207.237	154.727	144.718	157.147	121.643	115.212	76.8202	149.77	154.421	170.73	201.04	224.582	180.495	190.346	210.638	182.264	204.251	231.917	218.165
SbiHYZv1_03G0052070.1	Belongs to the class I-like SAM-binding methyltransferase superfamily. RNA M5U methyltransferase family	39.5625	38.7653	36.8956	32.9153	39.8593	46.3096	64.8998	65.799	70.7645	76.1064	82.7345	53.3576	46.3897	40.5994	55.1821	12.785	15.2781	11.2508	14.1462	22.1669	13.8614	15.7111	18.4594	15.4309
SbiHYZv1_03G0052380.1	-	16.2229	15.2974	20.5158	31.5697	21.549	21.6942	23.2505	73.2961	45.5335	33.1206	70.7227	157.215	19.2601	28.8425	33.2384	13.7434	9.78892	13.8832	9.54048	8.31182	14.5096	8.99235	7.63104	8.10288
SbiHYZv1_03G0052400.1	-	9.49371	6.59759	14.7063	16.3449	8.44708	11.1125	10.7578	13.3754	10.0369	21.8619	25.0642	44.6804	22.2418	21.1668	31.2047	19.2799	12.7759	17.6544	15.349	11.0042	14.5765	10.1493	8.70174	13.7313
SbiHYZv1_03G0053220.1	non-motile cilium assembly	14.6655	12.7539	3.10978	11.056	2.50516	5.97232	10.3524	4.57791	3.37122	6.9176	1.24687	1.99736	5.71882	2.57863	1.81211	2.35289	1.82227	5.46888	1.60512	2.51845	4.88488	4.74033	6.05315	2.1564
SbiHYZv1_03G0053240.1	Belongs to the thiamine pyrophosphokinase family(TPK1)	7.79307	6.15857	12.9621	9.00097	5.24692	9.75987	8.21737	9.67757	7.81043	17.9482	20.6128	27.79	17.5047	17.1162	18.673	11.3723	7.89013	9.92168	11.0392	8.07512	9.38173	7.50338	7.60228	7.8421
SbiHYZv1_03G0053320.1	Heavy-metal-associated domain	5.48651	6.83363	11.2741	9.59309	7.76646	6.18982	7.14678	9.28452	11.2566	18.4574	15.5064	20.9988	12.8835	14.0454	14.3883	9.25634	9.87834	12.109	9.86599	6.6859	8.87935	10.8985	12.5733	10.0667
SbiHYZv1_03G0053410.1	PsbP	10.8135	17.824	32.9506	8.55259	22.3503	7.45432	8.76906	8.30368	8.48281	6.75141	12.1767	12.9555	5.56592	8.80215	22.7733	10.1512	20.282	23.8566	11.9897	13.9175	19.9537	11.195	15.696	24.235
SbiHYZv1_03G0053660.1	MSP (Major sperm protein) domain	76.8013	77.9146	77.1873	69.6335	79.9016	71.8691	41.8434	39.6384	36.8735	37.1773	33.0683	35.4979	74.6536	83.5203	94.0593	116.522	126.111	113.243	118.573	113.169	106.146	127.1	131.379	141.219
SbiHYZv1_03G0053990.1		4.46701	5.43952	15.1841	6.82649	4.19387	5.7091	4.72917	9.30034	10.088	3.55373	7.15246	6.02449	1.6486	4.93709	3.21845	4.6729	4.06277	7.68379	3.96328	2.80279	4.7172	1.19831	3.2348	2.94771
SbiHYZv1_03G0054150.1	Amino acid permease	8.3019	7.14241	15.2035	11.4711	11.0375	12.9467	23.8831	30.0261	33.9752	34.7695	37.4875	36.7636	14.1796	19.3414	16.9039	6.51912	8.65803	9.03549	10.6396	6.00723	8.27399	12.2477	9.85026	9.40727
SbiHYZv1_03G0054260.1	Belongs to the GRAS family	6.86243	8.64767	11.8891	5.70825	11.2863	7.86366	9.67681	6.54092	8.49546	10.0476	7.86595	8.33312	10.6408	11.1204	11.0548	15.868	16.0716	13.0878	20.64	15.0825	10.1758	19.555	21.6303	15.5298
SbiHYZv1_03G0054280.1	Belongs to the sulfotransferase 1 family	22.1553	21.8642	9.84823	29.7629	13.1789	15.1728	14.7069	18.0318	15.1357	10.78	11.0479	14.2686	6.12178	6.06334	6.464	10.254	4.83997	7.27409	6.89261	13.425	12.0443	9.34588	7.6845	5.53073
SbiHYZv1_03G0054430.1	EF-hand domain	30.7394	48.5978	43.0417	24.7099	42.5721	28.0313	18.3423	12.271	16.5433	26.1031	27.636	34.7584	25.6135	30.5239	56.4292	35.208	46.7513	49.4696	37.6248	42.571	40.1549	45.8351	54.9136	67.2952
SbiHYZv1_03G0054760.1	cheY-homologous receiver domain	20.0318	16.5842	10.4025	9.35787	10.3577	23.5787	7.55141	7.00497	8.20301	16.2587	21.1024	18.7896	21.8156	21.2754	25.0931	5.9474	4.51957	3.89394	6.50445	8.93967	10.2159	10.5299	8.57484	6.05145
SbiHYZv1_03G0054800.1	Domain of unknown function (DUF4228)	11.3529	16.5499	7.12284	7.94781	11.3809	7.73517	2.18584	1.78035	2.56879	3.99526	6.31837	5.4885	2.62762	7.8686	12.4177	5.35096	12.3906	8.83567	1.64805	7.37244	11.079	1.68053	9.14902	13.4343
SbiHYZv1_03G0054810.1	Transcription factor ORG2	836.739	768.917	57.5838	454.496	671.636	605.831	610.72	334.795	425.251	763.255	469.85	167.822	698.504	353.25	663.169	816.816	1043.95	368.144	806.814	976.213	826.993	1044.36	1235.08	1129.53
SbiHYZv1_03G0055110.1	Protein RETICULATA-related	85.2451	143.417	86.8006	33.813	136.785	60.8496	79.493	55.1092	66.9633	93.7602	257.069	56.6982	174.575	247.432	290.096	103.053	121.638	65.1045	146.019	135.667	91.2092	129.173	189.565	192.345
SbiHYZv1_03G0055520.1	Chlorophyllide a oxygenase	304.574	300.832	140.094	183.677	235.545	306.723	195.291	154.785	161.863	77.1675	55.4126	25.6978	107.222	65.6421	111.837	269.248	283.405	193.182	266.007	279.587	275.362	250.209	315.376	292.479
SbiHYZv1_03G0055530.1	ADP binding	15.9022	11.8478	5.31297	9.94905	12.6879	15.3976	11.3784	9.03824	10.1512	3.35132	1.68199	1.19699	2.84577	1.23121	3.28697	10.8248	12.7537	7.74196	12.4174	10.0494	12.1777	12.6365	13.7705	13.2599
SbiHYZv1_03G0055640.1	Belongs to the peroxidase family. Classical plant (class III) peroxidase subfamily	4.62603	7.99445	93.4872	40.7846	17.0945	11.0457	14.2779	49.6382	51.3129	11.5142	32.9458	162.254	17.0163	34.0235	38.2901	13.3981	8.73154	51.896	19.7431	6.03091	21.803	4.3599	3.55897	7.5661
SbiHYZv1_03G0055750.1	Abscisic stress-ripening protein	180.207	243.12	88.1857	161.792	211.079	328.734	225.367	223.684	374.487	448.225	279.707	77.7319	325.812	271.73	105.137	187.362	182.73	135.132	464.225	299.808	258.427	428.072	487.436	273.543
SbiHYZv1_03G0055760.1	Abscisic stress-ripening protein	311.413	458.823	313.397	463.482	431.542	626.947	382.549	489.066	551.896	561.697	341.819	314.11	433.071	367.326	383.964	630.983	546.523	471.791	1022.74	698.018	550.156	903.493	1117.61	942.567
SbiHYZv1_03G0055880.1	Rubredoxin	36.0745	41.4386	31.0137	22.0261	44.966	36.4186	43.1767	39.7809	43.0566	68.5614	92.4056	43.3889	92.8965	91.3101	76.2495	28.4575	27.6621	19.0641	25.8678	40.4994	21.6673	27.6241	26.4279	29.7555
SbiHYZv1_03G0056000.1	Nuclear transport factor 2 (NTF2) family protein	29.7012	35.0192	38.8723	19.8243	49.2906	25.4007	41.7441	24.725	36.6884	56.3593	58.1265	32.1642	51.4137	56.0667	75.186	39.2269	50.9004	39.743	45.6199	48.4051	32.8904	73.6285	56.5309	75.1704
SbiHYZv1_03G0056050.1	Vacuolar protein sorting 55	45.7472	37.9368	40.9734	8.87713	45.6888	47.1114	7.60584	50.8468	44.7509	0	0	4.92908	49.8843	0	6.80799	47.6988	40.8976	38.6165	47.8246	5.97521	39.7743	7.1097	38.8591	0
SbiHYZv1_03G0056050.2	Vacuolar protein sorting 55	14.6286	18.1821	11.9441	61.063	14.7435	21.7868	60.5197	17.244	22.485	61.0661	60.3973	53.4598	13.9299	59.2155	53.2566	17.2723	16.5488	16.5354	14.4993	54.8648	19.4935	53.9787	16.6265	65.5854
SbiHYZv1_03G0056340.1	Drought induced 19 protein (Di19), zinc-binding	14.6438	16.7235	26.983	16.6524	28.1297	14.2616	7.75706	9.75745	9.44891	10.1348	10.396	7.6185	12.8753	14.172	22.8267	25.2	24.3862	15.389	17.7905	23.1534	17.4383	19.7688	26.6488	22.5486
SbiHYZv1_03G0056400.1	Myb-like DNA-binding domain(PCL1)	1.0061	1.25472	6.60648	2.15041	1.28439	2.41249	12.6726	14.735	16.5925	122.481	165.231	142.435	75.0006	89.4487	66.0584	0.476324	0.213592	0.379543	0.450127	0.591146	0.61576	0.063611	0.289988	0.392621
SbiHYZv1_04G0000060.1	Late embryogenesis abundant protein	1.10026	1.92537	1.37673	0.6677	2.14802	1.3112	1.50669	0.800672	1.24955	3.3321	1.36606	1.9182	4.98911	1.20128	3.92391	4.92464	3.65323	4.65176	6.22964	3.40389	0.60336	5.24797	5.81044	6.48636
SbiHYZv1_04G0000070.1	Belongs to the iron ascorbate-dependent oxidoreductase family(ANS)	7.54485	8.79844	2.34362	1.17516	3.02267	5.14015	4.60523	1.14341	5.00882	12.0199	0.829486	0.207004	15.9009	2.80958	2.24495	6.45739	9.99117	10.5085	27.1016	6.39125	2.06888	67.22	12.3982	18.8903
SbiHYZv1_04G0000160.1	GDSL-like Lipase/Acylhydrolase	43.0144	45.0211	17.8042	32.8254	30.5116	35.4898	24.8731	20.8271	16.4537	24.9922	10.8009	4.63222	43.4755	24.6376	12.7545	37.9695	25.5792	25.893	25.1171	48.4939	29.2273	40.3279	38.9266	21.9942
SbiHYZv1_04G0000520.1	Belongs to the glycosyl hydrolase 32 family	15.1582	13.3183	44.037	10.275	26.8907	8.73129	7.36108	3.81035	5.24114	24.964	3.98638	14.1929	90.1609	18.1332	118.216	154.978	197.464	226.424	180.396	122.042	62.5372	126.302	107.05	157.626
SbiHYZv1_04G0001250.1	WD40 repeats	5.26793	7.05728	7.31265	3.09746	8.95768	2.80955	2.82402	2.51233	3.9249	2.45476	1.91363	1.09706	5.92878	7.06428	10.0798	7.35918	6.73405	6.45178	8.3837	6.69454	5.04265	9.12201	6.01402	6.96654
SbiHYZv1_04G0001280.1	Occurs in almost all aerobically respiring organisms and serves to protect cells from the toxic effects of hydrogen peroxide	602.05	479.928	1304	1072.64	919.053	863.514	1122.24	2126.09	2210.71	921.687	1255.42	1633.19	456.167	777.55	580.786	668.496	463.756	826.86	705.873	483.759	735.69	295.598	319.085	358.151
SbiHYZv1_04G0001760.1	AMP-binding enzyme	8.86185	16.6741	26.7047	8.84281	16.6739	8.89792	7.22574	6.19717	8.6779	14.071	25.1523	30.4726	13.3075	18.7796	44.6175	12.5454	21.0766	25.4881	15.8822	14.2305	24.8114	15.3737	17.4001	32.0781
SbiHYZv1_04G0001800.4	Bulb-type mannose-specific lectin	13.0662	1.41363	6.14002	1.37656	11.0189	1.4108	1.32475	1.48795	2.9416	4.74687	1.66396	4.33126	12.4584	1.28965	1.66879	1.59877	0.748411	1.05842	1.44589	1.589	2.08786	10.3212	11.0208	3.89615
SbiHYZv1_04G0001930.1	Protein tyrosine kinase	2.81659	2.41527	19.495	9.84603	2.2334	2.84445	2.73758	4.32522	7.83896	2.48595	2.48211	20.9844	2.68189	3.34571	3.97181	2.91416	2.7046	6.20533	2.84092	2.87384	6.34347	1.90271	2.2689	2.27274
SbiHYZv1_04G0001980.1	-	33.1929	34.7904	13.699	17.3708	26.8125	52.0168	39.039	32.0981	28.28	66.4129	68.3688	25.6583	72.6337	52.1876	46.9589	23.8563	16.9463	12.541	19.5953	27.8027	18.0164	19.9567	22.8046	21.852
SbiHYZv1_04G0002140.3	-	7.95307	7.04366	5.32393	6.7203	6.69905	8.19382	5.97983	5.23187	3.80541	3.49589	3.69473	2.95697	4.11997	4.65129	2.43458	1.22034	2.86834	0.41486	1.95918	3.87514	2.08716	3.92055	1.39137	4.78397
SbiHYZv1_04G0002230.1	Belongs to the terpene synthase family(NES)	9.73401	13.8803	9.40823	1.8468	41.2269	6.92051	14.7447	7.69393	7.39992	5.26296	9.02347	1.26326	1.16246	8.93305	1.82981	14.5411	33.7162	10.1224	11.5254	9.00441	7.39191	33.0701	28.35	50.4019
SbiHYZv1_04G0002230.2	Belongs to the terpene synthase family(NES)	0	4.52429	0	0	0	0	4.18116	0	0	0	0	0	0.349262	0	0	0	10.9451	3.20333	0	3.55086	0	11.6041	11.339	0
SbiHYZv1_04G0002340.1	EF-hand domain pair	39.7093	33.9781	22.3806	48.7954	39.7969	44.8219	55.3663	69.7084	74.4688	40.8437	54.2322	48.265	38.9079	46.0009	26.5564	45.2218	34.9535	42.8662	53.5266	37.2176	44.6935	31.4949	28.0948	23.9065
SbiHYZv1_04G0002400.1	Belongs to the class I-like SAM-binding methyltransferase superfamily. rRNA adenine N(6)-methyltransferase family	5.87759	7.95358	6.08127	3.94129	6.71052	7.12882	8.44789	6.3614	8.13761	11.8791	13.8624	8.44242	13.5389	14.2401	16.7063	4.30855	3.95234	3.91327	5.07524	6.20761	5.77887	6.42232	6.08341	6.49203
SbiHYZv1_04G0003170.1	Belongs to the small heat shock protein (HSP20) family	12.0717	16.8093	7.41325	9.70554	15.7646	10.2297	10.0938	8.64345	11.4141	8.42258	7.91827	5.71742	10.3052	11.8375	13.2492	17.0175	23.9982	16.4066	29.0553	18.8355	11.2162	29.017	32.2482	27.3893
SbiHYZv1_04G0003310.1	Domain of unknown function (DUF1995)	26.9915	27.0861	23.2765	16.5342	28.9356	22.0501	22.1011	17.645	18.45	11.6671	12.0366	6.90616	16.8263	20.8751	23.5672	27.4821	33.5739	22.9271	32.6938	30.2215	32.3526	36.1107	35.254	34.6361
SbiHYZv1_04G0003660.1	-	49.7029	47.8582	37.3134	30.913	47.0394	41.9426	22.7344	21.9577	20.6138	21.526	21.0812	21.9292	48.0135	43.1789	49.9424	76.9614	79.4429	56.7592	89.902	81.2097	76.2419	89.971	91.7552	83.0013
SbiHYZv1_04G0003900.1	Catalyzes the oxidation of L-aspartate to iminoaspartate(AO)	7.01954	8.53771	13.7035	3.32087	13.2966	4.80616	3.21258	3.33089	3.10809	2.99811	6.42748	4.5651	8.37166	23.565	31.8806	11.919	21.7125	17.4931	15.3473	14.5102	9.82231	18.5658	20.7132	24.2794
SbiHYZv1_04G0004420.1	SAM dependent carboxyl methyltransferase	128.177	85.2196	178.821	190.185	133.004	138.124	172.793	266.319	322.541	103.175	120.301	357.921	91.835	128.494	109.035	155.317	87.8531	204.583	121.138	135.409	217.513	60.5502	44.8402	70.5199
SbiHYZv1_04G0004430.1	SAM dependent carboxyl methyltransferase	20.005	13.7174	21.0769	73.1473	31.3602	36.1553	44.8172	83.6886	119.792	17.5607	33.305	89.9277	23.1321	37.701	25.157	15.4444	8.04186	25.305	20.5948	15.3797	31.4227	7.53424	7.07948	7.96654
SbiHYZv1_04G0004640.1	Galactokinase galactose-binding signature	20.5245	14.2986	18.1421	30.3525	15.8289	27.1531	26.6229	36.7837	37.3633	30.7243	37.861	50.4075	21.7321	27.33	24.7204	18.485	13.792	16.6305	14.5782	15.9357	18.144	10.0726	11.0968	11.3166
SbiHYZv1_04G0004720.1	Belongs to the terpene cyclase mutase family	68.9068	80.5442	21.7775	27.9738	46.9402	74.6906	41.4444	25.5192	23.7886	52.7521	18.1713	5.67988	46.1334	29.6636	29.8163	69.5713	71.9935	29.9241	56.987	85.7905	42.1059	115.315	87.6973	79.9846
SbiHYZv1_04G0004730.1	Squalene-hopene cyclase N-terminal domain	75.6546	83.3483	21.726	30.2837	50.9811	73.3097	45.9619	26.7769	25.2363	56.7874	21.0784	6.12464	53.3657	32.8296	34.0229	76.4094	74.2436	31.7795	65.5318	95.3318	42.3451	130.489	95.6632	90.5787
SbiHYZv1_04G0004950.1	CCT motif	30.9915	49.4683	64.4591	26.5191	61.423	36.9648	61.0005	38.0333	47.9669	86.0128	71.0888	40.1603	76.0906	71.2672	94.7791	20.4734	26.3744	17.4164	19.9278	39.2118	24.0488	27.5888	33.0508	35.5286
SbiHYZv1_04G0005180.2	E3 ubiquitin-protein ligase	73.429	47.6976	80.0257	99.6146	58.0568	107.217	82.5054	112.288	91.9444	105.92	100.787	197.483	91.6358	83.3192	59.3242	129.345	69.0195	86.9091	82.3233	67.7933	114.677	55.5774	54.5528	56.6283
SbiHYZv1_04G0005750.1	Whirly transcription factor	20.464	21.7808	14.2472	21.8194	14.3235	15.2886	26.7409	25.108	21.9407	29.5933	21.9773	25.2553	18.6842	19.8514	21.2839	6.79179	9.84813	11.8665	9.84682	6.75338	8.64172	12.2349	13.6968	9.55226
SbiHYZv1_04G0005790.1	Domain in cystathionine beta-synthase and other proteins.	2.51281	1.91958	6.65534	5.80305	2.50829	4.45279	1.92467	2.98323	2.73149	4.47285	2.74547	14.2058	15.0733	3.8862	26.1275	12.8866	8.50164	22.1069	17.891	3.17764	13.0601	5.43283	3.10736	7.34432
SbiHYZv1_04G0005960.1	Wound-induced protein	51.1268	48.1793	33.6067	29.2053	79.2903	55.2778	101.474	71.5683	62.1228	26.4141	22.0033	4.00248	2.83994	10.4663	6.80876	23.5587	54.1907	21.4939	37.5659	29.8464	31.4373	68.7913	47.7266	51.714
SbiHYZv1_04G0005970.1		533.813	569.51	695.623	526.834	836.234	561.852	719.79	847.237	848.741	304.276	383.805	239.648	145.169	206.448	183.451	423.302	486.678	482.369	576.389	395.827	629.593	565.985	538.25	561.213
SbiHYZv1_04G0006040.1	dihydrokaempferol 4-reductase activity	5.29255	7.38053	16.3567	22.8017	12.1485	9.82205	19.2616	22.4685	24.2265	8.80323	20.4833	23.6681	6.41872	11.613	4.42335	7.21156	5.52811	21.3833	12.0311	3.03888	20.3121	6.17695	5.318	8.04724
SbiHYZv1_04G0006170.1	-	21.5777	30.4303	28.4195	19.5733	45.6128	21.2304	27.9953	26.6857	30.1499	39.2621	34.9495	32.976	41.5272	31.9029	67.3469	30.5526	45.636	38.5982	58.5692	43.8482	38.6885	58.7836	62.3413	64.5157
SbiHYZv1_04G0006520.1	4-hydroxyphenylpyruvate dioxygenase	17.343	21.4101	29.5484	10.4788	30.012	14.918	21.4516	16.1649	22.0459	30.6654	30.5757	31.7232	41.2797	45.599	55.2855	19.7347	28.0266	27.1391	26.4287	17.309	27.5755	31.5921	21.7619	29.9642
SbiHYZv1_04G0006720.1	Pentacotripeptide-repeat region of PRORP	16.9264	18.1467	22.6062	19.8208	20.0683	21.1568	38.1488	42.3125	47.7076	36.991	53.0778	33.5843	23.8006	27.7369	30.8891	7.85427	7.9072	6.71894	8.98494	10.751	7.36919	7.37619	10.2914	8.33302
SbiHYZv1_04G0006790.2	Transglycosylase SLT domain	5.84189	6.33849	5.54449	5.72429	4.69377	6.7923	4.71047	3.84502	3.07347	9.88228	4.4798	3.8571	10.083	5.77014	6.56891	14.1509	8.08903	8.88428	8.61599	14.3776	7.33254	13.7242	16.3766	17.7386
SbiHYZv1_04G0006860.1	The light-harvesting complex (LHC) functions as a light receptor, it captures and delivers excitation energy to photosystems with which it is closely associated	2939.25	3159.83	1769.31	1803.87	2503.56	3254.82	2306.69	1949.09	2003.28	944.129	1695.67	451.132	968.349	883.093	877.941	2656.95	2325.65	2106.72	2924.22	2701.55	2988.35	2203.84	2653.16	2506.28
SbiHYZv1_04G0006940.1	PLATZ transcription factor	13.4777	10.7585	3.83625	16.3801	3.28296	3.26942	11.3548	5.22553	3.18635	5.33922	0.785691	13.9431	7.98797	8.29714	4.95197	7.57725	1.97139	6.699	2.66094	2.03239	1.99972	2.96444	1.88477	2.25286
SbiHYZv1_04G0007140.1	Cation transport protein	10.0686	12.7932	9.69776	9.26786	12.526	6.85248	7.06242	5.28666	5.05653	4.33504	3.20492	1.25243	3.21234	3.83095	5.90047	12.0481	17.099	10.5454	14.7835	14.1417	9.66674	13.4164	18.1007	17.17
SbiHYZv1_04G0007270.1	zinc finger	12.2803	17.1762	33.1503	18.2886	29.1377	19.2628	8.68879	8.50176	9.49351	0.743606	1.01707	1.1763	1.70252	3.93397	4.15405	16.7111	24.3194	26.8311	19.5741	18.4905	22.103	19.0688	23.2154	23.7182
SbiHYZv1_04G0007560.1	VID27 cytoplasmic protein	15.2695	12.448	4.96524	11.0661	3.50687	5.21498	10.522	4.73578	3.98073	7.74318	1.82146	3.8406	7.16956	3.80603	2.48448	3.43345	3.04352	6.00436	2.60993	3.71834	5.09061	5.03096	7.41524	3.6714
SbiHYZv1_04G0007700.1	Glutamine amidotransferase class-I	1.25387	2.23002	1.51816	0.771396	3.4281	1.2698	2.3011	1.11943	1.64419	6.44768	1.31281	1.08108	5.86327	3.16243	2.80558	3.99417	5.078	2.81333	8.29786	4.26188	3.01451	9.63532	6.65207	7.04613
SbiHYZv1_04G0008020.1	-	5.14089	4.68012	9.31247	6.38623	6.33671	4.67657	5.91493	6.24955	6.83238	14.6145	16.482	18.1513	14.2655	16.5501	15.9987	5.67524	6.26104	6.65485	5.39613	8.23582	4.74818	5.03427	6.35126	6.06907
SbiHYZv1_04G0008090.1	-	9.29858	5.05936	6.93661	16.4487	9.07238	9.77944	10.1121	20.5798	19.9093	7.59188	16.782	18.7031	7.90769	14.6818	8.1284	11.3349	6.55647	9.64742	9.40985	6.89618	13.3515	3.75097	6.51926	7.15491
SbiHYZv1_04G0008240.1	Belongs to the cytochrome P450 family	3.00424	2.29663	11.1447	3.84763	4.70354	4.92007	32.8013	38.3043	44.9836	30.2625	37.1085	18.7104	2.19989	2.89386	4.33476	0.2468	0.260417	0.252521	0.065717	0.217541	0.341478	0.090284	0.261844	0.402814
SbiHYZv1_04G0008260.1	Belongs to the cytochrome P450 family	27.0321	24.989	62.7388	34.7265	37.7976	28.7296	42.8894	56.2037	70.593	29.6218	51.6107	39.739	12.8143	25.8508	26.9482	9.62346	14.4748	14.096	13.716	10.8187	20.9792	11.4589	16.255	17.8178
SbiHYZv1_04G0008270.1	Belongs to the cytochrome P450 family	55.6122	52.5277	139.201	73.6327	79.2169	59.1453	87.0627	131.664	127.532	65.6214	102.724	90.4219	29.8355	55.2601	60.8472	22.7967	32.9405	35.0248	27.0776	21.3547	41.2185	27.3251	28.8258	43.5373
SbiHYZv1_04G0008420.1	Metallo-beta-lactamase superfamily	35.8472	35.9524	33.7527	34.2729	32.7732	43.8661	58.1813	53.6522	59.1926	76.3305	87.0127	68.4507	62.0209	69.5949	70.8168	20.5192	20.0817	19.9903	16.7318	27.9884	22.916	22.1823	25.1727	23.6957
SbiHYZv1_04G0008500.1	Belongs to the UDP-glycosyltransferase family	35.0155	40.1308	85.354	28.7054	54.7239	36.2386	34.6559	32.9398	30.3022	26.1579	36.2752	29.4026	35.5453	50.5469	55.0899	62.4139	87.6393	94.4696	105.243	60.6861	86.0623	106.013	95.7474	120.005
SbiHYZv1_04G0008810.1	ABC transporter transmembrane region	2.23326	2.44893	3.0755	3.60359	2.90846	2.04938	2.19713	3.30035	1.95311	1.66564	1.66982	1.65913	2.39342	2.73498	4.20789	3.74614	5.64991	2.8962	7.6746	5.95678	4.8099	8.11143	7.34255	8.12204
SbiHYZv1_04G0008820.1	ABC transporter transmembrane region	1.94785	1.69417	2.36256	2.78459	2.68194	1.66894	2.23525	1.92341	2.06872	1.56861	1.57082	1.32881	1.43614	2.96457	3.5736	3.80925	4.13844	2.94227	7.79134	5.91796	4.38093	7.33031	6.70153	6.62593
SbiHYZv1_04G0008840.1	ABC transporter transmembrane region	3.65713	3.60963	2.94082	2.77613	4.66068	2.98777	4.43796	3.48724	4.10438	4.52412	2.76491	2.6489	3.3853	4.72041	6.70915	5.06202	7.59529	4.84902	13.2573	5.84115	5.19971	11.0392	11.2031	10.6404
SbiHYZv1_04G0008940.1	Tryptophan/tyrosine permease family	16.7547	14.8302	64.3854	36.9744	14.0308	30.776	22.5596	22.7188	21.5089	22.0787	26.8207	61.4845	21.8751	26.3289	25.6077	20.7053	14.9414	34.3773	23.7598	15.6058	45.3925	12.1719	12.665	18.42
SbiHYZv1_04G0009100.1	Redoxin	39.1434	52.7027	18.5501	11.5584	36.9558	45.4856	36.6648	14.6679	14.7147	56.9169	51.1062	11.9063	58.1727	37.4785	40.5861	10.7053	17.1273	10.9558	14.5349	36.1412	18.9615	31.0215	27.723	30.9486
SbiHYZv1_04G0009250.1	Mad3/BUB1 hoMad3/BUB1 homology region 1	8.53694	6.93005	1.82482	5.35696	1.15248	3.13655	6.61973	2.48109	1.94102	3.28548	0.341431	0.822073	3.18911	1.74298	1.23782	1.08257	1.63525	3.09588	1.19407	1.4694	2.65838	2.32838	3.80752	1.91287
SbiHYZv1_04G0009770.1	-	14.0914	11.3065	6.72622	15.9863	15.0476	13.4731	15.6099	12.8757	11.863	23.0797	17.4683	17.6007	26.6514	15.6862	20.2834	25.7151	22.1108	25.909	29.9412	18.857	15.014	15.8514	16.2188	18.2298
SbiHYZv1_04G0010130.1	-	8.25741	10.6256	32.0144	15.2054	16.0001	13.1068	16.5938	12.6161	15.7416	20.3036	21.3042	37.9195	22.5877	20.0567	63.4963	21.5294	25.8751	40.8458	24.6663	12.6803	18.79	8.63688	18.2293	22.0891
SbiHYZv1_04G0010670.2	The coatomer is a cytosolic protein complex that binds to dilysine motifs and reversibly associates with Golgi non- clathrin-coated vesicles, which further mediate biosynthetic protein transport from the ER, via the Golgi up to the trans Golgi network. Coatomer complex is required for budding from Golgi membranes, and is essential for the retrograde Golgi-to-ER transport of dilysine-tagged protei…	4.8652	4.22075	6.71307	6.03688	4.90562	6.25918	3.76692	3.93461	4.92089	2.51741	3.72207	5.09471	4.10761	3.97023	5.5275	4.28046	3.90656	5.11847	3.97558	5.34495	33.156	4.41723	5.36313	4.82795
SbiHYZv1_04G0011380.1	Belongs to the Casparian strip membrane proteins (CASP) family	17.8167	23.0836	15.9346	29.6226	24.228	28.4841	24.089	37.7291	31.065	41.7188	40.558	38.3362	44.0524	35.2123	29.2497	31.1335	24.093	22.028	26.3618	29.9849	24.7619	28.9179	29.2831	23.4061
SbiHYZv1_04G0011910.1	Uncharacterized protein family UPF0054	0	0	0	1.41058	2.40514	1.73508	2.65538	1.10805	0	2.96967	4.51286	1.30987	2.08232	0	2.84169	0	0	0	0	0.661859	0	0.812236	0	0
SbiHYZv1_04G0012140.1	Cotton fibre expressed protein	4.44637	5.88505	5.90818	5.91562	4.73109	7.5819	5.8531	6.23366	4.62368	8.99435	6.08308	21.1482	9.02017	7.73486	13.9688	12.9389	5.93415	8.09161	5.8609	8.55683	7.15116	6.23479	4.67859	5.4829
SbiHYZv1_04G0012320.1	heat shock factor	1.94387	2.50871	4.38617	4.52281	5.53465	4.27998	3.40848	2.55191	3.97434	8.4154	1.36512	13.3683	23.912	6.46314	38.742	28.3545	19.2622	38.7307	30.5311	11.1443	11.8505	14.7525	13.2393	15.6854
SbiHYZv1_04G0012930.1	Belongs to the peroxidase family. Classical plant (class III) peroxidase subfamily	25.9945	25.9791	7.10655	25.1495	21.6192	18.1748	8.47351	11.5884	5.77909	10.6506	10.3666	3.88461	15.9917	8.04942	6.76351	15.6949	7.76032	9.00526	9.82779	18.088	17.4848	9.51429	10.3023	7.62102
SbiHYZv1_04G0013820.1	Rhomboid family	191.483	236.349	252.45	135.998	278.706	115.019	98.2494	98.5475	117.265	37.2317	48.2941	38.476	75.7765	85.4903	129.697	308.301	334.034	280.606	400.906	345.317	315.372	322.109	399.508	368.109
SbiHYZv1_04G0013840.1		10.2384	10.3685	28.6807	8.76341	24.023	5.019	28.6971	22.7398	22.8973	27.4326	40.3514	19.4562	11.8977	50.5333	26.038	22.9294	49.6371	48.9364	34.2357	26.18	15.1069	27.7493	27.6463	34.8532
SbiHYZv1_04G0013850.1	Plant protein of unknown function	6.5302	5.6781	6.44083	6.08055	9.29264	7.19711	11.3783	10.3529	9.6211	10.5365	16.114	7.86505	6.29321	15.5588	9.31286	12.2109	16.8364	13.7225	14.9872	9.51267	10.9438	15.1945	12.8625	17.8354
SbiHYZv1_04G0014080.2		33.8232	33.8263	70.9571	26.7858	36.9382	32.878	43.4243	35.4106	50.2118	21.367	21.1572	20.2922	28.7777	35.729	38.5007	39.8311	53.5228	49.0191	67.3303	36.703	50.2354	61.4613	53.2791	52.7926
SbiHYZv1_04G0014250.1	high mobility group	26.0635	22.6513	5.46152	19.4852	4.71749	11.1535	22.5817	9.32717	7.41303	13.5328	2.29415	3.86496	17.0091	10.1451	5.20071	6.98044	7.67069	11.9983	5.22509	7.67544	10.9354	11.1586	16.3428	6.31911
SbiHYZv1_04G0014290.1	BEST Arabidopsis thaliana protein match is	2.44866	1.14702	10.2746	2.01692	5.46897	3.40123	1.63193	1.27654	2.31737	3.52305	1.67062	4.59394	8.7799	2.12644	15.4504	20.7497	19.0385	33.663	31.5851	18.017	22.9097	18.5787	12.0505	18.6435
SbiHYZv1_04G0014350.1		6.03908	6.2101	9.1096	5.73974	7.41211	7.72823	4.13021	5.33782	4.51093	3.09985	1.86969	8.82675	5.01002	2.90714	4.78516	19.5264	15.4485	15.9709	15.1865	13.202	10.5524	12.9576	11.1378	9.77327
SbiHYZv1_04G0014360.1	BAG domain(BAG6)	9.15823	7.28393	12.8383	19.0938	8.19018	12.3927	6.24299	5.9654	8.5635	3.40409	5.76288	18.1261	5.88249	3.86439	5.61472	37.7931	22.9757	35.1947	26.1968	24.8262	20.3789	22.6046	20.8725	19.7207
SbiHYZv1_04G0014360.2	BAG domain(BAG6)	0.883193	3.82611	5.95821	0.816767	7.45413	3.10212	1.98968	1.59088	1.30993	3.21888	0.819881	2.19318	3.83033	0	0.549214	12.2976	8.9432	8.78654	8.72149	7.16275	6.05236	5.56767	7.49319	3.21727
SbiHYZv1_04G0014360.3	BAG domain(BAG6)	8.97749	6.14332	12.1706	2.7925	3.63882	6.39545	3.39877	7.18289	8.39127	2.31272	1.0822	4.73448	4.81228	3.75509	11.0294	10.3648	12.4701	12.718	13.1368	14.015	9.18432	15.1366	10.9623	10.8738
SbiHYZv1_04G0014620.2	-	6.18581	9.68043	5.66564	6.00003	8.54671	8.34591	10.3096	8.54152	8.636	12.792	16.8866	10.5974	14.8806	16.1887	20.8781	7.08893	6.21483	4.75198	6.36064	10.9274	0.901512	8.94836	7.02965	8.61655
SbiHYZv1_04G0014820.1	Anaphase-promoting complex subunit 4 WD40 domain	17.8197	16.1608	3.95137	17.0651	3.19991	7.67556	14.3036	7.78651	6.19821	12.1137	5.62807	7.45188	10.5762	6.6624	6.29782	3.40929	2.59368	6.82573	2.99281	3.65191	4.89001	7.35911	8.44226	4.09109
SbiHYZv1_04G0015160.1	GDSL-like Lipase/Acylhydrolase	9.83341	9.00826	2.67095	7.48676	5.64799	6.00027	2.2415	4.28099	3.42486	3.79682	2.22003	1.12053	6.17322	2.1755	1.82525	9.65207	4.26846	5.36082	3.55307	5.79038	5.15952	4.28206	4.81825	7.83275
SbiHYZv1_04G0015290.1	Protein of unknown function (DUF295)	56.7123	74.9237	67.6849	64.1229	94.5603	77.2689	69.2058	86.4014	78.9776	31.4256	38.7481	28.1411	29.5202	36.5859	29.6073	65.2815	57.8288	52.7471	96.5995	87.5801	65.2982	56.1619	95.5798	79.1273
SbiHYZv1_04G0015360.1	Dynein light chain type 1	52.4246	47.9813	59.331	94.7345	43.7065	93.6091	98.6289	146.296	111.572	109.527	120.28	283.976	93.1167	93.4379	63.3292	44.7622	28.5096	40.3019	30.2495	24.3095	42.1214	31.8378	25.4709	26.9089
SbiHYZv1_04G0015550.1	Bulb-type mannose-specific lectin	6.41582	4.79002	8.40478	9.90127	11.875	6.60524	16.4131	23.8726	20.7407	14.5239	27.7451	19.7431	7.06333	20.932	12.6885	7.94988	11.2757	10.1546	9.71007	5.83399	6.15586	8.46575	6.20746	10.1787
SbiHYZv1_04G0015560.1	Serine threonine-protein kinase	2.02384	2.07117	3.62868	4.62176	4.02116	2.94986	6.91518	10.6458	9.36327	6.39477	12.6843	8.19451	2.78191	7.4242	5.53137	3.04871	4.20122	4.46555	3.68761	2.82843	2.31197	3.71006	3.08204	4.24907
SbiHYZv1_04G0016120.1	Glyoxalase/Bleomycin resistance protein/Dioxygenase superfamily	51.0522	56.621	21.1129	16.6971	31.3829	58.8024	30.0576	19.6474	14.2017	29.3297	33.3364	7.44837	43.3988	32.6672	31.865	65.0602	59.584	41.4863	47.8236	66.5869	35.8457	62.6731	65.311	71.8443
SbiHYZv1_04G0016430.1	DREPP plasma membrane polypeptide	156.958	162.4	61.4589	121.501	83.108	73.9127	59.0012	69.1528	37.9086	70.2233	35.3991	20.9285	85.0105	42.0019	34.322	81.9191	63.4106	64.2465	61.6103	96.3272	89.8136	94.3486	84.8053	55.2413
SbiHYZv1_04G0016490.1	Elongation factor Tu GTP binding domain	53.6995	70.7031	85.0044	17.7921	91.5839	35.0975	45.043	26.6567	38.6083	45.6191	39.7811	15.9655	51.2272	65.4274	92.7496	41.1768	75.7293	47.9251	59.8868	61.6718	35.0075	65.7416	85.8673	66.7493
SbiHYZv1_04G0016490.2	Elongation factor Tu GTP binding domain	74.3586	99.6054	100.895	32.004	124.231	53.5135	53.3468	36.2701	49.3982	54.0108	59.2139	28.7336	71.7323	83.7372	128.506	57.8781	101.882	75.2869	83.2337	81.1213	68.831	96.29	100.755	101.889
SbiHYZv1_04G0016860.1	Calcineurin B-like protein(CBL04)	3.57509	4.70459	2.83689	5.17737	4.78084	3.52419	4.25623	2.90971	3.87283	3.48478	3.31353	3.16321	6.39256	7.04543	9.75282	7.02114	8.69878	5.06678	10.7775	8.25352	6.22281	11.0272	13.7017	11.5162
SbiHYZv1_04G0019350.1	Mediates both low-affinity uptake and efflux of sugar across the membrane	27.2377	41.9029	25.3172	39.7204	34.868	30.3859	19.8729	19.0312	17.8839	13.9335	15.2636	17.4807	27.1623	16.5682	27.0711	46.6161	44.2262	41.8187	49.7473	50.6636	43.6906	35.901	57.3152	57.0089
SbiHYZv1_04G0020730.1	Catalyzes the formation of 5-oxoproline from gamma- glutamyl dipeptides and plays a significant role in glutathione (GSH) homeostasis	276.893	254.437	306.433	438.991	240.703	276.643	292.978	482.479	441.486	526.89	547.684	756.389	799.99	724.26	444.602	701.946	352.641	297.568	198.015	397.097	237.152	226.798	253.141	166.194
SbiHYZv1_04G0020950.1	Seed maturation protein	1.73452	1.29178	5.73456	5.95953	2.21382	4.29981	2.44813	2.29586	3.28362	3.48088	1.50459	21.2159	8.16821	1.33016	14.8361	5.2582	4.30705	11.9901	7.54827	1.50495	11.3101	3.75962	1.3072	5.39191
SbiHYZv1_04G0021120.1	ARID/BRIGHT DNA binding domain	25.146	28.9826	43.1956	28.7547	36.0905	20.5991	32.8856	36.8562	42.853	32.3574	50.1131	42.5885	50.1698	72.5981	82.2922	26.5732	28.1498	26.9518	29.5944	25.103	24.9527	29.3557	29.4662	30.8336
SbiHYZv1_04G0021760.2	Inositol polyphosphate phosphatase, catalytic domain homologues	0	5.04317	6.8155	0	0	0	5.27435	0	0	5.8576	5.35347	9.89343	4.82151	0	0	4.7832	1.59964	3.7102	0	2.57	0	0	0	0
SbiHYZv1_04G0022160.1	Dirigent proteins impart stereoselectivity on the phenoxy radical-coupling reaction, yielding optically active lignans from two molecules of coniferyl alcohol in the biosynthesis of lignans, flavonolignans, and alkaloids and thus plays a central role in plant secondary metabolism	28.756	41.0973	10.0314	21.5011	25.1518	27.5952	15.9608	19.1945	8.45853	20.5855	8.58726	2.4132	29.0279	9.41678	6.16015	18.5279	15.4676	15.3515	15.1563	37.3109	16.7065	28.0785	22.032	16.2852
SbiHYZv1_04G0022240.1	peptidylprolyl isomerase	36.6809	36.08	27.6437	22.4548	34.8566	24.9585	19.1687	18.3781	19.8669	13.4777	11.9332	18.1402	29.445	26.8798	31.8592	42.612	42.1925	32.8791	46.0858	56.7475	44.4044	48.3974	42.8651	39.8637
SbiHYZv1_04G0022920.1	DNA repair protein	9.73684	8.44202	8.36213	11.9741	8.9455	10.3623	15.0754	16.4393	18.3403	17.7502	18.9896	20.0594	11.3763	13.4883	13.4396	6.26787	7.234	6.50828	7.49286	6.16226	7.00653	7.12141	8.04118	7.12038
SbiHYZv1_04G0022980.2	AP2 domain	11.2908	15.13	21.0238	12.0957	16.6941	7.70648	9.24929	15.4383	11.1385	5.17317	10.5344	7.18943	8.506	9.22397	11.7061	11.9082	19.6499	15.2452	11.6336	12.5266	15.5512	13.7548	10.1926	22.7601
SbiHYZv1_04G0023290.1	structural constituent of ribosome(RPL35A)	4.63182	3.64177	2.32516	1.43194	7.13844	2.23756	2.96156	2.0448	2.33154	1.29579	5.00396	0.809301	1.61342	2.14767	3.00813	7.32949	11.4093	5.96622	10.6631	7.9738	6.19012	21.3778	10.2949	17.0897
SbiHYZv1_04G0023300.1	Glycosyl hydrolase family 10	7.34164	6.10375	77.5443	14.3756	5.29099	11.5864	4.98669	12.4336	11.6861	1.3912	10.8337	133.612	9.27016	11.4205	52.5378	29.7621	24.8689	60.6792	38.785	3.34421	54.6975	20.2131	2.62385	11.7731
SbiHYZv1_04G0023470.1	Protein of unknown function (DUF3339)	8.46539	10.0544	6.55577	6.84386	11.6592	6.42692	7.24169	8.5626	5.5918	12.0743	5.62523	4.42758	12.0163	9.8163	13.2197	15.4631	18.2649	15.3329	24.6432	18.2131	12.8988	29.8041	18.6951	23.8137
SbiHYZv1_04G0023840.1	Mediates both low-affinity uptake and efflux of sugar across the membrane	5.69182	4.50404	10.8577	10.5227	8.45402	17.3768	4.05812	1.64293	4.6675	8.21954	1.52707	2.97701	13.0499	1.61104	12.7359	25.6538	7.54902	42.6821	71.0904	25.3539	32.5821	16.9219	12.133	29.2774
SbiHYZv1_04G0023860.1	Glycerophosphoryl diester phosphodiesterase family	21.5439	14.0992	132.908	71.8174	19.6505	23.4357	28.5997	51.8135	49.748	25.522	25.7377	83.5696	25.0874	28.4298	34.4754	26.6366	14.6187	23.5422	49.7767	16.6565	27.7264	11.8093	15.9909	11.1358
SbiHYZv1_04G0024650.1	HSF-type DNA-binding(HSFA3)	4.65929	3.96712	29.8097	9.71241	7.5999	6.94244	16.7128	21.1908	22.7673	10.953	17.6715	18.3412	2.32044	3.92656	9.82219	2.20487	3.26016	3.9451	2.46752	1.53894	2.73103	1.74656	2.17782	2.82753
SbiHYZv1_04G0024800.1	Heavy-metal-associated domain	52.0222	74.5693	29.1599	63.0415	62.4133	70.2225	64.7554	84.4041	96.6832	101.01	72.6286	65.1954	117.788	40.008	57.5547	115.951	60.5085	186.733	237.963	345.538	98.2829	243.713	322.118	328.745
SbiHYZv1_04G0024840.1	AN1-like Zinc finger	48.9213	36.7607	26.7824	83.8808	50.976	113.571	78.4762	92.009	51.174	54.6954	50.0607	55.3383	63.6592	54.2701	25.3726	83.4748	37.8751	43.7985	34.1139	64.1967	57.0027	27.7653	27.307	22.1086
SbiHYZv1_04G0024890.1	Alpha/beta hydrolase family	11.5507	9.47404	14.5038	17.1673	15.464	13.1447	20.7668	26.7874	37.1298	15.8102	50.5823	13.353	11.0347	26.0063	16.4849	9.50043	9.04412	16.5454	11.0063	7.13169	12.6978	10.815	7.33125	11.8326
SbiHYZv1_04G0024920.1	-	16.8405	18.6953	13.4076	11.3932	23.0774	12.0388	10.3888	6.51609	12.3956	5.89691	3.92527	1.30906	7.72355	5.53648	8.78696	18.3718	21.8125	14.652	22.7431	19.7714	17.7969	31.814	24.2704	27.6793
SbiHYZv1_04G0025200.1	Plant invertase/pectin methylesterase inhibitor	0.380956	0.394244	1.10097	1.19339	1.77191	1.05923	0.424638	0.193459	1.1802	2.04915	0	3.14648	1.79936	0.087722	2.45169	6.23739	3.81384	5.41207	1.75024	2.51145	3.52107	3.39407	0.946539	2.12753
SbiHYZv1_04G0025220.1	Plant invertase/pectin methylesterase inhibitor	13.4812	15.2392	22.0678	30.8452	13.0751	37.2052	13.6439	23.9688	17.7527	22.845	27.6886	62.506	21.9928	15.2708	31.5325	40.5142	17.4506	48.4969	48.2916	22.7927	60.3418	18.5863	17.9086	36.1153
SbiHYZv1_04G0025710.1	Histone H3	82.8366	66.5673	20.6963	54.4366	17.4708	29.2158	42.8762	23.0216	18.5343	36.4151	5.11035	12.3561	35.6469	12.2567	7.64029	9.01142	14.9326	29.435	12.6431	15.9417	42.1712	27.8753	50.6849	18.0968
SbiHYZv1_04G0025810.1	Belongs to the GST superfamily	9.0975	15.2979	19.688	6.76412	12.3697	9.57423	8.59767	3.92938	4.81394	10.7969	4.20562	8.9763	10.8416	6.81042	7.04399	10.0885	11.448	18.8422	10.2328	28.019	22.9806	24.6272	14.8285	17.0583
SbiHYZv1_04G0026540.1	cheY-homologous receiver domain	16.6636	13.7167	7.82467	9.19974	9.64574	15.5611	6.37652	6.54592	4.27751	6.28713	5.95843	9.68698	9.15463	10.4595	13.0117	6.36743	5.07835	4.71433	9.67818	9.81666	9.44633	6.95586	9.2772	5.84239
SbiHYZv1_04G0027270.1	May be involved in modulation of pathogen defense and leaf cell death(MLO15)	18.1822	13.6713	31.3623	18.0541	31.5887	14.6156	60.1716	42.2733	38.1556	40.4391	88.989	33.2336	17.1322	60.7476	39.4619	15.2876	39.2905	54.2582	23.5413	15.8542	18.7307	23.7252	16.0929	32.4437
SbiHYZv1_04G0027490.1	helix loop helix domain	5.15779	4.77774	5.081	6.42399	5.85616	6.24983	8.68715	9.4826	10.3864	10.9246	14.6482	15.3489	7.74176	9.44596	9.64597	6.51835	6.54487	6.45032	7.02102	5.41354	5.82271	8.23596	7.1627	6.11103
SbiHYZv1_04G0027800.1	-	19.8772	13.812	44.3613	43.6182	37.8984	25.4387	39.6835	57.1884	49.4065	28.9466	83.8323	85.9931	16.1104	53.1007	45.4103	26.6096	37.454	48.7241	22.2056	19.8954	34.2765	15.6925	17.7459	46.2623
SbiHYZv1_04G0028180.1	ABC1 family	247.805	236.123	211.369	122.697	208.988	207.066	110.397	72.1285	74.8524	44.8275	55.1943	36.9562	113.937	132.537	166.422	251.181	327.813	269.579	295.57	272.867	276.125	273.869	314.229	302.106
SbiHYZv1_04G0028200.1	-	3.00174	5.60512	4.73465	2.89259	5.39428	3.88178	3.62207	2.132	3.07748	3.29742	3.6305	1.11141	2.42089	3.22167	2.43728	5.90315	6.21465	7.42751	7.16089	8.95768	3.48728	16.6002	11.9967	15.6617
SbiHYZv1_04G0028300.1	Belongs to the UDP-glycosyltransferase family	2.25637	2.0922	9.63241	4.0905	4.40004	7.85397	4.07352	3.8338	5.59499	3.4575	4.27147	6.33496	4.82369	3.18094	4.98447	6.53605	5.05269	15.3625	16.8243	4.30497	17.6906	7.23592	5.52927	7.35703
SbiHYZv1_04G0028330.1	Oxygen evolving enhancer protein 3 (PsbQ)	11.0499	20.6966	6.69887	6.03029	10.9156	23.9423	26.7584	15.5273	15.4181	52.8932	86.9369	25.759	74.91	70.5692	57.0018	5.48402	5.99213	4.56171	6.21506	16.7347	5.4236	8.81244	10.8533	14.6578
SbiHYZv1_04G0028590.1	POT family	12.7863	20.2442	33.7808	14.7154	31.0511	15.014	15.0017	11.5155	14.4535	12.7053	10.1225	23.5978	20.2662	21.2991	45.8895	36.1727	49.406	58.3147	55.2583	31.3804	42.2378	32.9338	45.5198	58.9889
SbiHYZv1_04G0028630.1	Photosystem II 5 kDa protein	361.832	460.712	257.252	222.41	757.51	787.936	899.724	421.014	277.156	195.536	345.996	152.881	365.394	394.455	361.533	1200.66	1111.11	454.335	851.636	557.586	1081.25	995.379	1127.36	1052.01
SbiHYZv1_04G0028670.1	Protein PHYLLO, chloroplastic	11.4578	11.8832	8.36586	12.5077	9.295	12.2636	12.2459	11.8095	11.2614	18.7044	18.0553	14.5135	24.2757	21.9733	20.9697	12.6011	8.79394	6.48828	6.42475	13.9789	7.12155	6.9036	8.00807	6.13332
SbiHYZv1_04G0028950.1	Glycine-Rich	0	0	3.80825	4.05138	0.498933	0	0.166924	0	0	0	0	1.22788	3.53996	0	0	0	0	16.3572	0.163077	0	14.8082	0	0.205264	0
SbiHYZv1_04G0028950.2	Glycine-Rich	0	0.235731	2.09022	2.47063	1.81129	1.61804	0.060743	0	0	0.525163	0.162466	17.0059	0.915475	0	2.50371	2.45367	0	5.57571	2.01702	0.220894	6.55411	0.906988	0.110907	4.9679
SbiHYZv1_04G0028970.1	Glycine rich protein family	4.5774	5.61334	34.0218	22.2605	18.7587	5.03192	13.8317	7.62361	11.536	9.86916	6.50326	59.3679	22.6028	18.5838	18.4348	8.75816	4.63365	40.1579	7.7674	1.16519	38.0075	3.92118	2.51548	12.9341
SbiHYZv1_04G0029100.1	negative regulation of ubiquitin-protein transferase activity(UVI4)	12.2131	11.9036	2.65643	7.85275	2.29069	4.47075	9.32178	3.44696	2.43157	5.72931	0.862937	1.80024	6.61213	3.12059	1.89565	2.38015	2.32481	3.88503	1.80897	2.54855	5.1163	4.15397	6.43577	2.6391
SbiHYZv1_04G0029260.1	Folate receptor family	77.7638	41.035	124.56	176.318	53.2367	102.17	90.2686	183.849	157.567	100.711	139.062	321.749	90.1179	130.444	86.8563	127.567	62.5324	89.2042	40.965	50.3554	65.4254	44.2107	29.0525	28.5352
SbiHYZv1_04G0029270.1	zinc-finger of the FCS-type, C2-C2	82.5035	41.2364	104.71	169.208	62.2	118.53	104.962	189.448	159.248	118.417	170.449	266.459	94.663	113.472	63.6743	124.997	51.1836	87.8322	34.7744	44.9699	59.9788	28.2194	22.2109	21.9031
SbiHYZv1_04G0029510.1	Belongs to the cytochrome P450 family(F3'H)	8.15265	7.7995	2.78232	1.9193	6.67133	5.28941	11.1776	5.53576	6.90113	13.3064	20.528	1.55495	12.652	7.99951	5.41798	3.62864	9.80496	6.60051	12.0271	8.10174	3.01205	35.1927	10.8963	20.036
SbiHYZv1_04G0029780.1	Belongs to the actin family	50.6323	61.2621	22.1215	31.2917	38.5448	48.985	25.2272	19.9012	17.5013	41.2201	21.307	16.1164	30.5542	23.15	23.3824	40.9067	34.1115	32.1758	28.9264	51.6283	24.2158	60.0457	49.7071	48.9612
SbiHYZv1_04G0029840.1	Part of a stress-induced multi-chaperone system, it is involved in the recovery of the cell from heat-induced damage, in cooperation with DnaK, DnaJ and GrpE(clpB)	12.687	7.96375	3.81458	18.9654	13.0523	10.2765	3.09024	6.85796	17.084	4.3725	8.65067	13.4547	0	0	0	16.9016	0	12.5635	0	12.9446	11.4406	17.7139	17.2697	6.08403
SbiHYZv1_04G0029840.2	Part of a stress-induced multi-chaperone system, it is involved in the recovery of the cell from heat-induced damage, in cooperation with DnaK, DnaJ and GrpE(clpB)	5.79576	8.70012	9.53153	6.74488	3.93703	11.0401	17.9288	13.6439	5.7328	13.2233	13.2196	8.57278	24.1314	13.212	21.5509	6.55149	21.4606	4.53332	21.3588	15.5825	8.80564	8.17378	6.98815	15.0944
SbiHYZv1_04G0030010.1	Belongs to the glyceraldehyde-3-phosphate dehydrogenase family(GAPC3)	395.992	413.043	310.275	308.709	323.567	297.058	263.76	213.424	203.028	224.069	146.422	105.607	264.922	210.024	192.495	264.994	406.999	479.331	390.738	381.695	392.239	434.428	387.229	386.286
SbiHYZv1_04G0030050.1	Histone H2A	72.0618	64.8504	18.8889	45.2246	17.6488	26.6157	40.4842	15.0575	18.0584	30.4765	4.06696	9.09426	33.0443	8.30235	6.93138	12.6835	14.2766	22.5398	11.1784	11.7808	35.7945	30.5412	48.6035	19.1293
SbiHYZv1_04G0030210.1	helix loop helix domain	6.11114	6.98869	15.0799	7.00353	7.71736	9.12586	4.95677	5.34758	5.16051	2.89655	2.65199	3.75315	4.87876	7.62453	7.68893	4.83324	5.3099	6.05615	5.62671	6.82159	6.78097	6.10125	6.10271	8.9866
SbiHYZv1_04G0030360.1	B-box zinc finger	228.819	191.599	160.318	263.448	217.208	294.689	85.6151	114.835	104.861	61.1962	63.3528	100.579	125.109	120.555	120.462	432.206	302.944	323.748	285.573	274.26	356.399	225.537	246.735	251.565
SbiHYZv1_04G0030500.1	Protein of unknown function (DUF1218)	11.2102	12.1273	18.9623	13.5681	18.9651	11.9339	42.4397	39.5437	45.6608	31.3982	40.8114	17.9394	6.29243	11.5187	8.40701	3.9239	7.3244	6.93455	6.2537	3.67444	5.99716	8.17479	5.64706	7.31787
SbiHYZv1_04G0030570.1	ACT domain	17.9059	18.24	9.56157	14.0674	13.2904	16.6964	18.9933	12.331	14.0512	14.8413	12.9265	12.3337	13.0626	13.6779	13.9676	6.20244	5.45357	8.37396	4.93459	9.64483	8.73827	8.22934	10.881	6.60372
SbiHYZv1_04G0030610.1	-	4.54491	2.30514	1.28212	2.44223	6.11946	3.96665	8.81577	9.23364	6.5504	4.9164	6.29093	4.45018	2.69356	6.77593	5.96703	3.18588	3.53732	4.17114	1.56783	2.99531	3.4621	2.73702	2.26554	2.42799
SbiHYZv1_04G0030720.1	CCT motif	52.0918	53.7587	67.074	69.5091	62.2604	73.2336	54.8207	61.2273	57.2672	19.1336	17.025	44.4584	28.2696	26.1133	26.1016	77.7918	62.7316	74.5743	81.157	62.0726	78.6828	49.4777	59.6529	53.4455
SbiHYZv1_04G0030740.1	tRNA (adenine-N6-)-methyltransferase activity	110.055	112.35	82.4273	78.2863	105.108	92.0487	57.0743	56.4792	57.3085	29.4995	38.9821	45.6266	64.3232	68.4922	75.8866	129.025	108.24	108.755	122.157	125.66	124.155	107.095	121.93	122.918
SbiHYZv1_04G0030970.1	Belongs to the calycin superfamily. Lipocalin family(TIL-1)	68.7924	75.4584	71.703	42.0626	104.88	76.1109	99.7341	65.0048	80.1469	199.362	226.219	110.592	165.275	202.532	209.762	82.6554	107.619	65.5619	85.6276	96.7823	80.323	106.354	101.056	188.237
SbiHYZv1_04G0031190.1	Leucine rich repeat	208.641	150.565	172.281	187.031	261.544	159.771	459.153	504.103	547.964	349.973	736.573	247.026	179.125	631.424	373.857	126.564	256.904	124.945	196.161	130.003	119.485	217.385	189.146	238.701
SbiHYZv1_04G0031220.1	At4g06744-like	30.83	61.6442	12.6871	29.621	32.2344	51.4743	31.0333	16.8313	14.5346	43.7303	5.7951	1.49739	47.0447	13.8891	8.1426	53.7375	36.6315	23.9665	38.164	89.2515	29.9943	81.9461	69.2785	53.0968
SbiHYZv1_04G0031270.1	Belongs to the 'GDSL' lipolytic enzyme family	44.1385	35.3613	27.1649	38.1423	24.3198	23.0092	40.9358	24.3963	19.8087	32.6767	5.40351	7.56283	48.5115	13.2267	13.1715	31.3677	25.9032	25.1206	10.8078	28.726	39.2994	40.8043	44.9846	22.5436
SbiHYZv1_04G0031300.1	WD40 repeats	31.7695	34.9219	27.5157	26.2624	36.4101	28.8993	23.8236	24.2557	29.9007	38.3005	54.4719	28.7081	68.5772	76.4415	82.74	42.274	43.8352	32.4486	47.3043	48.6557	39.8555	52.6142	58.703	51.6677
SbiHYZv1_04G0031400.1	Two-component response regulator-like PRR1(TOC1)	5.92988	4.76537	17.6541	16.879	4.98826	12.8269	35.5082	40.6084	48.845	108.835	125.057	164.17	58.5885	64.5607	62.9746	2.14355	1.41136	2.82213	1.46549	1.47686	2.8068	2.24734	1.52269	1.70031
SbiHYZv1_04G0031480.1	Leucine rich repeat	13.1882	8.41169	12.1297	21.8927	23.9611	11.0992	24.5478	35.7519	30.4717	32.1319	104	40.6912	31.8986	133.6	68.6146	11.1632	21.7942	7.95245	10.1276	8.15733	9.32665	13.1169	7.21461	16.0038
SbiHYZv1_04G0031500.1	Protein of unknown function (DUF861)	8.17751	7.23106	34.8856	21.0172	12.2279	14.03	21.2052	32.4905	25.3269	14.2669	17.6594	29.6022	5.98227	8.18906	7.68073	8.82623	5.72473	16.2715	6.85267	4.69383	8.32046	5.22267	4.95482	6.87186
SbiHYZv1_04G0031700.1	RNA recognition motif. (a.k.a. RRM, RBD, or RNP domain)	17.2977	17.2837	7.91163	16.9956	20.7844	14.0446	9.57863	12.2445	11.2269	8.34137	7.20983	13.1574	19.9279	18.1513	27.5546	31.4418	28.2521	21.0647	30.8431	37.7244	22.3386	29.2927	26.0594	24.2762
SbiHYZv1_04G0032070.1	Senescence regulator	6.34411	3.91284	13.4437	15.7501	8.1263	5.26854	7.32866	17.2984	8.83917	2.16251	4.82173	29.1677	2.26581	3.44239	6.45475	9.3158	7.04923	16.0662	3.83014	2.90031	9.49853	2.72277	1.40307	2.48988
SbiHYZv1_04G0032080.1	Belongs to the MIP aquaporin (TC 1.A.8) family	136.467	138.764	77.539	141.108	117.128	174.545	77.6252	117.634	100.727	73.9572	78.3733	56.9583	116.37	97.4891	73.7053	372.725	213.447	204.088	185.081	243.02	176.218	128.415	117.606	138.207
SbiHYZv1_04G0032100.1	Belongs to the DEFL family	113.097	96.9923	19.762	81.4115	19.959	44.9027	74.4668	41.1741	30.4948	52.8465	7.82813	12.1305	67.5951	19.2992	9.77743	27.3602	24.1672	48.0113	13.3152	21.3301	39.1635	39.4721	46.6109	17.6197
SbiHYZv1_04G0032570.1	BRO1-like domain	7.56766	6.82668	8.73286	6.41741	7.77713	6.0329	6.89813	5.28295	6.29674	6.06091	6.68991	6.59594	8.89288	7.46552	11.1016	10.7089	15.6535	12.8821	14.388	11.7501	9.96322	16.842	17.6502	15.1026
SbiHYZv1_04G0032700.1	Belongs to the protein kinase superfamily	28.2942	26.7807	36.7237	43.9593	38.7501	33.3453	37.842	39.7789	40.5194	38.4202	44.9456	71.3713	44.6862	48.7372	48.5079	86.3708	80.2291	101.475	75.1546	62.2259	62.747	44.0334	57.4394	61.8949
SbiHYZv1_04G0032700.2	Belongs to the protein kinase superfamily	7.75141	7.98704	12.9362	13.6564	12.8774	9.76949	11.0327	9.97053	12.6119	12.7261	12.9141	16.8259	13.9909	14.8766	15.5384	27.2274	18.2594	24.2661	20.5759	14.9173	16.6702	15.7551	13.0148	17.7626
SbiHYZv1_04G0032720.1	Pollen allergen(EXPB1)	1.64056	2.37567	0.959373	3.57016	3.59272	4.29956	4.37326	3.77272	2.37647	4.87913	1.12922	0.647994	12.4592	4.99024	1.86718	7.35609	2.53472	3.35586	2.6059	8.16546	3.81142	6.51023	6.72241	6.45461
SbiHYZv1_04G0032860.1	Phosphate-induced protein 1 conserved region	35.2295	28.6423	10.9168	23.9983	15.4033	17.19	11.6205	6.56029	8.57291	20.0817	34.7891	15.9743	13.5533	19.9562	18.4104	14.9249	10.4632	10.1079	7.65194	9.8922	10.4419	9.3363	9.99202	8.85837
SbiHYZv1_04G0032870.1	Phosphate-induced protein 1 conserved region	34.4853	27.9816	30.5408	25.1702	16.7299	34.3351	9.35249	13.6333	16.0314	18.3847	45.7647	57.6311	9.34654	27.8131	26.6458	31.9927	21.336	23.8874	13.1968	12.1125	15.8614	8.49534	12.171	14.9242
SbiHYZv1_04G0032950.1	RNA recognition motif	18.464	15.5479	22.3189	21.932	11.6138	15.0035	13.5454	16.5136	13.9038	10.9564	16.826	22.6171	10.7699	12.3241	11.0856	17.1879	9.47502	15.088	10.5438	13.5133	13.647	8.13491	9.43338	8.29067
SbiHYZv1_04G0033780.1	Belongs to the MIP aquaporin (TC 1.A.8) family	12.9423	25.7712	40.4449	13.4061	35.6351	19.4031	32.278	13.9057	22.3446	23.0358	8.17625	9.31473	18.7414	11.4626	39.0246	55.6635	72.8604	60.2783	98.7843	47.7531	29.8478	79.8588	105.515	114.729
SbiHYZv1_04G0033830.1	Glucose inhibited division protein A	233.734	239.4	142.073	114.127	200.604	218.044	189.771	126.021	174.256	123.293	124.345	42.0266	124.003	108.906	116.423	166.159	140.385	118.439	135.499	201.665	148.303	139.345	164.673	143.965
SbiHYZv1_04G0033840.1	Belongs to the glycosyltransferase 1 family. Bacterial plant glycogen synthase subfamily	12.0075	12.6105	12.5771	8.70259	12.4009	9.2792	6.51877	4.3707	4.18841	3.50773	1.76737	1.71622	8.69232	7.66492	7.78238	15.9029	17.7514	14.1824	16.2062	18.7875	13.9631	17.9368	18.4182	17.8617
SbiHYZv1_04G0034610.1	-	2.49568	2.30692	2.49861	1.20537	1.79369	2.11549	1.82578	2.41246	2.63097	8.27375	7.98578	5.60842	9.60978	7.401	9.34889	4.50926	4.47426	5.56835	2.88156	3.95075	1.03675	4.68955	4.20043	3.48735
SbiHYZv1_04G0034660.1	Probably involved in the RNA silencing pathway and required for the generation of small interfering RNAs (siRNAs)	15.023	12.8954	8.37944	33.1476	12.7975	20.857	20.6544	27.3041	22.7432	34.4262	35.8955	44.2026	26.2431	33.9571	24.6614	22.493	19.8806	16.7076	21.2973	21.9205	17.5405	22.431	24.332	24.9388
SbiHYZv1_04G0034830.1	NUDIX domain	29.5484	37.1854	61.7325	29.1274	73.5032	34.0307	50.0484	37.9632	35.2741	57.2037	37.2637	41.4971	96.4038	75.9468	74.9029	92.2592	90.036	77.7305	91.4899	82.9819	68.2513	99.9728	84.0691	119.571
SbiHYZv1_04G0035030.1	CCT motif	16.2353	14.4196	8.91949	18.4708	12.4589	34.7014	29.1961	35.8721	34.9568	43.7416	59.528	51.2392	36.6052	47.3845	31.097	16.833	10.849	9.29191	10.372	14.7523	12.4843	10.3365	12.6859	11.8681
SbiHYZv1_04G0035090.1		37.8599	46.5368	31.3454	39.1456	42.7199	28.4328	28.5465	31.3993	32.7189	15.1332	10.9578	22.6716	21.8368	16.4174	28.8817	41.969	37.1604	33.5353	35.289	40.9641	32.3199	36.2851	29.8416	24.2495
SbiHYZv1_04G0035120.2	mRNA processing(ORRM1)	9.75677	11.4099	7.97275	6.65677	8.95336	10.793	14.5716	10.2547	12.493	14.3027	12.4515	7.91014	6.42873	6.79066	8.51136	3.56058	3.45304	3.26217	3.0192	5.29268	4.01217	3.98928	4.78369	4.21557
SbiHYZv1_04G0035260.1	Rhodanese Homology Domain	74.9905	81.8388	36.809	42.6026	51.7667	84.8823	39.6579	28.3448	21.9829	19.8927	24.78	3.94063	9.5678	6.32694	3.44744	76.364	57.3089	72.2913	83.7561	108.011	72.1589	102.107	114.381	117.708
SbiHYZv1_04G0035740.1	Alkaline and neutral invertase	16.5521	16.8473	23.3333	10.7943	21.3628	15.8711	10.5959	7.71696	7.8617	7.73694	7.81538	8.04848	11.1812	9.89645	12.4662	26.8754	35.5547	27.4467	31.8886	17.8768	24.4981	32.9646	24.1944	30.3265
SbiHYZv1_04G0035800.1	Zinc finger protein(COL9)	5.22654	4.23022	4.70424	7.51447	4.14693	7.5663	7.86806	8.11678	9.06339	45.0828	61.2304	77.4935	59.8291	70.417	59.5227	6.10775	4.02107	4.61327	3.1635	4.40151	5.09462	3.41656	3.9243	3.40799
SbiHYZv1_04G0036610.2	protease do-like	16.2802	10.3615	19.9856	18.2879	18.9535	14.3075	20.0789	19.5228	26.1392	19.8368	21.3094	19.2514	10.2615	11.1282	15.273	13.1998	14.8489	13.381	0.025686	10.7182	10.9419	0.138325	15.4145	13.4879
SbiHYZv1_04G0036930.1	Histone H2B	126.524	126.065	35.9588	90.5762	29.5754	46.0585	65.4359	27.2088	26.7274	61.9805	7.61789	19.2373	50.6228	16.9281	12.6949	14.9739	25.2473	50.7553	16.6535	26.6011	65.8823	49.4986	91.864	37.6899
SbiHYZv1_04G0037140.1	SANT SWI3, ADA2, N-CoR and TFIIIB'' DNA-binding domains	9.77085	12.7237	1.89042	4.091	6.58282	4.22331	3.80647	1.76746	1.39846	2.86319	1.39345	1.98999	1.59152	1.06893	1.81107	1.73054	3.36714	1.93413	5.81587	6.49176	2.21383	16.084	12.0785	13.4023
SbiHYZv1_04G0037340.1	AAA domain	15.8438	19.3695	17.6237	7.68242	21.161	9.54718	13.1639	6.59132	10.241	6.11304	4.80444	2.15831	7.65296	3.78981	12.592	12.0442	13.3595	9.89733	13.1495	12.981	10.7558	18.2772	15.207	14.0688
SbiHYZv1_04G0037350.1	carotenoid dioxygenase activity(CCD4a)	107.076	129.601	151.641	75.3561	146.127	81.5253	90.6068	106.575	131.872	15.3951	21.1858	16.1853	13.5847	16.7414	25.5953	78.4897	69.3754	62.0237	106.69	85.134	87.5199	56.4378	97.0674	68.5727
SbiHYZv1_04G0037370.1	Belongs to the cytochrome P450 family(CYP707A1)	13.3828	12.8631	44.96	12.8208	14.2383	11.285	7.31281	6.33462	8.37279	11.3362	13.0455	19.0111	9.124	8.47435	19.1267	10.6268	11.1359	9.5508	6.58389	10.5057	7.68874	5.76562	7.31381	8.53968
SbiHYZv1_04G0037570.1	Amino acid permease(PUT1)	10.2194	9.19498	10.2431	13.9892	13.0128	12.6243	19.2326	23.5547	23.3522	12.6837	15.13	12.3938	4.40379	7.20561	5.31712	6.93238	7.63874	6.47093	7.93205	6.33117	8.4136	7.06824	7.41723	8.50464
SbiHYZv1_04G0037600.1	Anaphase-promoting complex subunit 4 WD40 domain	38.5534	32.5952	9.34593	38.5101	6.73793	16.085	30.2031	13.2049	10.748	23.2194	7.61534	12.1641	20.7372	12.5637	11.0922	8.80129	8.39817	17.5513	7.43801	9.80575	13.4995	16.1331	15.0737	7.71939
SbiHYZv1_04G0037660.1	Control of topological states of DNA by transient breakage and subsequent rejoining of DNA strands. Topoisomerase II makes double-strand breaks	46.4714	37.5572	9.41306	30.4347	7.21457	17.0756	33.8631	12.2679	10.3021	20.3713	3.1616	8.62545	18.2992	8.02025	5.71404	7.63883	7.45248	15.6125	6.34483	9.15927	16.6845	15.2558	20.731	8.18903
SbiHYZv1_04G0037680.1	-	15.106	10.2926	1.8643	7.28633	1.73292	5.37231	7.98835	3.44021	1.8476	5.85202	0.839451	1.278	5.03531	2.27963	1.52499	2.31356	1.83306	4.91999	2.37282	2.20884	3.45142	4.03572	5.47419	2.26684
SbiHYZv1_04G0037810.1	DYW family of nucleic acid deaminases	39.5154	41.2816	31.0039	35.3458	43.3878	40.8877	20.5292	26.9294	26.7372	2.91561	3.96485	3.039	6.79517	10.2902	10.5507	48.8412	41.3141	37.422	50.6488	46.0087	48.3339	33.5582	40.3251	35.9281
SbiHYZv1_04G0037820.1	AMP-binding enzyme(4CL3)	10.9862	13.7571	7.66673	3.92587	10.854	6.23132	8.18545	2.66892	3.70725	7.55459	3.63256	1.73101	9.57937	7.81994	8.1851	7.37969	13.4273	11.569	11.9076	12.1147	7.80912	23.9889	14.1107	13.2924
SbiHYZv1_04G0038500.2		8.48522	8.68121	3.25654	6.57522	6.72744	7.63046	8.29957	10.1277	9.50325	12.1254	13.2338	9.03115	14.0776	13.2915	15.6411	7.87103	5.10734	4.25386	7.36127	8.88532	5.48008	6.7771	7.76163	6.08508
SbiHYZv1_04G0038570.1	Protein phosphatase 2C	1.96938	2.22307	1.69121	3.76052	1.29394	1.7947	1.95061	1.11645	1.55017	3.94547	4.03325	3.39824	9.53662	9.27176	8.88315	1.4147	1.4643	1.89143	0.934865	1.60891	1.54044	2.20295	1.90103	1.19832
SbiHYZv1_04G0038610.1	Core component of nucleosome. Nucleosomes wrap and compact DNA into chromatin, limiting DNA accessibility to the cellular machineries which require DNA as a template. Histones thereby play a central role in transcription regulation, DNA repair, DNA replication and chromosomal stability. DNA accessibility is regulated via a complex set of post-translational modifications of histones, also called h…	129.035	112.807	37.5212	97.9098	28.7285	47.2724	70.5393	34.651	31.6953	66.1441	8.27762	18.7499	64.5752	14.1371	12.6104	17.4792	27.3698	47.4276	20.3294	27.2154	69.7959	54.3923	89.5443	37.1407
SbiHYZv1_04G0038700.1	-	3.45766	2.90105	2.65357	6.51302	3.34979	5.46005	10.5654	13.9524	11.3069	17.1705	16.6383	18.4584	11.8175	9.01672	6.2211	3.25843	2.43815	2.0488	1.45071	2.44759	1.97287	1.34547	2.00236	1.01558
SbiHYZv1_04G0038850.1	SANT SWI3, ADA2, N-CoR and TFIIIB'' DNA-binding domains	27.4658	26.8734	33.6101	24.0067	30.3543	24.8606	9.63706	13.5013	14.7664	6.957	6.33799	9.56158	16.4533	18.709	24.2594	32.9016	33.154	31.1593	38.1213	33.5895	33.4532	33.261	29.6189	34.168
SbiHYZv1_04G0038980.1	SPX domain	1.0843	2.10863	9.87023	2.06663	3.57407	1.73182	1.30267	1.32401	2.09097	7.30346	1.35861	2.74864	11.0639	8.13753	43.1951	6.69938	5.37371	5.24292	8.72567	6.65027	2.9435	7.63124	8.92497	10.4244
SbiHYZv1_04G0039150.1	-	0.271265	0.281777	2.02041	0.907013	0.287829	0.353752	5.61261	7.50523	7.63	39.6778	39.7742	35.6756	4.03727	5.13609	5.98322	0.22588	0.083933	0	0	0	0.160134	0	0.122479	0.142811
SbiHYZv1_04G0039190.1	dof zinc finger protein	17.5555	19.5014	14.7417	23.1544	16.6527	18.7909	17.3991	16.3553	15.5635	31.6178	37.1093	31.4154	35.0248	35.9374	44.0302	26.173	21.6505	18.8894	24.4624	29.5598	18.2449	24.624	34.6118	25.6419
SbiHYZv1_04G0039330.1	-	6.02937	7.17038	4.65013	4.0699	7.48851	6.26422	3.9969	2.531	2.99172	16.2316	15.9799	8.74057	28.3641	28.2071	29.1693	9.42118	12.2367	8.0816	9.52487	10.7714	9.41945	12.2801	11.6436	13.2312
SbiHYZv1_04G0039340.1	Transmembrane amino acid transporter protein	41.4766	29.5382	103.836	92.0643	36.0649	70.5129	86.2679	148.673	146.442	86.9238	144.541	222.07	60.7037	93.3082	70.2515	37.8771	23.839	48.5126	29.0186	23.5061	42.582	18.1275	18.7264	15.2345
SbiHYZv1_04G0039630.1	Belongs to the protein kinase superfamily. Ser Thr protein kinase family	3.8639	3.69652	5.35348	6.38581	5.91343	3.04269	8.06893	10.7643	11.1789	9.47022	10.2736	8.07836	8.56726	12.7455	12.4628	9.22189	9.08826	8.73333	11.577	9.13709	5.28416	9.64846	7.96872	9.60998
SbiHYZv1_04G0039950.1	Hydrophobic seed protein	47.4754	55.7576	10.1603	35.739	26.2022	31.5914	23.2064	13.0752	8.86904	19.3836	4.50487	3.19777	23.7869	15.0366	8.34159	23.4616	20.8231	8.80742	16.7966	34.1997	19.2815	21.3871	29.3461	15.8339
SbiHYZv1_04G0039980.1	Methionine biosynthesis protein MetW	22.0711	18.3315	28.5381	42.8175	28.0124	31.3396	39.8828	51.6862	55.8672	54.1428	55.1695	73.4668	36.4943	48.7032	40.5408	46.5687	31.0116	40.7732	39.2796	35.1035	36.0662	25.4549	25.21	24.135
SbiHYZv1_04G0040190.1	Removes the phosphate from trehalose 6-phosphate to produce free trehalose	11.9106	15.5437	67.9034	15.9073	18.1109	12.9993	15.4654	12.029	15.154	28.3302	36.1886	34.9203	16.5358	27.4065	37.5478	14.1512	18.264	24.2094	14.9792	13.2294	16.5507	20.4477	16.8629	22.102
SbiHYZv1_04G0040290.1	Belongs to the expansin family	4.19677	10.0726	7.86649	8.32545	12.104	4.96649	12.7256	9.31457	7.29467	18.591	2.12874	2.41298	25.1047	13.3268	7.52266	22.0425	25.2862	13.1147	17.5271	46.6463	20.639	25.7553	28.3178	20.0731
SbiHYZv1_04G0040300.1	Belongs to the expansin family	0.499016	0.639	2.13558	1.00529	2.16588	0.170911	2.02496	1.50789	1.04661	3.54073	0.710119	0.370974	4.72321	1.90392	0.691025	6.17888	8.30467	4.43581	7.07079	16.49	11.6373	9.21632	7.44939	7.40911
SbiHYZv1_04G0040370.1	Belongs to the MIP aquaporin (TC 1.A.8) family	12.837	11.289	3.54288	7.98877	11.0342	7.30938	6.19146	6.79029	5.16063	9.90409	6.90929	1.86337	14.9489	6.54041	5.96977	17.1129	16.0532	11.7841	16.52	22.484	16.59	24.501	19.4448	20.884
SbiHYZv1_04G0040420.1	AP2 domain	1.53367	2.09707	1.69303	1.53532	1.96365	1.27534	2.41455	1.28255	1.86336	3.18995	1.34417	1.48666	5.14012	2.54945	1.82624	3.82426	4.64898	3.35712	5.51011	5.3118	1.77191	9.62653	5.47065	4.11047
SbiHYZv1_04G0040640.1	Belongs to the enoyl-CoA hydratase isomerase family	12.2073	10.4616	16.2573	17.1265	7.72338	11.6377	11.8587	12.0143	10.2721	16.8452	10.6116	30.4418	17.679	11.5285	14.7287	16.0285	7.50128	15.4735	7.42325	7.65319	13.1985	5.75576	4.35551	3.67183
SbiHYZv1_04G0040650.1	Belongs to the enoyl-CoA hydratase isomerase family	15.1612	15.5012	12.8097	17.5415	14.2789	18.0165	22.3781	24.9859	22.2634	34.6229	32.1613	30.8385	28.2731	25.3802	23.5405	15.0511	12.1728	11.1465	10.0326	11.3243	10.0539	13.1477	11.4789	12.4343
SbiHYZv1_04G0040970.1	Belongs to the cytochrome b5 family	11.7985	14.3078	36.8796	28.1261	25.1869	18.0817	16.0374	18.9825	18.2752	18.1013	19.9804	26.9898	24.4208	22.2487	31.7278	36.4233	41.2452	61.3907	50.4677	28.1872	40.7393	31.4288	31.0815	49.9993
SbiHYZv1_04G0041000.1	Homeobox associated leucine zipper	5.64853	5.38155	14.1802	11.9511	17.4192	19.5121	12.6731	14.5269	10.7254	20.7919	9.25749	75.6508	43.658	11.3057	74.4349	73.18	57.8351	105.232	69.2407	19.9977	52.4942	29.1813	19.4568	31.3818
SbiHYZv1_04G0041220.1		172.608	155.564	243.897	313.36	198.997	223.617	279.138	335.985	345.443	298.588	284.987	337.173	172.903	168.791	179.475	104.59	99.6648	100.275	89.522	97.8316	94.1102	118.302	98.4607	88.1823
SbiHYZv1_04G0041320.1	MSP (Major sperm protein) domain	28.5165	24.8453	23.5372	23.5441	32.218	26.0341	21.3021	22.9305	27.1617	22.2002	23.6755	26.4823	27.7872	37.2672	37.676	52.7495	49.7806	49.9162	48.5862	51.1455	46.4221	42.4231	48.5405	47.5034
SbiHYZv1_04G0041450.1	Belongs to the short-chain dehydrogenases reductases (SDR) family	3.90982	3.76503	6.04518	3.3162	4.06815	3.67729	6.48196	5.56452	5.63541	4.53188	9.79273	2.94656	4.05034	10.0872	8.2609	4.0147	7.779	10.6453	9.25525	7.78342	6.89808	21.2559	13.8551	18.5456
SbiHYZv1_04G0041680.1	CAAD domains of cyanobacterial aminoacyl-tRNA synthetase	21.4441	32.1937	18.8481	13.9381	35.4635	25.9892	21.8421	14.6131	21.7528	19.7762	17.9598	6.82621	22.2034	27.3569	26.2473	26.5743	45.0622	31.9688	54.8654	36.9079	38.3841	75.7544	48.7485	41.0861
SbiHYZv1_04G0041990.1	The light-harvesting complex (LHC) functions as a light receptor, it captures and delivers excitation energy to photosystems with which it is closely associated	142.523	201.845	124.356	79.1922	150.455	207.149	132.88	114.459	116.907	183.317	299.626	139.309	301.165	342.953	332.175	159.924	142.758	116.278	189.487	213.825	141.731	151.174	212.321	204.982
SbiHYZv1_04G0042050.1	oxidoreductase activity, acting on other nitrogenous compounds as donors, iron-sulfur protein as acceptor(NIR)	30.2357	35.69	92.6657	19.1704	62.5947	25.1054	20.5736	27.1379	36.5355	17.4698	25.544	20.9107	48.3647	72.9064	102.013	40.2115	34.4671	55.2636	52.6613	27.9334	35.155	31.1432	30.3872	41.683
SbiHYZv1_04G0042070.1	Protein of unknown function (DUF1685)	69.7035	76.9379	55.603	78.9102	73.3001	89.0858	127.167	149.933	132.543	149.492	172.516	100.056	105.835	92.0893	67.8838	65.2014	45.4027	47.6035	44.2264	62.5094	44.431	57.8015	58.0055	48.8772
SbiHYZv1_04G0042080.1	basic region leucin zipper(ABF1)	14.7696	16.0745	37.6557	15.9901	21.2119	17.9872	33.5748	24.5045	23.3892	37.577	32.0224	71.8741	47.1211	28.5798	69.6996	57.877	53.7991	77.4661	47.3996	31.264	37.0794	28.4524	34.0129	36.6094
SbiHYZv1_04G0042440.1	Tyrosine phosphatase family	15.6329	18.4235	14.1647	16.3516	22.2672	8.85561	9.33312	6.66191	6.53698	7.33878	5.76185	5.33749	8.75277	7.77091	12.3343	12.0659	20.1682	21.0429	23.5684	17.2287	15.346	27.1848	29.2502	27.0079
SbiHYZv1_04G0042550.1	in StAR and phosphatidylcholine transfer protein	13.5929	16.2821	6.74142	8.65853	7.20685	6.66082	6.50707	3.7601	3.53495	8.76526	5.28483	2.88594	10.0869	6.25953	6.03703	9.11916	7.44728	6.61414	4.68175	9.4122	6.19075	9.6605	8.9937	4.9694
SbiHYZv1_04G0042650.1	Protein of unknown function (DUF3464)	18.3371	26.1495	22.6177	15.5074	25.5803	26.5255	41.09	34.5081	40.6721	63.897	104.491	47.5071	52.7004	58.3817	65.0618	8.39492	8.21828	8.09369	10.555	11.4634	9.44162	8.29979	12.4021	12.4911
SbiHYZv1_04G0042680.1	Thioredoxin	4.51252	7.02785	9.05494	9.95688	7.7435	22.4158	39.2521	55.4748	44.2562	101.434	177.619	124.249	43.4555	57.1116	39.9258	3.61137	2.11479	2.08247	2.83983	3.09002	3.36965	2.74056	3.5346	2.10594
SbiHYZv1_04G0042690.1	-	8.7287	4.23481	72.2828	17.7139	7.91305	8.97409	8.597	17.5601	12.4678	8.77612	21.0286	45.373	5.67068	15.3788	8.88729	6.03115	8.83216	23.0741	9.06129	4.75335	17.8071	3.37304	1.51435	7.39797
SbiHYZv1_04G0042730.1	-	1.85023	3.33489	5.02362	2.13375	5.99227	2.55692	5.96779	3.31626	4.33924	8.52907	7.22079	8.08489	9.00207	12.8438	21.6594	4.97786	7.50381	12.4704	7.1362	4.71791	3.14544	7.45803	7.26469	8.24944
SbiHYZv1_04G0042870.1	QLQ	25.4477	21.434	1.79981	12.2226	7.47192	17.728	9.46144	3.53525	5.67146	15.819	2.19944	2.47822	10.4564	2.9372	6.02923	10.2912	9.23205	5.81616	6.58713	12.1091	8.18217	23.3854	27.0353	27.4939
SbiHYZv1_04G0042950.1	Pathogenesis-related protein Bet v I family	53.9016	47.9898	41.2138	30.842	60.4958	46.2016	35.976	31.5505	34.3659	30.8676	27.5563	18.0321	37.1264	35.8716	41.5884	61.0593	81.5944	56.6042	98.3461	66.6862	73.1707	109.599	84.267	105.071
SbiHYZv1_04G0042960.1	Pathogenesis-related protein Bet v I family	75.3671	90.2441	68.1135	55.1161	114.056	70.5303	65.4849	76.5776	75.1227	65.2872	74.2034	56.6367	106.486	134.413	124.739	119.888	125.598	114.778	153.36	123.429	146.443	161.915	147.283	152.277
SbiHYZv1_04G0042980.1	heavy metal transport detoxification superfamily protein	172.063	212.481	68.647	72.9589	122.108	212.434	153.403	98.5545	91.2612	176.779	152.036	58.6089	175.952	133.398	118.725	76.4314	79.6207	67.4813	77.0597	125.356	93.4355	95.743	107.455	105.502
SbiHYZv1_04G0043210.1	Belongs to the GroES chaperonin family	115.454	144.403	29.4834	69.8602	68.3873	177.209	114.99	90.5386	62.5956	161.88	82.1286	37.3502	181.416	79.2563	58.6393	52.964	43.6903	30.9755	28.7076	82.0568	50.4464	54.4666	76.376	50.1633
SbiHYZv1_04G0043340.1	Belongs to the small heat shock protein (HSP20) family	5.63907	4.37	5.80491	7.7314	10.3889	5.57115	2.21031	3.65772	5.5499	3.60277	2.0718	7.24424	19.1196	5.58963	26.9309	47.1043	29.1536	38.5954	55.8322	29.475	28.0078	30.1004	21.0085	25.1475
SbiHYZv1_04G0043660.1	-	12.0544	10.5152	11.0014	15.2663	13.5342	11.7583	14.1709	12.7484	13.2677	13.2523	15.4142	17.0062	14.0516	16.6927	13.905	20.6058	24.3119	18.1839	21.9892	22.748	17.6594	25.1644	22.7198	22.619
SbiHYZv1_04G0043700.1	Protein of unknown function (DUF1668)	0.158753	9.24089	0.815668	0	4.1879	0.081843	0.007222	2.76666	2.05547	0.215542	0.046873	0.045428	0.107267	7.47612	0.211862	0.110515	4.92814	5.18248	1.85439	7.35992	2.09708	0.405091	3.61341	2.42967
SbiHYZv1_04G0043800.1	Glycosyltransferase family 20	114.636	81.2113	133.704	170.662	85.4314	150.091	92.756	144.922	113.245	47.4284	81.2533	186.326	57.7576	69.419	72.1748	120.376	70.5709	126.788	79.4852	76.0599	124.444	31.7397	31.7329	42.7211
SbiHYZv1_04G0044370.1	Transcriptional activator that binds specific DNA sequence	7.07186	6.74395	8.1015	11.3298	7.53853	6.97102	9.42674	9.60653	8.78348	15.1567	13.6117	21.1542	16.096	17.9049	13.7173	10.8777	8.71761	9.38734	8.08802	10.8499	8.09421	7.65066	8.82833	7.58842
SbiHYZv1_04G0044380.1	Alpha beta hydrolase domain-containing protein	13.025	10.7345	9.27449	10.5227	9.17681	6.99957	6.67551	5.17233	5.55793	5.70052	4.29059	2.16363	13.2115	6.98195	15.3835	14.9607	12.8463	11.9379	11.4661	14.3634	8.90361	16.786	17.0033	17.284
SbiHYZv1_04G0044410.1	AP2 domain	1.34229	1.08567	2.7853	9.63771	1.68991	1.9776	5.48966	5.71682	5.22292	6.23023	1.96881	9.96168	8.53526	3.61757	1.70506	3.23052	3.15885	4.73386	1.26512	1.28408	4.97984	3.26308	1.78739	1.76655
SbiHYZv1_04G0044450.1	Belongs to the MCM family(MCM5)	17.4944	14.7302	8.19834	10.9512	5.99336	6.64011	7.94521	3.14895	4.99763	6.76977	1.78278	1.77825	6.82261	4.11348	3.65928	3.72144	5.88459	9.89109	4.37467	4.23916	9.30064	8.01194	11.9522	5.34262
SbiHYZv1_04G0044510.1	RING-like zinc finger	20.2334	23.8922	16.3795	25.5548	27.6027	23.9315	14.0033	17.9755	17.1533	15.4629	9.39983	7.2196	17.6011	17.6402	16.608	32.5806	33.7626	23.1446	41.7762	38.0491	31.6897	47.7631	46.9443	46.9377
SbiHYZv1_04G0044730.1	Monogalactosyldiacylglycerol (MGDG) synthase	15.3849	16.3668	17.0971	13.8372	15.3462	11.2501	9.43005	9.4894	7.74412	8.44549	7.40861	7.16987	12.1869	11.622	12.1191	16.8542	15.7915	14.7442	16.7089	23.3536	15.5828	18.9732	20.0566	16.3044
SbiHYZv1_04G0044870.1	Belongs to the peptidase S10 family	563.208	505.384	535.879	488.469	495.3	461.368	689.159	433.833	556.124	422.456	257.033	288.916	352.832	164.857	172.299	369.249	274.541	388.521	349.781	340.056	401.956	292.022	394.036	319.775
SbiHYZv1_04G0044990.1	This protein is an auxiliary protein of DNA polymerase delta and is involved in the control of eukaryotic DNA replication by increasing the polymerase's processibility during elongation of the leading strand	82.8512	69.0351	43.6344	55.3732	39.0036	33.1264	40.6875	28.9226	30.1704	36.3961	19.895	30.0412	34.3037	26.8288	30.8773	21.0342	33.4293	52.6095	31.7942	25.8176	50.7568	49.0401	62.4231	32.2246
SbiHYZv1_04G0045180.1	Belongs to the protein kinase superfamily	3.60185	4.76813	7.59694	3.10687	11.0063	5.07433	7.06701	4.48261	6.57939	5.40695	2.27856	3.80537	8.04203	6.53709	12.1271	8.29378	11.3396	11.45	15.3223	8.28016	5.41479	16.8243	7.9306	14.5967
SbiHYZv1_04G0045200.2	Starch synthase catalytic domain	0.236065	0.122049	0.242664	0.713849	0.057287	2.77465	3.95762	3.17853	2.24744	4.35785	0.336281	0.142136	0.006599	3.39071	0.85383	0.013783	1.2493	0.007331	0.015252	3.90978	0.100082	2.34493	2.22357	0.013972
SbiHYZv1_04G0045220.1	Rho termination factor, N-terminal domain	1.14799	37.8501	29.136	22.2283	34.7822	29.8542	40.4204	25.9908	8.9017	47.2981	45.2229	34.1567	49.4396	51.9516	58.8883	16.8101	12.3527	20.4277	18.619	27.7393	0.324259	26.3436	29.5159	23.4955
SbiHYZv1_04G0045220.2	Rho termination factor, N-terminal domain	42.1091	6.26539	4.73162	4.05298	5.5994	6.11339	7.98162	6.10291	27.8744	7.72408	9.32628	6.21017	8.42029	7.17413	7.45566	3.62356	16.5822	2.84338	4.25465	5.36748	25.5578	4.35123	6.7324	3.23646
SbiHYZv1_04G0045360.1	EXS family	4.70188	9.17952	3.15322	9.8202	6.00242	4.35006	2.14901	3.02783	2.73365	2.28366	1.88526	1.69075	5.62255	2.12276	2.7041	8.50526	6.48405	6.1598	9.67232	12.9878	7.741	14.9326	15.8383	12.5257
SbiHYZv1_04G0045590.1	Belongs to the sterol desaturase family	18.2354	16.5198	14.1227	8.01512	9.42457	20.1543	17.705	5.29808	4.22183	15.9581	6.49017	2.09196	7.18528	3.79013	3.4889	6.57794	14.4265	7.33203	3.25531	49.0982	9.79094	36.9327	18.2366	21.0169
SbiHYZv1_04G0045600.1	-	52.7304	81.1431	111.889	78.7207	112.569	59.2448	121.166	147.361	160.369	137.367	224.005	140.102	171.458	210.306	173.559	65.7537	52.2674	59.9276	76.2663	79.9186	58.3115	53.7117	63.1236	64.594
SbiHYZv1_04G0045710.1	-	71.4024	84.4682	60.0028	45.1149	83.4546	64.0045	60.1609	59.388	69.3924	36.3206	45.3956	20.666	33.2553	32.653	35.9291	62.4016	66.4416	53.5004	79.6355	74.0167	73.8758	77.7736	80.4405	77.8321
SbiHYZv1_04G0045750.1	tail specific protease	17.1746	16.9311	13.0259	13.3098	13.5212	18.1672	9.05655	7.15572	7.04677	12.8488	11.2647	11.9699	25.3862	25.0821	27.6576	21.5268	22.9458	20.1091	19.0313	21.3868	16.7919	20.7752	22.3386	24.2848
SbiHYZv1_04G0045830.1	Belongs to the 'GDSL' lipolytic enzyme family	72.566	54.1955	28.5	101.978	78.7305	63.7701	97.6687	82.2222	53.6234	93.0305	30.8488	22.7813	246.789	90.9988	33.9255	87.18	64.2469	70.3608	47.9253	149.139	69.1248	113.27	89.23	63.0913
SbiHYZv1_04G0045880.1	ABC1 family	103.577	115.037	98.3154	47.6016	134.883	62.3536	42.2785	24.8337	34.8822	14.5732	12.2749	12.7257	34.7327	41.9015	75.4691	155.304	206.785	145.623	177.442	173.399	138.936	244.948	230.326	268.634
SbiHYZv1_04G0046010.1	CBS domain	397.832	232.243	338.607	833.003	387.014	901.401	825.008	1428.55	1369.3	895.986	1537.79	2169.64	523.974	921.263	564.573	425.529	245.825	411.602	267.982	229.947	345.071	111.66	186.387	190.216
SbiHYZv1_04G0046020.1	Belongs to the cytochrome P450 family	6.22835	7.81956	2.87362	2.77833	4.61489	5.75645	6.48675	2.02033	2.05495	19.649	14.6281	8.58732	33.258	30.5357	33.8712	3.81744	7.34497	5.79801	4.67689	7.16703	3.91565	13.1101	8.18675	7.76045
SbiHYZv1_04G0046060.1	-	5.01701	4.88718	5.73925	7.30132	14.3381	4.50908	15.5112	12.7389	10.1174	17.2342	16.1411	29.644	12.1817	19.1965	22.6106	15.706	23.7036	20.7534	19.063	13.3453	9.99964	16.867	16.4528	16.6443
SbiHYZv1_04G0046670.1	Belongs to the MIP aquaporin (TC 1.A.8) family	4.75257	6.01901	4.32465	5.14763	7.61684	5.06655	4.25452	3.53773	2.7913	13.526	2.60951	4.82489	10.2929	3.78349	5.62878	14.1038	12.2981	13.3793	14.629	15.4506	26.43	16.0982	15.3205	10.7534
SbiHYZv1_04G0046720.1	C2H2-type zinc finger	9.57315	5.33988	3.55206	6.18467	9.30882	10.2912	2.91465	3.01408	4.11391	2.90096	1.89677	1.5344	14.8052	11.2467	7.1492	22.0437	15.7854	8.9616	24.9185	18.0006	10.4652	18.4704	20.5734	12.6209
SbiHYZv1_04G0046990.1	Protein of unknown function (DUF3531)	19.3473	24.5678	12.6576	12.0936	19.296	23.8114	28.8009	16.9775	17.2753	38.9228	30.9892	13.4064	28.101	26.3453	29.712	7.62234	12.1317	7.58777	7.84886	17.0321	9.58522	11.4874	12.7572	10.4174
SbiHYZv1_04G0047080.1	TCP family transcription factor	24.4007	21.213	13.5119	22.2557	22.8449	23.3002	14.0499	14.3553	12.3044	11.6343	7.76558	8.74908	24.467	19.5635	16.6221	26.8649	24.1246	19.5918	25.9424	27.6505	25.0873	23.3719	23.9918	21.1288
SbiHYZv1_04G0047160.1	Replication protein A 32 kDa subunit	24.8325	21.7455	8.13732	13.0916	8.01407	9.05317	6.56959	2.73158	3.00141	8.65856	1.67619	1.23468	8.7199	3.36895	2.24984	4.02058	6.68256	11.2367	4.7689	7.50192	14.0378	14.8654	17.566	7.68929
SbiHYZv1_04G0047270.1	Domain of unknown function (DUF3067)	73.2638	77.9628	69.9768	54.9822	78.1755	53.9681	29.1747	30.5434	35.9052	14.7339	25.3176	17.7129	38.1755	47.9293	51.9563	115.151	108.669	97.0805	129.701	113.501	117.267	101.835	120.101	124.099
SbiHYZv1_04G0047660.1	Removal of H(2)O(2), oxidation of toxic reductants, biosynthesis and degradation of lignin, suberization, auxin catabolism, response to environmental stresses such as wounding, pathogen attack and oxidative stress	27.8155	28.6196	29.6988	26.9784	21.7464	40.8591	26.259	25.6014	20.7861	26.1804	32.6044	37.1798	29.2532	26.2169	29.9991	24.0314	14.9637	14.801	13.3332	23.7883	18.2521	13.76	13.2368	11.0138
SbiHYZv1_05G0000330.1	unsaturated fatty acid metabolic process	20.4688	20.5296	15.5162	8.17857	9.39019	10.164	9.93266	6.78503	4.24954	10.6544	4.15366	2.404	11.3241	5.91758	4.5563	10.7076	12.7618	11.939	8.26057	16.2186	12.7195	17.3572	22.5372	13.1074
SbiHYZv1_05G0000380.1	Asparagine synthetase	164.734	42.2719	79.762	273.647	78.9867	269.558	142.138	203.497	213.651	141.182	98.2524	378.619	92.8991	51.6152	99.785	275.367	100.632	170.074	82.232	72.3799	194.858	58.6779	34.8759	56.688
SbiHYZv1_05G0000430.1	phytol kinase activity	8.90844	9.23845	8.48084	16.4209	9.10444	11.9114	13.2975	16.9539	14.6186	17.6227	15.5157	29.7955	16.392	19.283	17.014	10.3729	7.86137	10.3883	8.27071	10.9521	10.7533	9.3025	8.87992	6.52308
SbiHYZv1_05G0000510.1	Stores iron in a soluble, non-toxic, readily available form. Important for iron homeostasis. Iron is taken up in the ferrous form and deposited as ferric hydroxides after oxidation(FER1)	11.6974	13.5006	77.8663	38.2835	19.7288	19.9649	33.6614	46.5326	43.6248	24.4467	31.3784	62.911	26.233	33.172	34.8509	17.5902	9.4822	43.0316	25.9631	10.9126	25.8669	7.7438	6.61208	10.4063
SbiHYZv1_05G0001320.1	Non-specific serine threonine protein kinase(CIPK15)	73.0095	70.8314	79.6338	88.7318	57.3631	69.5666	55.2091	70.2228	47.3447	50.8862	52.2508	118.642	59.6841	50.3098	69.9609	67.122	45.984	61.6834	34.5888	41.2183	66.9748	19.9344	19.4258	26.7497
SbiHYZv1_05G0001330.1		22.0236	17.9558	20.9309	23.9191	15.2269	17.1325	14.8055	16.6961	12.2164	14.5842	13.5003	30.9667	15.2954	12.4938	18.7122	17.237	13.0877	15.8529	7.61033	10.887	15.6018	4.77339	5.3898	8.22036
SbiHYZv1_05G0001370.1		25.767	27.861	44.9256	38.3605	46.7815	35.5794	32.2606	41.298	46.2788	36.5929	40.3315	56.893	38.3471	42.4087	55.5044	65.7828	71.4401	63.0492	72.8058	47.6149	52.1798	54.6644	62.024	71.8657
SbiHYZv1_05G0001850.1	Belongs to the NPH3 family	7.71967	9.45514	8.15738	1.99747	9.13631	1.44442	4.56988	2.53131	3.82296	0.292842	0.194647	0.368373	0.345972	2.3538	1.05824	5.36656	4.79986	6.25016	2.27871	6.20933	6.84837	1.03208	6.40867	3.81212
SbiHYZv1_05G0001850.2	Belongs to the NPH3 family	117.104	105.403	108.714	136.939	152.003	143.445	62.0877	83.7789	89.4239	13.3193	17.2576	13.3761	28.9948	37.412	32.7191	152.235	140.391	141.15	157.862	125.836	168.833	105.976	125.684	118.506
SbiHYZv1_05G0001900.1	Belongs to the cytochrome P450 family	6.15125	5.5308	4.484	7.68962	6.94676	6.11979	7.20376	7.0737	9.06053	12.1118	14.5943	12.6559	13.3272	16.9827	18.5254	8.11454	8.47676	6.10442	8.39755	8.08944	7.58392	9.39853	10.8015	9.22886
SbiHYZv1_05G0002050.1	-	3.29719	4.61343	9.03969	4.85916	6.71446	6.74124	4.5627	5.89627	4.85074	7.58474	5.82095	8.63182	7.65595	8.20874	13.1789	10.0203	13.0945	16.718	16.0092	6.47544	11.5811	9.70539	9.37579	17.5075
SbiHYZv1_05G0002060.1	-	2.2068	3.74997	11.9325	6.75604	3.43256	8.00907	1.60215	1.8178	1.62144	1.85765	0.543206	6.01213	2.63284	1.11173	6.76088	18.7227	13.8306	27.0365	38.19	6.82903	28.6832	12.6292	3.85081	22.238
SbiHYZv1_05G0002070.1	belongs to the protein kinase superfamily	16.3315	18.0501	13.1816	20.4475	15.7765	18.6183	28.033	20.2711	23.5127	51.8645	38.9465	26.0603	39.8528	29.6893	35.7212	15.5672	13.0751	12.8838	10.812	17.364	11.6806	18.4207	17.3635	18.935
SbiHYZv1_05G0002510.1	NB-ARC domain	0	0	15.0113	12.7961	0	0	0	14.9543	0	0	12.4329	0	0	0	13.8563	0	0	12.0439	0	0	0	0	0	0
SbiHYZv1_05G0002540.1	metal ion binding	0.952181	2.54203	39.4872	7.50835	3.01552	4.70033	2.32258	3.99131	3.24306	1.65146	2.97647	20.6265	1.96279	4.18383	4.36667	2.61379	2.88789	9.28918	7.52534	2.3419	20.4883	2.48925	1.59447	5.07683
SbiHYZv1_05G0002830.1	Belongs to the peroxisomal membrane protein PXMP2 4 family	20.1989	24.5601	7.79629	15.8383	14.4206	21.5988	26.0913	16.8542	21.0468	30.6439	24.8064	14.2881	24.1728	19.8188	18.9671	8.42232	6.52722	7.81414	6.83151	11.9001	9.61635	10.3214	12.6146	7.78892
SbiHYZv1_05G0003120.1	Major Facilitator Superfamily	17.4154	11.1874	13.7512	14.2953	11.3536	20.4143	10.098	8.78941	8.57208	8.99486	9.45553	13.2524	10.905	9.15117	13.4041	33.7784	23.4372	29.3101	25.891	23.4997	26.614	21.5928	18.1346	20.6239
SbiHYZv1_05G0003130.1	Protein ZINC INDUCED	7.98758	14.0856	27.5416	12.4935	18.9971	10.2385	7.04503	9.45408	8.52745	15.2953	6.52931	25.1943	16.8991	7.34298	15.6577	24.0419	20.7268	39.213	24.5727	17.1378	32.5236	24.1971	19.622	25.3283
SbiHYZv1_05G0003570.1	EF-hand domain	1.46235	1.3242	0.890361	1.10642	1.43418	3.00796	0.988325	0.754756	0.77713	2.78016	0.843447	0.811107	1.4469	0.72143	1.10545	2.22361	2.24954	1.68966	2.15691	2.54908	0.764775	7.05548	3.33452	7.14842
SbiHYZv1_05G0003740.2	Strictosidine synthase	6.36932	7.09951	4.10131	4.63912	7.50167	9.49928	9.15548	7.5234	8.47153	7.01048	10.5102	4.2567	9.99103	14.1423	6.33802	8.73161	7.6716	7.13769	11.7409	12.0489	8.99025	13.3638	12.0125	12.805
SbiHYZv1_05G0003820.1	Response regulator receiver domain	15.7947	15.1777	14.0203	8.54305	10.8507	12.7512	4.82035	4.92267	6.16129	8.54873	11.115	10.4548	14.0294	17.5398	21.6997	5.17604	3.14991	3.50098	11.1105	10.0049	9.56649	10.9111	11.5487	6.43581
SbiHYZv1_05G0004130.1	AMP-binding enzyme(LACS7)	19.0067	16.2245	10.3901	7.70789	9.52762	18.8845	11.9397	5.36183	7.13351	10.571	4.75743	3.07151	8.1752	5.48202	5.62012	8.55078	10.669	6.44805	5.56082	15.1969	7.17381	14.3159	18.0172	19.9676
SbiHYZv1_05G0004250.1	Aluminium induced protein	74.9198	81.8932	42.0723	77.7013	71.3252	71.8787	63.1901	54.9396	55.2525	48.944	27.8722	27.233	44.1351	28.2984	24.6571	95.6778	98.597	73.7194	124.87	101.866	99.6095	112.604	114.959	106.086
SbiHYZv1_05G0004490.1	Phosphoglycerate mutase family	9.54043	12.5207	13.8537	11.688	13.1648	12.2934	15.7428	19.5934	21.9123	21.8362	27.4383	24.5482	18.5168	26.4048	24.5935	12.2513	11.6289	9.9562	14.4379	12.9396	11.061	11.4095	13.8801	13.0375
SbiHYZv1_05G0004570.1	-	15.9691	18.1957	20.7745	18.3808	21.8721	12.7976	25.542	14.6165	12.0715	20.9241	17.4576	21.6843	25.5533	25.8179	38.019	39.9619	45.7797	45.0534	31.8638	32.527	24.4099	31.946	35.3966	38.2914
SbiHYZv1_05G0004860.1	Phosphatidylethanolamine-binding protein(TFL1)	3.8841	3.77264	8.6555	5.25862	5.99321	6.42834	5.55696	4.27433	3.59209	8.23744	3.08029	19.9556	8.10842	4.86224	13.4558	19.7332	14.8423	20.7871	20.1664	8.72994	9.89447	8.80882	11.6423	14.524
SbiHYZv1_05G0005610.1	cheY-homologous receiver domain	44.6219	38.1261	99.2178	81.617	44.6811	64.1115	82.5567	102.829	101.245	63.1579	76.0832	77.9143	34.1176	39.5146	47.8919	27.509	27.0894	34.5677	24.4753	20.911	31.4604	21.434	22.5526	22.9479
SbiHYZv1_05G0005930.1	Cortical cell-delineating protein(LTP1)	2.45133	2.48443	8.33177	0.963875	7.80958	3.02874	3.37392	3.40838	12.7194	10.3619	5.59209	0.481937	6.67858	2.46323	0.270982	10.7895	10.2748	6.23676	18.1732	16.7441	8.01952	34.9594	21.6878	10.4296
SbiHYZv1_05G0005960.1	Actin	128.655	100.634	45.4815	101.818	62.168	50.4526	65.3719	62.0717	50.3212	62.2111	17.6947	18.1062	79.201	31.981	34.0836	58.2641	40.0237	66.3342	42.2434	98.2672	67.8461	65.5776	71.8533	48.5158
SbiHYZv1_05G0006580.2		14.5973	6.67244	10.6173	17.6521	15.8802	15.452	20.9443	21.7857	11.6117	16.7644	23.2693	13.5514	31.2882	23.1735	20.541	16.5242	5.69602	15.0183	8.52686	17.1855	8.09234	7.11646	17.3114	8.97049
SbiHYZv1_05G0006940.1	KR domain	0.700005	1.09569	11.6056	2.21053	0.914308	0.926038	0.645024	0.470014	0.879748	2.37776	0.875064	9.62667	2.63049	1.10242	4.46303	2.415	2.91497	18.0612	4.15778	1.76257	5.88836	2.88625	0.950237	3.45478
SbiHYZv1_05G0007060.1	fructose-bisphosphate aldolase	206.462	382.187	253.647	67.5833	351.017	163.069	189.315	99.5396	97.2721	134.324	202.711	30.4568	208.664	212.274	225.959	183.57	329.778	192.77	371.047	296.742	198.895	485.034	512.043	458.874
SbiHYZv1_05G0007530.1	-	13.6722	12.3595	12.0788	13.6109	13.2293	12.1185	13.8747	13.0401	11.7323	7.03746	7.46379	6.49245	8.77842	6.31037	6.45297	9.7879	8.72978	7.78033	11.06	6.02583	9.43872	6.05193	6.46874	4.29982
SbiHYZv1_05G0007540.1	-	19.7398	14.6996	11.7505	19.1515	17.799	20.3908	16.6536	14.9992	16.0009	9.23554	10.0904	11.9417	12.8867	9.72711	7.30759	14.5727	11.3798	13.0066	12.8694	6.78058	17.1301	7.84452	7.24735	6.75431
SbiHYZv1_05G0007880.1	-	3.85498	1.87116	7.30374	2.77893	3.504	4.64821	2.73577	2.64231	0.962636	7.79153	1.31163	14.5556	16.191	1.43431	24.3447	14.9485	9.95532	22.651	24.8781	3.25163	20.2481	7.75103	3.75827	6.86975
SbiHYZv1_05G0009300.1	Transmembrane amino acid transporter protein	2.89457	3.81997	4.9302	4.74073	4.98395	4.55922	3.3036	4.10988	4.46132	2.59846	3.77334	5.63288	7.33412	5.58886	14.4864	10.9109	8.69448	12.6007	17.2282	9.88059	7.10765	8.19102	11.6462	11.8375
SbiHYZv1_05G0009980.2	-	0.039682	0.018458	0	0	11.5789	0.015757	5.90483	0	14.9298	0.039046	0.027124	0.0174	0.418523	0.052859	0.520988	3.57629	0.034792	0	11.816	0.481785	0.018719	0.019015	0.022307	0.023295
SbiHYZv1_05G0010230.1		0.610669	1.73248	0.873425	2.02665	1.10774	0	2.38626	1.06685	0.460675	0.806406	2.47326	4.49986	1.24419	3.20071	2.7346	11.8961	7.48593	0.533062	0.806751	0.015024	1.9828	9.63439	1.63681	6.68885
SbiHYZv1_05G0010870.1	-	9.68116	7.34144	8.61796	22.1523	8.61898	12.5853	14.193	14.5958	16.0905	11.667	20.0069	35.2986	14.0544	24.7739	17.3942	11.3611	10.6402	12.923	9.26099	7.73205	12.7289	8.09856	7.93549	9.28791
SbiHYZv1_05G0011340.1	Peptidase C65 Otubain	7.8615	0.350091	0.529231	7.10931	0.197015	0.31323	8.19123	0.284559	8.91338	10.6439	8.81017	9.34159	0.241789	7.38432	5.17772	8.25745	0.4418	0.439442	0.316671	8.59659	7.58943	0.394458	0.324991	10.7241
SbiHYZv1_05G0011340.2	Peptidase C65 Otubain	3.69969	10.9641	8.48218	1.73336	10.8245	8.78771	2.56758	12.0483	2.06887	2.72876	3.10719	0.569356	11.9423	2.6559	7.60618	2.23488	9.09136	11.1486	8.55293	0.922355	2.07761	10.2846	12.1805	0.77511
SbiHYZv1_05G0011460.1	N-terminal domain of oxidoreductase	12.0779	7.39664	20.706	14.8647	16.0037	9.33712	34.3124	41.4074	64.9013	27.4101	110.691	13.7199	10.4626	27.3744	27.5515	6.4306	10.9396	11.5113	6.00807	7.13614	6.85273	20.3961	9.30572	15.0064
SbiHYZv1_05G0012450.1	The light-harvesting complex (LHC) functions as a light receptor, it captures and delivers excitation energy to photosystems with which it is closely associated	3678.71	3526.06	1570.08	1649.48	2594.77	3232.85	2148.85	1541.36	1647.53	1031.26	1754.88	270.237	1084.43	805.701	979.158	3275.84	2767.4	2142.05	2746.61	3295.41	3134.25	2581.11	2747.84	2688.32
SbiHYZv1_05G0012490.1	cyclin-dependent protein serine/threonine kinase activity	8.46301	7.6044	5.36553	12.388	7.77096	10.6377	11.9557	11.3403	9.91079	15.7702	11.4908	8.89506	18.4389	14.0268	15.4328	12.5361	8.6989	6.77274	8.13504	10.2487	7.70355	10.7579	8.25959	8.23137
SbiHYZv1_05G0012620.2	Non-lysosomal glucosylceramidase that catalyzes the conversion of glucosylceramide to free glucose and ceramide	0.076488	0.128073	0.250474	0.11345	0.254163	0.109893	0.213224	0.146769	0.067387	0.131133	0.145989	0.091078	0.157641	0.27432	0.322574	0.107487	8.77576	0.091034	0.178796	0.0751	0.112	0.185023	0.056483	0.098827
SbiHYZv1_05G0012680.2		11.0369	12.9288	9.76225	18.4539	15.5551	10.4222	18.6839	19.2699	12.8193	13.9505	10.7195	14.8768	22.2967	9.11155	16.083	20.6535	12.2949	15.4232	16.1913	23.5453	27.9313	18.0736	16.8274	20.1857
SbiHYZv1_05G0012690.1		6.12487	5.54066	3.66189	10.996	10.2387	8.57212	11.0756	10.4267	7.88811	6.42329	8.89264	7.79188	12.7062	18.9286	9.23271	10.1366	7.96145	7.73368	10.5278	13.6517	11.8654	9.54746	8.29693	12.2074
SbiHYZv1_05G0012880.1	Belongs to the glycosyltransferase 1 family	21.9244	33.7531	25.7407	16.6616	26.5893	28.4833	11.5175	12.0131	14.4669	11.9271	17.7193	10.2147	31.0341	38.6315	40.0471	27.7022	21.0871	22.8815	32.0441	27.6611	23.6016	22.3022	31.2726	26.3364
SbiHYZv1_05G0012980.2		5.71797	6.42851	2.02162	7.29962	6.67064	6.64502	9.51021	13.6106	6.88714	13.1876	6.11398	7.11072	9.77497	8.99166	14.1739	7.38488	6.61133	6.95599	6.63169	8.42223	7.59088	4.99181	4.90137	8.1753
SbiHYZv1_05G0013100.1	Belongs to the protein kinase superfamily. Ser Thr protein kinase family	7.91054	9.5842	10.5574	6.95984	12.2627	6.45065	5.25962	4.34666	5.10164	5.32758	3.28333	4.93857	10.5557	6.42308	18.7818	22.6778	21.5398	23.891	27.5129	16.7274	13.5768	23.0829	21.4561	23.3433
SbiHYZv1_05G0013630.1	NB-ARC domain	10.9879	8.3829	16.7135	17.0733	13.8412	12.7001	28.8068	34.8074	39.0766	27.8939	31.7855	31.8867	12.8312	21.3938	19.3461	8.30159	12.1308	9.58481	10.8291	8.99905	9.4516	8.82436	11.0187	11.4442
SbiHYZv1_05G0014320.1	Glycosyl hydrolases family 18	1.23303	1.82866	19.4231	5.66351	1.52343	0.859169	1.66004	3.12198	3.9279	1.31723	2.15084	15.0682	2.36154	3.58048	2.49334	3.40833	1.10663	6.95973	2.35899	1.56086	5.71411	2.90595	0.820023	2.10951
SbiHYZv1_05G0014390.1	Glycosyl hydrolases family 18	2.17484	3.73347	80.7726	34.4946	4.79688	2.49356	4.33842	6.34813	6.16222	5.87683	2.83246	57.4515	11.3433	4.47407	10.1065	5.66782	2.92652	17.762	4.14171	2.45903	20.4545	4.00368	3.43281	3.80148
SbiHYZv1_05G0014450.1	TLD	8.43955	9.23595	5.48572	6.12281	10.0814	7.93024	7.80234	8.08206	9.31732	4.54878	5.45552	5.04712	8.36649	10.2507	7.95462	15.0656	12.5332	11.6985	18.2942	13.4166	17.4792	7.63926	11.8532	8.61493
SbiHYZv1_05G0014740.1	ABC1 family	130.139	138.312	144.312	93.6776	143.631	97.7367	67.7388	62.0003	71.2985	52.0418	54.4648	47.0374	95.3037	120.077	152.668	192.492	197.025	162.767	219.192	220.247	184.237	175.625	243.443	218.745
SbiHYZv1_05G0014750.1	DnaJ molecular chaperone homology domain	183.899	197.426	148.435	122.238	216.388	148.692	82.9627	87.3716	92.3274	43.8424	53.9301	31.9515	88.2686	88.5907	105.201	276.626	287.366	231.874	332.596	276.117	287.094	295.591	334.584	342.285
SbiHYZv1_05G0014910.1	Dirigent proteins impart stereoselectivity on the phenoxy radical-coupling reaction, yielding optically active lignans from two molecules of coniferyl alcohol in the biosynthesis of lignans, flavonolignans, and alkaloids and thus plays a central role in plant secondary metabolism	2.10017	1.35016	11.7984	8.29005	7.28833	2.66396	5.02882	11.2691	21.1374	5.49924	21.8409	9.66983	6.55699	13.9043	10.5982	2.98128	2.73913	7.82325	2.12813	2.69445	4.96896	2.37588	1.94031	4.16657
SbiHYZv1_05G0014940.1	Dirigent proteins impart stereoselectivity on the phenoxy radical-coupling reaction, yielding optically active lignans from two molecules of coniferyl alcohol in the biosynthesis of lignans, flavonolignans, and alkaloids and thus plays a central role in plant secondary metabolism	4.21758	3.24943	30.3902	23.9895	10.0147	3.367	13.6545	18.0793	36.6263	8.14288	38.481	18.8529	8.18506	18.9649	16.1548	3.27445	3.68237	13.7996	2.84894	3.15815	6.56942	3.66034	3.04678	4.0403
SbiHYZv1_05G0014960.1	Dirigent proteins impart stereoselectivity on the phenoxy radical-coupling reaction, yielding optically active lignans from two molecules of coniferyl alcohol in the biosynthesis of lignans, flavonolignans, and alkaloids and thus plays a central role in plant secondary metabolism	4.33966	3.21399	12.0316	8.09304	10.7225	3.98411	18.8458	26.2294	29.8062	9.8765	58.3343	10.3372	6.92687	31.0782	17.9539	3.47774	8.54457	7.58353	5.21601	3.98573	5.0918	5.81212	3.73402	6.0083
SbiHYZv1_05G0015570.1	-	7.57875	6.9604	16.3753	9.23848	20.9409	8.44889	14.6374	15.3046	12.894	24.2497	35.0965	23.0456	19.6669	37.487	30.8578	25.6502	38.0658	37.1195	26.7893	18.5795	20.6748	16.7717	23.7713	44.8491
SbiHYZv1_05G0015590.1	-	7.49065	4.55325	10.2233	11.9786	16.0879	8.49766	16.2543	20.4823	17.2218	14.1134	20.5695	8.67059	12.3684	34.4877	28.5424	8.72162	15.9633	8.85394	11.0653	8.85289	16.7679	17.3843	26.3028	72.9116
SbiHYZv1_05G0015610.1	-	2.20447	3.18818	4.46852	5.91682	7.17876	3.6233	5.26125	7.04797	2.7927	7.06836	11.6601	10.1305	4.18405	10.3874	8.73494	5.49604	9.16472	9.92206	8.07259	5.05231	14.8829	3.22622	5.96306	10.0687
SbiHYZv1_05G0016670.1	Fibronectin type III-like domain	31.1149	31.8669	6.12788	10.814	24.872	17.867	23.0598	11.267	13.1887	30.7183	59.0656	8.5121	56.8991	44.0216	34.9116	21.4335	14.8789	9.33459	12.808	27.9314	14.803	18.0144	16.6746	23.1187
SbiHYZv1_05G0019770.1	Belongs to the MCM family(MCM2)	20.8878	16.5712	8.03652	10.988	5.48408	7.4386	7.70546	3.08084	3.926	7.25532	1.91271	1.91364	5.98163	3.97587	2.88102	4.7398	5.96752	10.78	4.62493	5.20983	9.64061	9.45098	14.4714	5.17026
SbiHYZv1_05G0020640.2	-	2.99975	0	0.793736	4.72471	0.564865	6.66965	2.05147	1.79277	6.5755	6.69435	6.92546	4.32053	7.27302	0.260524	5.04055	5.01008	3.29144	3.95508	6.27317	4.21828	5.12321	3.57338	8.07396	3.28449
SbiHYZv1_05G0020830.1		15.1262	17.7759	9.89647	15.8534	15.8401	11.3524	9.59126	8.78645	10.3936	6.59825	2.78327	6.0373	8.75674	8.68008	8.07583	17.0048	21.6778	15.7497	21.8473	22.7636	23.6516	29.7944	27.1654	21.7862
SbiHYZv1_05G0021160.1	TB2/DP1, HVA22 family	5.87483	6.53658	7.47924	8.65017	8.81763	9.30501	11.3955	6.19189	8.00801	21.1099	6.98494	16.4629	21.343	7.39353	21.7733	22.8748	23.9294	30.8033	25.2637	16.428	11.0419	31.366	21.2989	21.2472
SbiHYZv1_05G0021220.1	-	5.90766	19.1553	37.8844	65.1432	19.4629	15.5481	29.378	65.695	44.6739	7.70772	33.1631	84.5427	22.9849	47.1454	42.5851	48.2514	36.8131	39.054	55.8171	64.423	44.3582	20.7388	46.1788	28.675
SbiHYZv1_05G0021280.1	-	11.2977	10.0126	16.4227	16.9165	17.5237	13.1047	27.0362	18.7577	16.4527	24.0639	16.6584	14.3159	22.6303	27.5355	21.7157	34.0468	45.3095	39.3859	32.8314	27.0656	23.8752	35.2717	29.6198	35.9301
SbiHYZv1_05G0021680.1	Leucine rich repeat N-terminal domain	11.1799	5.46977	11.6616	7.12579	13.5101	9.78298	12.4248	18.258	27.4975	8.96674	43.404	9.92578	5.99343	35.4567	17.9812	6.92049	15.3923	19.6304	8.69482	8.81707	8.88386	7.40214	16.3903	9.05174
SbiHYZv1_05G0021690.1	Leucine rich repeat N-terminal domain	40.1968	33.2349	68.8374	131.952	81.7948	29.7006	86.0277	81.8216	174.046	32.8554	157.013	70.0186	35.5657	78.1157	72.5559	42.5404	105.162	133.565	51.2341	67.9078	85.3532	83.5843	31.3011	73.3187
SbiHYZv1_05G0021700.1	BRO1-like domain	6.04424	9.4295	8.11261	9.41299	13.6709	8.59419	10.7003	15.2183	12.9734	10.4696	7.26203	6.97533	11.0953	11.0899	14.1924	16.3538	19.2833	14.3068	35.3576	24.1662	17.5619	25.322	40.0607	27.5707
SbiHYZv1_05G0022750.1	synthase	172.107	71.7407	220.403	274.269	76.3349	89.1379	102.14	233.425	201.706	51.5676	182.292	443.304	55.8142	100.254	108.698	203.029	136.432	234.28	110.138	109.294	192.615	49.967	32.6847	34.4011
SbiHYZv1_05G0023190.1		24.7752	13.127	22.601	28.806	51.8088	19.7199	44.4448	60.952	64.63	31.6725	104.689	36.9778	26.7661	70.761	48.1635	22.6291	34.7899	35.9707	18.2813	19.4127	27.3361	28.6206	17.8117	36.6269
SbiHYZv1_05G0023620.1	-	97.7866	108.624	85.243	41.8328	87.026	92.8132	52.5655	34.7893	46.8107	96.4414	105.289	94.9589	165.62	169.059	202.396	103.899	108.757	108.288	107.754	115.546	80.3603	139.112	98.2893	123.447
SbiHYZv1_05G0024060.1	Belongs to the chalcone stilbene synthases family(CHS1)	5.19858	4.47314	29.5586	19.3525	17.4184	4.20396	16.3716	29.6248	40.5812	14.4176	63.9842	12.7636	8.63892	33.8532	16.8234	5.68841	9.32158	20.2838	10.0129	8.98609	8.26233	12.2992	8.28834	12.5317
SbiHYZv1_05G0024120.1	Belongs to the chalcone stilbene synthases family(CHS1)	5.28377	3.82567	38.7757	29.6717	10.273	2.75913	11.8814	21.1792	40.001	7.11259	44.6252	13.6949	4.97996	21.1854	8.75944	3.13939	4.41188	20.908	5.44604	4.90511	10.5369	4.91856	2.77848	6.92895
SbiHYZv1_05G0024130.1	Belongs to the chalcone stilbene synthases family(CHS1)	3.80564	2.53287	19.807	19.0056	4.45791	1.22136	5.4193	10.486	22.117	3.29284	29.3519	4.54379	3.28853	13.166	4.35067	2.07672	2.11118	9.25943	3.90608	3.35992	4.81641	2.80581	1.47581	4.50454
SbiHYZv1_05G0024150.1	Belongs to the chalcone stilbene synthases family(CHS1)	10.8766	15.6131	27.3009	36.699	19.4796	9.77263	22.1832	27.3038	46.3205	23.3146	72.9213	16.8571	20.1407	37.2443	21.0392	9.72198	12.154	26.7098	20.3806	19.0846	18.1498	41.4062	16.5688	24.7539
SbiHYZv1_05G0024310.1	Type III restriction enzyme, res subunit	57.8253	53.2474	61.9634	63.5807	56.9546	64.8581	89.1009	97.5792	111.124	78.3441	109.967	81.1405	39.561	51.6263	60.5073	17.9646	22.0337	19.3705	24.7662	28.421	25.9716	22.6022	31.7129	23.6348
SbiHYZv1_05G0024380.1	Amidase	4.97897	3.3533	4.25866	6.93946	5.51734	6.60374	8.82334	8.75662	10.5788	14.6217	16.7899	15.7199	11.8192	16.3667	12.5607	5.80026	4.4887	6.49424	6.21751	4.76399	5.93517	5.69071	5.6448	5.21015
SbiHYZv1_05G0024450.1	Catalyzes xyloglucan endohydrolysis (XEH) and or endotransglycosylation (XET). Cleaves and religates xyloglucan polymers, an essential constituent of the primary cell wall, and thereby participates in cell wall construction of growing tissues(XTH)	45.4407	55.4321	14.3447	55.0318	39.652	38.8908	22.9809	13.2684	18.2264	21.3296	11.2837	5.51513	38.0178	14.553	10.3748	54.105	60.3596	44.1513	50.3112	42.5601	62.2199	60.3293	46.1858	48.2959
SbiHYZv1_05G0024880.1	protein At3g49140-like isoform X1	20.0155	28.6921	11.1395	13.022	17.8542	30.9005	46.2701	35.9189	40.7211	105.701	116.821	57.8727	109.165	100.778	99.2252	8.28525	9.53498	7.63835	5.0399	14.2624	8.65035	12.7734	12.3442	12.9349
SbiHYZv1_05G0024880.2	protein At3g49140-like isoform X1	1.64324	0	0	0	0	6.87889	5.04276	4.79384	0	13.4418	16.8911	6.10142	12.3995	15.0952	9.61968	1.95354	0	0	2.58137	0	0	0	0	0
SbiHYZv1_05G0024910.1	Histone chaperone domain CHZ	0	0	0	40.1537	0	0	0	0	0	0	0	0	0	0	36.3429	0	0	0	19.2455	0	0.235924	0	0	0
SbiHYZv1_05G0025240.1	Motif C-terminal to PAS motifs (likely to contribute to PAS structural domain)(FKF1)	9.7158	7.39449	32.5928	17.8593	11.454	16.8324	50.5107	57.7812	62.3512	48.2693	55.9136	34.901	8.61214	9.97904	13.3074	1.22354	2.04386	1.54194	1.61019	1.06091	2.01517	2.45221	2.53686	1.98572
SbiHYZv1_05G0025800.1	-	45.0797	47.5226	72.5306	42.4122	54.0242	44.8174	21.9194	28.4836	33.3061	11.5891	19.3542	39.8917	21.069	20.294	41.1487	90.1829	77.9956	95.7147	102.808	86.4613	94.8046	68.0404	88.3527	100.274
SbiHYZv1_05G0026250.1	-	47.3515	40.4028	29.8246	30.7724	38.9855	24.6674	21.7985	41.3813	33.1902	4.44394	16.9312	19.6556	3.98096	4.56651	4.77596	21.6067	10.1589	28.4891	24.7295	10.6359	46.4365	3.81672	5.84637	4.53464
SbiHYZv1_05G0026570.1	Phytosulfokine precursor protein (PSK)	14.1627	12.3298	7.56231	7.77332	11.0589	7.74544	6.51397	7.62721	6.8721	6.72061	4.12396	2.8973	7.93965	5.96424	6.81381	13.9315	16.3946	14.3436	14.6466	15.6233	11.9327	22.7032	16.9989	18.4936
SbiHYZv1_05G0027000.1	Zinc-finger domain of monoamine-oxidase A repressor R1	9.2616	7.84277	3.61446	5.57715	2.11693	2.20922	2.90109	1.83208	1.76942	4.33078	0.794607	1.52683	3.70027	2.03449	1.93298	2.92177	3.00195	4.83187	1.54028	1.92402	4.39661	4.55121	5.53415	2.36492
SbiHYZv1_05G0027890.1	Subtilase family	14.128	26.4458	8.94571	29.454	12.7527	21.8185	10.4344	5.74766	6.00386	9.57079	4.6627	4.38389	13.3692	3.60544	13.3747	11.5534	14.0781	12.6691	19.3047	19.0194	17.6939	24.7137	34.6929	23.2415
SbiHYZv1_05G0028320.1	-	3.63774	4.19271	5.65106	5.62342	3.8001	3.73048	3.12041	2.34952	2.43914	6.2334	3.81283	10.1777	18.794	15.551	24.1024	12.1089	10.2824	12.2863	9.80303	9.34894	8.57365	9.08282	9.82023	10.705
SbiHYZv1_05G0028510.1	Barwin family	200.016	218.491	697.078	263.075	415.079	179.256	431.247	597.75	668.533	346.803	885.445	593.195	164.237	546.776	437.422	181.049	239.012	544.505	264.227	175.999	359.469	95.3256	104.13	186.017
SbiHYZv1_05G0028550.1	Chloroplastic group IIA intron splicing facilitator CRS1, chloroplastic(CFM3)	18.6067	18.9577	13.6368	15.5756	18.0844	24.6447	25.4923	28.3956	31.2082	30.6473	36.7663	26.7114	17.1908	20.4356	20.218	7.88357	9.35185	7.36998	9.67544	11.6721	8.23518	8.43214	10.7959	11.9011
SbiHYZv1_05G0028880.1	DUF1719	7.63114	5.48394	9.87597	7.34953	10.8484	10.0152	13.6537	17.6674	18.0044	15.3116	19.9228	10.3598	11.2958	22.8957	10.6441	7.42434	10.1434	7.87844	12.1187	5.85399	6.78755	12.1859	8.22581	8.28252
SbiHYZv1_05G0029050.1	PAP_fibrillin(HrBP1)	43.2468	60.8981	78.2477	24.7862	103.052	34.3379	45.7072	28.8845	40.7232	24.5031	27.4134	21.0005	35.0611	42.8774	73.5201	33.1185	56.8912	49.0521	56.061	36.4058	37.2776	48.561	48.6801	50.8974
SbiHYZv1_05G0029420.1	Belongs to the protein kinase superfamily	57.3494	49.6045	52.4662	48.2327	51.5821	52.4606	76.7893	88.674	99.9843	94.0401	151.228	83.6116	61.6075	108.664	83.4472	59.1597	71.1459	50.452	69.7616	58.6961	59.9193	77.7766	74.2644	83.5466
SbiHYZv1_05G0029470.1	-	3.94835	4.42089	5.47008	7.00626	6.73943	4.64227	9.32567	8.82923	9.54293	6.65571	18.3859	5.09247	6.42658	19.5932	8.57237	5.9772	11.6038	7.25055	5.84802	6.97997	5.50068	11.0888	6.36698	9.94125
SbiHYZv1_05G0029720.1	Glycosyl hydrolases family 18	0.062236	0.08491	14.393	7.56843	0.232873	0.267317	0.080322	0.106782	2.96975	0	0.156484	3.09588	0.11275	0.261192	0.466144	0.06882	0.148802	1.61998	0.696656	0.114185	2.41173	0.091563	0	0.147185
SbiHYZv1_05G0029740.1	Glycosyl hydrolases family 18	0.109669	0.137695	13.8201	9.77133	1.80006	0.15397	0.959388	3.17035	6.05442	3.83689	0.792387	14.3781	3.68419	1.38774	9.95443	1.33935	0.584987	5.91188	1.487	1.27747	4.23677	0.075993	0.409401	1.23743
SbiHYZv1_05G0029960.1	ABC transporter	154.55	150.475	150.111	121.706	161.567	146.813	88.5581	95.667	113.791	56.1278	78.8445	48.192	103.35	126.58	143.574	297.254	269	230.513	283.971	263.333	241.921	230.658	277.358	275.794
SbiHYZv1_05G0030180.1	Belongs to the acyl-CoA oxidase family	23.4187	16.1233	83.9059	52.88	19.9296	42.0858	33.8312	50.7908	37.4409	40.984	48.9234	106.508	36.4237	45.8157	34.6966	31.5016	20.0121	31.1287	20.5667	21.3293	32.8039	14.8692	17.0174	15.3492
SbiHYZv1_05G0030600.1	-	259.906	359.607	231.915	360.631	382.071	296.505	277.519	332.941	287.46	346.931	326.869	275.005	370.443	337.875	388.85	453.415	510.225	443.976	620.648	532.328	500.462	556.515	776.462	788.513
SbiHYZv1_05G0030970.1	lipolytic acyl hydrolase (LAH)	1.81369	2.60102	51.5656	5.94067	3.94528	1.78771	5.62648	7.15592	4.38518	4.20479	3.36681	25.3124	8.1049	4.62904	7.59504	3.43329	15.4562	23.4314	3.49387	2.40265	16.5813	2.32467	2.50921	14.9077
SbiHYZv1_05G0031000.1	Belongs to the peptidase S10 family	0.980553	1.59199	1.99053	0.615988	3.18141	2.51195	2.65948	2.18715	0.92411	0.980661	0.972137	1.08734	1.3625	1.06039	0.36904	2.51212	9.50009	2.28528	8.74766	3.00299	3.20357	10.4755	3.80764	8.52169
SbiHYZv1_05G0031140.1		0	0	0	6.95083	6.19187	0	0	0	5.46183	5.41374	0	0	6.38896	4.62064	0	0	0	6.17091	0	0	5.52197	7.15925	0	6.24364
SbiHYZv1_05G0031580.1	Glycine-rich domain-containing protein-like	6.99348	6.38726	6.45001	8.31257	6.43654	10.4157	6.87148	8.06869	6.94219	10.9049	7.34151	6.73974	11.269	4.98591	3.76333	11.6092	5.84876	10.1233	14.5149	25.6436	11.9937	12.2872	20.2243	18.0263
SbiHYZv1_05G0031610.1	Glycine-rich domain-containing protein-like	52.6595	44.1184	40.6251	58.8489	43.6227	71.1566	60.852	60.3936	63.3597	69.2352	56.286	42.222	73.3409	37.3227	31.3837	73.789	47.1718	81.2443	98.3805	154.504	83.4949	88.9827	142.872	115.837
SbiHYZv1_05G0031700.1	leucine-rich repeat extensin-like protein	2.9283	5.4985	6.89532	4.8313	6.28879	4.43698	5.66171	4.5197	5.032	7.62755	3.37393	5.82067	7.64919	5.54879	8.37307	9.05961	8.06119	9.06678	10.3111	10.1113	6.10271	10.1734	15.4405	11.7795
SbiHYZv1_05G0031830.1	Catalyzes the synthesis of activated sulfate(AKN2)	7.04043	9.24786	12.822	14.4657	10.5085	13.3224	6.30334	6.31964	7.39975	12.8799	3.14696	12.113	12.2285	7.74819	11.5955	31.504	20.4644	28.5549	55.091	21.7624	20.7415	39.3127	28.6568	32.7088
SbiHYZv1_05G0031910.1	Belongs to the major facilitator superfamily. Sugar transporter (TC 2.A.1.1) family	5.03588	5.39072	7.88221	6.41675	7.83591	7.49902	13.3054	11.648	14.0724	17.0301	15.2966	8.24809	4.02562	2.87285	4.16118	1.5216	2.14162	2.4181	3.32524	3.45594	3.2329	3.97623	5.50582	5.31546
SbiHYZv1_05G0032490.1	-	12.4114	15.586	5.83256	6.08865	10.2767	10.8362	8.46389	7.13293	7.8963	14.9919	21.2357	6.85611	25.278	25.507	23.3498	9.14988	11.1552	5.60569	10.1036	14.3825	7.57963	12.2665	14.3316	15.5338
SbiHYZv1_05G0032710.1	KR domain	4.65756	8.35746	2.35737	1.95243	4.1655	4.21659	3.97495	2.51201	2.21077	1.52978	1.60341	0.747624	1.72806	1.46123	1.10588	7.37312	8.13673	7.59458	10.2586	9.32238	13.3891	14.4896	13.8212	12.5415
SbiHYZv1_05G0032930.1	Has a glutathione-disulfide oxidoreductase activity in the presence of NADPH and glutathione reductase. Reduces low molecular weight disulfides and proteins (By similarity)	15.7048	14.6308	5.46086	29.5556	14.1904	22.2023	10.5829	21.0063	19.3549	4.52498	9.57019	6.36059	2.96712	3.91729	1.83572	7.70342	3.50578	4.95848	6.53952	4.97935	6.58866	0.850686	3.93602	2.12934
SbiHYZv1_05G0032940.1	Glutaredoxin	4.81431	5.19738	2.83374	9.48335	4.20577	8.03246	4.49531	5.89601	8.22803	1.28118	4.12748	1.17917	0.899154	0.908491	1.20037	2.80709	1.40514	1.46775	1.21105	1.99699	1.32857	0.347457	1.29429	0.606664
SbiHYZv1_05G0033140.1	leaf senescence	144.401	132.441	79.8588	125.547	125.868	146.194	63.5181	72.2497	71.731	26.244	30.5719	29.3897	51.3947	45.3351	51.9516	197.7	150.101	130.123	152.733	191.183	174.641	131.733	153.938	148.255
SbiHYZv1_05G0033150.1		29.2772	25.8851	16.9868	24.1654	24.0474	29.0214	12.0459	14.6151	15.219	5.31838	6.01845	6.29462	10.6492	8.81209	9.85934	40.2859	34.5337	28.8275	32.2221	33.8518	38.5248	25.0909	32.2824	32.6563
SbiHYZv1_05G0033410.1	Domain of unknown function	61.888	54.7305	42.6689	35.4134	81.0845	63.4699	95.5409	62.7257	67.6288	93.8002	114.154	39.831	73.5612	159.831	92.4672	99.8197	157.984	109.776	127.539	84.9788	72.7688	174.996	140.81	182.215
SbiHYZv1_05G0033550.1	Protein MID1-COMPLEMENTING ACTIVITY	37.133	37.7149	53.0702	45.1082	55.023	39.6004	72.812	62.6462	73.0204	73.5221	79.6662	72.1848	56.9104	95.9606	80.065	66.5765	86.8937	98.3831	97.5104	64.4295	56.9713	101.616	86.1001	88.3839
SbiHYZv1_05G0033570.1	Protein MID1-COMPLEMENTING ACTIVITY	18.4162	19.8395	24.0492	21.1678	25.8484	18.9459	33.6843	29.8035	34.6793	34.948	37.6244	34.0032	25.8363	46.0579	40.6065	32.3522	43.8975	43.1671	48.3377	32.8299	30.7573	46.626	43.0837	39.0686
SbiHYZv1_05G0033590.1	Protein MID1-COMPLEMENTING ACTIVITY	12.8513	12.9086	15.603	15.8631	17.283	13.0038	20.6373	20.4947	22.5679	22.5195	24.1861	24.0811	18.7891	31.0112	26.8813	24.5235	28.5731	31.7735	31.4557	22.6775	21.8978	29.3378	28.304	24.4919
SbiHYZv1_05G0033710.1	Protein kinase domain	5.40552	3.66313	6.76436	8.65329	5.17159	5.86664	8.38765	9.63351	9.36294	7.70179	14.1386	13.3848	5.80138	8.33373	6.8617	4.79882	2.63691	5.4661	3.97112	2.83097	2.80791	3.71509	3.52414	3.57362
SbiHYZv1_05G0033990.1	Glutathione S-transferase, C-terminal domain	9.27591	7.74507	77.8792	31.0852	15.4543	11.4443	11.2537	10.7128	15.5198	5.36322	9.17749	25.367	6.10761	9.04731	6.72154	8.93213	13.9196	59.2923	17.022	13.8359	46.7648	24.1498	15.6156	26.7598
SbiHYZv1_05G0034310.1	Belongs to the multicopper oxidase family	0	0.175193	1.51079	19.0004	0.045055	0.100094	0.308445	0.049942	2.73086	0	0.06875	1.86007	0.240424	0.048933	0.422966	0.046447	0.124843	1.36354	0.274661	0.105341	0.397066	0	0	0.512463
SbiHYZv1_05G0034320.1	Belongs to the Bowman-Birk serine protease inhibitor family	2.15709	12.1978	11.9098	9.01256	1.14263	1.51282	0.930702	0.625683	0.493872	2.44333	0.12346	12.5745	6.77853	1.65294	1.56152	1.82775	0.217974	18.6268	2.69282	0.090233	5.93314	8.28273	4.7427	1.35973
SbiHYZv1_05G0034340.1	Belongs to the Bowman-Birk serine protease inhibitor family	6.91488	6.00661	169.39	81.1834	8.83298	4.98136	13.0896	11.0466	51.0127	1.99696	12.8983	43.4076	4.06148	27.4923	7.09241	3.74275	5.44343	45.7996	8.54429	5.60704	61.3457	3.99833	1.33166	8.80963
SbiHYZv1_05G0034350.1	Belongs to the Bowman-Birk serine protease inhibitor family	1.38391	0.396447	26.8668	48.7582	2.02162	0.465942	3.82602	0.729618	7.94146	0	1.20037	9.32252	1.0736	2.78698	1.32776	0.222952	0.759263	14.6914	0.914472	0.669354	10.8684	0.507671	0	1.18639
SbiHYZv1_05G0034360.1	Belongs to the Bowman-Birk serine protease inhibitor family	0.471009	0.241157	15.7956	36.9413	0.248858	0.354738	0.880717	0.309242	2.05066	0.112705	0.503606	3.02435	0.091451	3.92586	0.593878	0.156367	0.199481	5.6699	0.346384	0.266401	2.85966	0.027381	0	0.961141
SbiHYZv1_05G0034370.1	Belongs to the Bowman-Birk serine protease inhibitor family	0.478919	0.175893	14.396	36.5586	0	0.252477	0.682171	0.171445	2.07462	0.078972	0.357359	2.60433	0.075235	4.08883	0.597789	0.258839	0	5.05368	0.222996	0.154546	1.95246	0.145923	0	0.71582
SbiHYZv1_05G0034390.1	Belongs to the Bowman-Birk serine protease inhibitor family	17.8462	21.9602	207.472	91.402	50.2538	21.5619	66.5035	43.7786	65.819	11.2108	68.1665	147.76	31.413	52.4881	56.2009	34.8592	49.2796	156.28	59.65	23.1378	154.868	32.6571	19.9226	57.5429
SbiHYZv1_05G0034610.1	Belongs to the glycosyl hydrolase 1 family(SFR2)	34.4632	32.9671	38.9579	24.6209	38.0567	20.1438	20.3464	15.3361	22.891	9.28867	8.89832	10.3259	27.7353	26.4103	39.5613	51.1704	52.1415	44.9313	55.9083	44.2792	45.4358	46.9226	46.7821	44.2199
SbiHYZv1_05G0034720.1	Neprosin activation peptide	126.596	112.909	186.368	178.08	162.715	127.024	234.33	371.461	387.145	151.051	284.938	135.601	43.4633	197.405	116.497	45.4312	75.7892	68.866	54.4457	31.2824	62.6932	28.6986	39.704	56.5341
SbiHYZv1_05G0034760.1	Mycolic acid cyclopropane synthetase	83.6621	48.99	33.3706	48.2877	29.5863	24.3917	40.9128	23.0586	26.8048	33.9558	10.3668	13.7454	39.6529	14.8667	17.2644	27.3363	23.4938	43.4582	13.307	37.3881	40.5318	27.1275	29.6694	15.3098
SbiHYZv1_05G0034780.1	Mycolic acid cyclopropane synthetase	76.3284	52.0127	20.1952	39.9433	25.5432	42.6694	66.9706	28.8336	25.8831	53.4801	12.9786	7.485	97.0342	23.299	17.0154	31.4065	32.0336	30.802	16.2223	50.753	49.1095	44.5742	68.5099	26.392
SbiHYZv1_05G0034810.1	Dirigent proteins impart stereoselectivity on the phenoxy radical-coupling reaction, yielding optically active lignans from two molecules of coniferyl alcohol in the biosynthesis of lignans, flavonolignans, and alkaloids and thus plays a central role in plant secondary metabolism	11.3407	17.1192	9.6335	10.2643	18.2019	23.6451	40.6999	33.3904	12.9966	37.4474	12.2811	41.2661	22.1055	15.8603	18.5825	23.8043	19.2394	11.4914	28.8951	44.1235	13.9838	10.9007	25.731	9.81129
SbiHYZv1_05G0034840.1	Patatin-like phospholipase	71.1753	72.9701	187.265	112.788	198.208	51.0411	131.444	61.4889	33.1221	28.7336	42.1046	44.2596	70.3213	139.592	62.9022	274.411	488.313	206.162	283.502	243.978	185.678	323.182	283.164	325.144
SbiHYZv1_05G0034850.1	Patatin-like phospholipase	35.7318	36.4035	91.5538	55.1983	113.771	29.1756	64.067	35.4665	16.5406	15.1807	22.1736	19.2123	36.9364	68.4238	33.9238	143.622	267.559	110.796	160.11	128.7	116.01	174.392	145.015	183.853
SbiHYZv1_05G0035150.1	Protein of unknown function (DUF1262)	26.6066	25.2677	34.5457	8.77846	16.3739	16.8031	14.4681	16.2719	10.9571	5.43039	16.2956	2.85559	6.32941	27.656	7.67642	7.81498	16.8973	19.4283	10.4521	10.3477	10.9898	15.4504	17.5131	23.1739
SbiHYZv1_05G0035280.1	Wall-associated receptor kinase galacturonan-binding	34.399	25.056	34.8056	40.9443	38.3464	38.4327	52.7076	49.2806	48.9461	52.0635	76.451	62.5702	63.8864	126.254	85.3189	62.9996	68.4093	55.8299	63.6842	52.1436	53.7473	51.0191	44.6049	54.2907
SbiHYZv1_05G0035340.1	Belongs to the class I-like SAM-binding methyltransferase superfamily. Cation-independent O- methyltransferase family	45.2069	35.6551	18.3205	27.4813	21.0673	23.6739	27.5559	17.2259	17.8037	27.91	7.76782	9.5549	37.8311	12.2078	12.1163	25.9483	14.5668	23.5797	9.39466	34.0482	27.2719	19.9755	26.6514	13.3969
SbiHYZv1_05G0035440.1	Myb-like DNA-binding domain	23.7673	33.3766	30.2926	32.8957	46.9137	19.145	20.5832	30.0042	24.3952	10.5227	5.48464	10.1886	11.3034	10.8276	19.3042	38.9076	36.0871	29.7936	65.4258	48.4432	46.3035	39.0678	58.771	43.7069
SbiHYZv1_05G0035570.1	C2H2-type zinc finger	2.33242	1.8644	5.28228	6.27164	3.49978	1.83804	4.80684	4.68816	11.9511	1.08243	10.0807	5.43689	2.67913	10.2043	9.37755	5.60424	10.5859	16.8104	4.27634	4.48568	1.30677	2.93865	3.12361	4.57343
SbiHYZv1_05G0035600.1	FAR1 DNA-binding domain	16.3311	15.0201	9.18821	19.4768	8.24279	6.72829	9.40847	10.1728	8.95926	6.32027	5.6131	5.91406	14.8349	4.502	5.36636	10.1979	7.28796	14.2308	7.23854	11.0801	5.33796	11.4336	7.70235	4.03682
SbiHYZv1_05G0036310.1	Ribulose bisphosphate carboxylase oxygenase activase	349.575	499.833	450.674	311.131	466.171	385.926	174.869	189.486	191.612	137.659	192.09	85.873	334.692	380.663	438.196	804.901	792.681	644.112	933.669	846.19	692.972	580.406	948.75	900.993
SbiHYZv1_06G0000260.1	Domain of unknown function (DUF4220)	16.0951	19.6992	19.8435	15.6144	18.9971	13.4976	11.2457	11.634	14.3855	10.9656	0	14.9343	17.0512	11.0146	24.1021	35.7181	22.273	24.5377	29.3927	16.7922	22.5645	21.6167	17.1005	20.3037
SbiHYZv1_06G0000260.2	Domain of unknown function (DUF4220)	5.81245	0.674414	9.44852	9.11918	7.16979	7.61331	6.14972	4.66208	7.84395	7.82571	15.6117	8.52401	9.62146	10.219	11.7701	1.85387	12.5389	12.3323	14.6808	12.5521	10.1376	9.86442	12.6137	12.8684
SbiHYZv1_06G0000440.1	oxidoreductase activity(AKR1A1)	0	0.673246	0	1.69685	0	0.423631	0	0	0	0.566248	0.979763	1.67199	1.05332	5.01515	0	2.10059	0.810615	0.765265	1.50714	2.31891	0	9.74223	4.28081	0
SbiHYZv1_06G0000490.1	Plant invertase/pectin methylesterase inhibitor	7.58256	8.72477	7.90766	6.1094	12.9446	9.20584	17.4168	16.5931	18.7918	17.045	18.5966	7.32896	12.6803	13.7373	9.32243	6.89291	8.36412	7.43302	10.2315	8.13576	6.04648	11.3898	9.56339	12.2133
SbiHYZv1_06G0000590.1	von Willebrand factor (vWF) type A domain	45.4024	53.3803	70.6969	62.9248	92.7118	50.4262	57.1732	45.8371	32.5184	27.0697	33.0674	25.9949	41.6537	47.8251	33.7547	85.6431	151.73	83.1014	111.019	76.7311	77.5015	154.087	109.61	164.948
SbiHYZv1_06G0000600.1	von Willebrand factor (vWF) type A domain	18.4196	20.1259	48.0013	23.7676	49.3074	17.8681	26.0428	15.3059	10.042	5.59341	12.3877	8.54551	11.8613	37.9398	17.0832	63.6723	97.1487	40.9969	67.2825	65.5267	48.671	68.7257	75.034	108.725
SbiHYZv1_06G0000810.1	Belongs to the peptidase C1 family	11.7363	7.60923	42.1481	35.2114	38.6929	17.6887	49.8349	38.5259	27.2945	3.47884	23.9603	13.9156	7.87666	41.0225	12.3063	27.8639	66.2286	21.9717	71.9644	30.1818	58.3855	66.4555	28.5857	87.1435
SbiHYZv1_06G0000820.1	-	413.902	297.611	729.961	621.496	989.135	271.123	802.753	653.679	518.512	113.285	755.933	227.382	92.2308	412.579	127.726	516.679	551.147	372.43	538.363	915.404	839.209	400.294	499.069	703.501
SbiHYZv1_06G0000830.1	-	474.301	340.831	819.762	738.714	1142.3	309.686	905.331	723.921	595.426	129.468	836.128	246.003	112.701	452.046	153.538	627.186	676.438	449.775	671.444	1120.93	952.325	478.072	598.241	847.363
SbiHYZv1_06G0000850.1	-	485.576	344.915	843.684	753.451	1164.78	318.862	940.153	737.721	602.454	130.272	830.008	251.133	110.714	460.9	157.1	630.596	674.068	448.422	661.218	1121.46	929.791	478.38	604.139	853.647
SbiHYZv1_06G0000860.1	-	470.535	347.711	879.747	753.738	1199.92	322.02	965.577	772.716	644.714	135.834	935.915	289.246	101.373	511.145	163.878	589.196	612.552	435.725	629.599	1076.43	930.418	442.793	609.548	761.561
SbiHYZv1_06G0000870.1	Common central domain of tyrosinase	35.0427	27.881	67.4338	45.4816	94.6504	24.8007	58.8329	49.0201	39.0868	10.9661	24.2781	20.3666	20.5167	55.9396	37.3954	125.139	173.492	81.7359	139.644	87.2911	101.849	106.252	84.3973	127.105
SbiHYZv1_06G0000880.1	Common central domain of tyrosinase	20.7435	17.6772	44.4134	29.2282	62.0934	14.5812	44.2219	44.079	31.2484	10.2475	21.4188	18.4055	15.7442	37.6194	24.1225	80.0757	114.867	55.0933	82.523	50.8813	53.9073	72.5533	55.7071	87.9419
SbiHYZv1_06G0001050.1	von Willebrand factor type A domain	12.3068	10.1994	15.2936	21.7232	17.4873	16.4397	35.4675	19.5698	16.6397	22.8873	16.7975	18.1996	17.8879	29.3777	21.7303	39.6315	43.6881	30.3628	28.3924	17.7589	16.0865	29.5757	15.1566	31.2378
SbiHYZv1_06G0001060.1	WD40-like Beta Propeller Repeat	10.6532	10.2547	21.7488	19.7713	17.3542	14.1014	25.1323	19.0763	15.3073	18.9706	21.1997	24.0523	13.6988	29.6409	19.0152	27.8223	36.7344	27.8693	20.4239	19.1144	18.4121	17.9301	14.4074	23.7082
SbiHYZv1_06G0001350.1	-	11.1696	12.6872	4.61654	4.94832	10.6052	10.2864	13.4466	11.9822	12.1643	41.2883	53.9012	28.7967	58.6251	43.4721	48.9082	4.67913	3.56777	4.06574	4.11387	6.65205	6.20798	3.85752	4.42661	3.58202
SbiHYZv1_06G0001710.1	CBS domain	60.3014	71.252	47.6717	30.5705	110.104	63.7942	106.479	47.4626	51.7465	96.8254	81.063	34.1645	58.9958	41.6709	65.9796	52.1126	116.515	57.5748	119.878	67.1876	68.1936	198.606	123.943	132.844
SbiHYZv1_06G0002640.1	Protein phosphatase 2C	0.290429	0.282638	1.50335	0.428305	1.36484	0.642226	0.523721	0.604045	0.422683	1.16354	0.472571	3.79806	2.94729	0.449762	6.35129	4.05196	3.31786	8.25152	3.8382	2.32143	3.02327	1.3593	1.80373	2.89751
SbiHYZv1_06G0002790.1	Transferase family	3.6379	4.58028	1.33072	1.00151	6.51313	2.08383	3.93308	1.05116	1.21351	2.70376	0.211109	0.273237	4.83338	2.2786	1.88936	9.12281	22.295	7.32691	11.9375	13.0938	5.04999	27.5209	20.7058	16.2677
SbiHYZv1_06G0002830.1	Transferase family	2.78066	3.44881	4.24807	1.46332	7.24642	2.7054	7.49755	1.91684	1.37213	3.41181	1.77362	2.03304	3.30239	3.58362	5.84971	24.8475	21.9963	12.4418	15.4978	29.6208	6.77234	25.0207	17.8705	25.3199
SbiHYZv1_06G0002880.1	3-ketoacyl-CoA synthase	7.99623	7.44104	1.56352	4.11942	4.69916	8.46373	11.0067	4.74154	2.97706	8.93205	6.71093	0.305531	7.72684	4.21955	2.19933	3.92671	6.54955	4.47308	4.96799	7.96986	3.53392	16.29	14.82	11.3665
SbiHYZv1_06G0002970.1	flavin-containing monooxygenase	5.00186	5.29282	5.98513	4.6749	5.10125	5.11401	21.6637	16.7545	22.4597	31.9635	34.1799	23.47	9.56045	8.5644	9.08481	0.903049	1.94364	1.63555	1.54447	1.52357	1.84729	1.99608	1.45797	1.86645
SbiHYZv1_06G0003520.1	-	4.55279	6.35107	1.60171	4.41466	2.27142	1.74846	2.72961	1.4766	1.09803	4.89814	1.16509	1.43775	26.2464	1.37345	9.02518	1.70861	3.45387	3.11073	4.77817	0.756293	5.90119	5.33306	8.15	1.3546
SbiHYZv1_06G0003610.1	-	2.26517	2.26473	1.27597	8.42393	4.09732	2.12265	2.47938	2.04456	9.05965	3.67101	1.05924	1.81475	17.8039	1.575	8.75593	3.96669	1.03635	5.70777	3.91186	0.653243	7.09096	5.60754	7.20481	1.75685
SbiHYZv1_06G0004500.1	tRNA 5'-leader removal	41.3054	34.6262	26.0615	54.0496	59.1014	42.183	70.7559	81.7359	71.1837	45.1193	91.6187	41.9798	36.3491	75.3917	39.0584	47.6834	58.2583	39.2909	44.329	39.1913	40.5986	48.2179	35.8176	55.2829
SbiHYZv1_06G0004520.1	-	13.3255	12.2108	3.78987	7.40719	2.55844	4.09243	9.52959	4.31279	3.2332	6.35841	1.82523	1.92708	5.5267	3.39478	2.58185	3.00644	2.8153	5.17262	2.19921	2.65547	5.45171	4.64362	7.17031	2.41242
SbiHYZv1_06G0004780.1	Glycosyl hydrolase family 10	31.0191	30.8738	0.775805	3.35821	5.27983	34.8527	5.86513	2.76016	3.1205	29.1305	2.4166	0.74872	14.8268	2.86725	2.14315	10.7723	4.71311	3.44089	4.9676	20.4	3.72056	30.4594	26.7466	43.6649
SbiHYZv1_06G0005190.1	Transketolase, thiamine diphosphate binding domain	0.849502	1.31186	5.22851	2.66658	1.22738	2.13951	0.870611	1.0394	1.36879	2.15443	0.755329	12.6546	3.85306	1.20039	10.6438	7.12162	4.54512	12.2634	7.7074	2.7042	10.6141	3.35981	1.37286	4.1403
SbiHYZv1_06G0005200.1	Belongs to the copper topaquinone oxidase family	3.80643	5.5706	16.6008	10.9624	11.5963	7.77721	19.4659	30.2164	36.4627	32.581	26.336	29.0858	19.4195	30.204	27.3687	7.62406	9.39959	10.9665	16.9931	7.17082	7.92762	9.66644	11.7952	13.9234
SbiHYZv1_06G0005770.1	Flowering-promoting factor 1-like protein	6.45958	6.059	2.87024	6.35772	3.99073	5.07954	6.09979	3.7465	7.13447	5.14683	1.97269	3.83408	7.24877	4.23474	7.26003	7.68745	17.8314	5.16273	8.28173	4.87114	5.56062	10.2248	12.0008	13.7258
SbiHYZv1_06G0009560.1	Deoxyhypusine synthase(DHS)	22.4045	11.6082	15.7551	54.221	12.753	10.2655	17.1554	46.6582	22.1153	10.9932	14.6987	35.1848	15.0854	12.9076	9.24358	10.595	3.55226	10.8289	3.61129	11.8217	12.1277	3.66072	2.43416	2.34178
SbiHYZv1_06G0009950.1	-	1.28784	1.50384	3.14185	5.49765	0.96481	4.28262	0.502165	1.36263	0.434851	0.164439	0.185675	6.05373	3.51848	1.26674	6.63304	6.14109	3.35711	8.68375	12.9265	1.59652	12.7657	4.51408	0.391385	4.83878
SbiHYZv1_06G0010850.1	-	12.1038	12.7616	8.77035	11.5114	8.86412	8.03778	12.7177	9.15108	8.79948	11.4669	6.89573	11.1226	8.46828	8.39848	6.22786	4.37107	4.77178	8.73703	4.19171	3.59338	5.2886	5.34718	7.37707	4.71114
SbiHYZv1_06G0011050.1	Belongs to the peptidase S10 family	18.9006	15.525	5.05879	14.9747	6.7965	11.3446	15.0776	11.5787	6.45764	15.9347	3.83761	6.8095	14.8152	7.36909	5.16601	6.98445	4.39428	4.7119	2.65869	4.67004	7.40593	6.8062	10.9715	5.36033
SbiHYZv1_06G0012330.1	Serine/threonine phosphatases, family 2C, catalytic domain	7.70835	10.3904	12.8062	6.62588	19.1409	9.66617	11.4003	6.21038	10.0462	8.15105	4.02505	4.47614	14.7312	8.32162	13.792	27.4796	40.6447	30.5604	49.9153	24.6725	29.474	61.481	48.1688	48.8753
SbiHYZv1_06G0012340.1	Serine/threonine phosphatases, family 2C, catalytic domain	195.628	192.583	234.611	169.079	235.367	162.738	102.811	133.948	158.051	61.077	75.4718	82.7255	136.427	176.268	206.613	166.648	154.51	170.743	211.626	168.076	193.496	131.481	171.572	150.636
SbiHYZv1_06G0012960.1	-	12.3113	12.1962	1.152	2.52291	7.77757	8.13434	4.93776	2.18322	2.98767	4.75991	1.9535	0.763667	3.66656	0.661816	3.27321	6.41684	9.65348	2.08224	5.92008	6.83597	6.34449	13.7083	12.3466	21.4498
SbiHYZv1_06G0012970.1	Ferredoxins are iron-sulfur proteins that transfer electrons in a wide variety of metabolic reactions	29.5543	33.4015	5.76912	13.7325	11.6966	24.2646	19.49	8.56781	7.20483	20.5399	3.4612	1.74948	26.1313	6.06078	3.18747	9.81998	10.2417	6.96098	6.44739	17.8891	13.0623	16.451	19.8123	9.18342
SbiHYZv1_06G0013010.1	Eukaryotic-type carbonic anhydrase	14.0163	21.7501	12.1143	13.5924	18.69	14.9395	13.5104	11.6936	12.7596	19.5994	39.9509	18.2795	41.2943	50.0931	72.9146	22.2466	19.8694	17.1062	30.5916	27.929	17.0638	25.9245	31.4687	29.9404
SbiHYZv1_06G0013230.1	photosystem I subunit	2997.79	3086.73	1771.56	1796.24	2392.16	2985.23	2182.94	2045.56	2184.48	677.991	1705.4	332.602	727.608	705.452	647.715	2723.59	1997.73	1880.23	2619.25	2506.41	2751.68	1775.33	1950.68	1993.89
SbiHYZv1_06G0013340.1	Probable lipid transfer	11.396	20.5065	16.9837	46.7131	33.1801	7.78583	9.50326	12.7217	38.6777	30.1933	3.33992	33.8091	23.7585	6.83764	13.839	44.8321	27.6257	45.7379	28.4153	26.9633	31.2998	28.0039	25.0233	30.3886
SbiHYZv1_06G0013680.1	Histone H3	42.7855	36.1395	8.48434	26.165	10.362	11.6571	18.3697	6.88919	5.39625	16.4404	2.0795	3.64675	16.066	4.33897	2.92473	4.08324	7.2014	17.0878	7.06884	9.3299	23.7344	18.5139	35.0123	11.5182
SbiHYZv1_06G0013820.1	PAP_fibrillin	41.2401	48.653	29.1209	16.0063	43.3709	32.0568	40.1963	27.7438	31.3656	53.8053	72.6483	28.8946	86.8163	78.6035	86.7109	28.6193	31.5391	22.6549	32.7284	44.6201	26.8851	49.7507	41.588	42.7507
SbiHYZv1_06G0014000.1	ABA/WDS induced protein	241.808	199.83	999.794	323.21	346.729	533.207	825.069	666.787	1025.28	857.394	579.895	991.089	423.717	176.566	638.028	248.641	237.441	427.674	537.197	91.5074	322.348	173.672	141.263	287.99
SbiHYZv1_06G0014390.1	Belongs to the glycosyltransferase 2 family	39.9145	50.9749	40.0763	23.3385	52.1496	33.0384	12.4803	16.2645	14.9388	4.99748	12.6729	10.1237	15.4876	26.6135	30.1316	36.8021	34.8527	35.5053	63.5038	55.0389	52.9147	72.6176	83.6426	70.6068
SbiHYZv1_06G0014480.1	Histone H3	46.3722	48.1133	16.0349	42.637	13.3532	17.6749	25.4471	14.8799	13.2678	26.1691	3.23109	16.3469	22.5833	6.71029	6.70683	6.5352	13.3103	24.0456	10.0633	14.6998	28.8794	29.1038	37.2464	16.7829
SbiHYZv1_06G0014500.1	Subtilase family	6.15196	8.42647	6.39627	13.7271	9.22305	7.18137	5.74728	9.46905	9.286	15.4652	5.94008	6.8846	22.096	8.80149	16.9984	16.1068	8.75216	11.0646	14.9758	16.357	12.1846	12.857	16.9787	14.7028
SbiHYZv1_06G0014990.1	No apical meristem (NAM) protein	6.11378	6.85224	15.7625	16.6322	7.51619	10.9509	6.47233	10.3097	9.15366	5.20448	6.04869	32.0948	10.1661	10.3021	13.7271	19.7738	15.0529	33.5744	27.3582	12.1546	30.9521	8.85578	8.4693	15.3238
SbiHYZv1_06G0015420.1	Peptidogalycan biosysnthesis/recognition	54.2382	55.4819	57.2834	38.4458	53.0708	46.7816	26.4976	22.466	25.7231	10.3865	11.0349	10.3169	13.202	15.6556	29.3544	80.4781	87.6538	71.1767	94.1188	77.736	76.9906	77.2006	90.497	84.1542
SbiHYZv1_06G0015430.1	Response regulator receiver domain	7.79969	5.94665	3.17831	4.18694	2.11946	4.64317	4.45837	2.40535	1.56716	2.23413	1.0562	1.09137	4.24196	2.79773	2.38519	2.32454	2.97285	2.53715	2.5045	6.77173	4.81291	5.81017	5.17701	2.3056
SbiHYZv1_06G0015460.1	Chloride channel protein	22.594	23.215	46.6915	24.7583	27.217	23.8677	18.9389	18.8552	22.0131	22.8844	20.9094	59.5323	32.7645	31.1572	57.7566	58.8921	62.202	78.0249	64.9716	45.2836	55.7918	45.288	42.4749	57.9906
SbiHYZv1_06G0015780.1	FAD-binding domain	312.971	260.133	105.355	214.66	182.232	270.847	115.487	153.032	156.609	56.0755	77.5202	39.0752	79.2007	71.3754	49.6723	319.033	209.557	128.188	228.064	295.329	267.405	189.037	196.945	166.243
SbiHYZv1_06G0015900.2	Belongs to the GRAS family	13.1671	15.7622	11.3161	16.6256	17.2552	10.6639	9.88534	10.7926	11.8773	12.8463	19.7731	18.0974	23.7559	31.0444	35.9517	20.1935	19.5159	15.6428	20.6469	24.4379	18.7575	17.1013	20.4141	19.7948
SbiHYZv1_06G0016190.1	Aldo/keto reductase family	19.7756	21.1906	32.5792	15.738	26.7918	18.3667	21.7058	14.3084	17.4857	22.9549	22.9142	16.1896	17.6835	21.5961	19.5007	25.2843	44.322	47.6836	49.8443	31.8418	32.4797	68.4956	45.9903	60.4493
SbiHYZv1_06G0016330.1	Converts zeaxanthin into antheraxanthin and subsequently violaxanthin(ZEP)	192.917	200.96	230.864	139.403	214.263	158.641	199.613	171.917	215.387	88.7643	104.881	93.0529	62.8342	76.336	111.552	149.254	177.931	157.508	174.521	152.225	169.993	152.125	171.829	171.575
SbiHYZv1_06G0016360.1	Belongs to the UDP-glycosyltransferase family(IAGLU)	4.39925	3.34917	4.22716	3.68961	3.26854	6.37379	5.06983	6.48135	6.83544	8.12917	18.7316	10.4717	12.9595	14.4187	11.2793	5.12148	3.09682	4.48224	3.50739	3.44074	4.29253	2.99005	2.85071	4.12233
SbiHYZv1_06G0017000.1	Belongs to the UDP-glycosyltransferase family	57.4271	40.7041	19.9432	27.8071	53.5722	21.2516	29.2613	14.5633	24.2312	13.6577	10.5823	5.0621	13.0193	10.1553	14.2204	34.5342	27.0273	24.7355	45.5712	39.8592	41.574	32.9958	46.7585	48.8546
SbiHYZv1_06G0017090.1	Belongs to the major facilitator superfamily. Sugar transporter (TC 2.A.1.1) family	1.08968	1.37785	2.68774	2.84548	2.17782	3.02359	6.48869	7.72436	8.86603	7.51678	8.34754	4.16999	1.83265	1.90471	1.48798	0.426942	0.389617	0.766987	0.673685	0.524253	0.766455	0.578238	0.76993	0.689551
SbiHYZv1_06G0017270.1	Protein disulfide-isomerase LQY1	207.869	226.475	134.637	124.687	189.886	164.321	122.342	93.3187	124.636	95.0307	127.545	57.675	203.651	180.782	163.347	196.022	176.927	166.18	174.017	202.101	178.687	137.764	162.607	163.272
SbiHYZv1_06G0017440.1	Converts alpha-aldose to the beta-anomer	7.5032	7.55772	18.036	10.8163	13.7758	9.70624	12.6815	17.6068	21.6508	20.8648	30.1186	34.6021	14.7724	35.1444	18.0085	14.299	15.3537	20.5806	17.3378	9.35315	14.1959	12.7813	11.517	12.2939
SbiHYZv1_06G0017910.1	Zein-binding	3.33087	3.6905	1.53116	1.56762	4.30766	2.62042	2.13688	0.824948	1.59497	1.89618	0.875746	0.713748	3.52569	3.14518	3.14609	7.76194	8.62129	5.47076	10.0137	8.63643	5.50611	9.58091	9.06371	9.18238
SbiHYZv1_06G0017940.1	Peptidase C26	20.4142	22.5609	10.653	12.7269	20.1094	13.7341	15.8342	10.4595	9.31363	12.5573	8.36762	3.36198	18.572	8.89798	10.0625	14.0759	17.0074	12.1925	14.6586	17.1262	12.7868	17.1116	20.8838	16.9374
SbiHYZv1_06G0018120.1	Gibberellin regulated protein	19.5246	15.1587	9.23597	13.0433	8.74762	8.07213	11.0379	10.5295	7.02774	10.7468	6.75236	13.3279	19.0681	19.2389	7.86298	11.6468	9.09564	9.57174	2.577	7.4197	8.02759	9.24572	10.3205	4.4195
SbiHYZv1_06G0018290.1		19.3835	19.3393	28.4023	42.2335	20.6496	23.3211	19.0362	31.9772	32.2789	23.6544	22.307	95.3288	28.9189	25.9675	39.5159	46.0293	20.0962	34.534	25.6018	30.4834	31.7604	25.5002	17.8772	23.127
SbiHYZv1_06G0018340.1	Belongs to the TRAFAC class myosin-kinesin ATPase superfamily. Kinesin family	15.8304	11.5011	3.03847	9.41867	2.42014	5.44594	12.4559	4.31857	3.57664	7.27957	1.05451	1.97973	7.14545	3.8334	2.2325	2.70365	2.87969	5.08137	2.1096	2.64461	5.76783	4.91541	7.79043	2.39077
SbiHYZv1_06G0018440.1	transposition, RNA-mediated	24.3153	30.7779	83.9173	26.3796	56.734	18.8665	53.9121	39.5295	41.8855	42.7842	99.7136	65.8578	20.3903	74.212	72.91	58.0255	96.9179	129.602	56.8888	59.9926	43.6064	55.8146	61.2134	84.0358
SbiHYZv1_06G0018610.1	Transmembrane amino acid transporter protein	13.224	15.019	31.4114	21.4629	17.2442	22.8793	21.0818	25.2955	24.9054	29.833	39.1552	52.3224	18.4566	30.067	40.3213	20.3537	18.9724	40.5849	32.3053	13.0005	30.4388	15.0885	14.5252	22.6822
SbiHYZv1_06G0018720.1	-	16.3011	23.0252	13.5586	22.693	33.5271	34.9085	22.5541	25.7854	23.4011	13.4303	22.1554	16.8643	16.8959	22.9638	16.5864	25.7116	34.8308	18.2392	40.1512	29.072	35.6127	32.5439	67.392	52.1964
SbiHYZv1_06G0018770.1	negative regulation of ubiquitin-protein transferase activity(UVI4)	15.0739	12.9912	2.91058	11.9893	2.35617	5.25186	9.19352	2.93744	3.27759	6.34329	0.950446	1.60084	6.81138	1.37389	1.35208	1.314	2.82468	5.00925	1.71093	3.01776	7.30598	6.64569	12.4573	3.58196
SbiHYZv1_06G0019250.1	Glycosyltransferase family 17	62.763	58.4883	67.8974	49.1682	73.2623	53.3285	48.86	42.4511	47.3808	31.5094	23.2611	18.3968	35.5318	40.9177	41.527	64.0136	79.0267	60.1403	97.1188	62.8638	80.5134	69.2898	76.6072	65.8153
SbiHYZv1_06G0019530.1	Raffinose synthase or seed imbibition protein Sip1	66.7945	38.0506	113.456	168.44	65.3144	89.1496	73.3794	120.899	85.2794	49.1273	60.8271	135.215	54.3794	60.5911	39.3583	77.8323	46.1541	77.9853	41.0583	29.5693	62.763	14.2508	18.0899	15.1659
SbiHYZv1_06G0019720.1	Broad-Complex, Tramtrack and Bric a brac	11.6347	12.7765	31.6185	20.093	8.03193	11.5329	5.06947	6.50961	4.38353	4.96396	15.0547	50.1516	2.86804	8.70222	11.712	10.0407	10.6244	32.4893	3.99304	4.3728	31.7955	2.91588	3.21583	10.7006
SbiHYZv1_06G0019840.1	-	90.5254	95.5248	120.466	82.6604	112.022	102.613	116.862	120.554	131.242	76.2736	75.744	85.9724	34.4099	31.4454	58.4332	79.7446	82.0731	99.3645	105.661	71.9484	76.5233	91.4852	65.7796	97.5898
SbiHYZv1_06G0020060.1	Catalyzes the rate-limiting step of the oxidative pentose-phosphate pathway, which represents a route for the dissimilation of carbohydrates besides glycolysis	122.61	114.364	180.769	147.089	140.479	118.765	239.033	275.901	291.263	299.782	314.729	280.966	186.696	152.385	147.85	89.8462	93.2794	114.565	92.773	85.6958	109.998	93.6648	92.0313	81.5188
SbiHYZv1_06G0020100.1	Mitotic spindle checkpoint protein MAD2	14.4152	12.2015	3.1346	12.3591	2.46628	7.1467	11.8499	4.62362	3.60636	7.44849	2.10765	2.55831	7.85704	3.6221	2.84191	2.72139	3.4247	5.66353	2.2976	3.54409	5.33337	5.28618	6.39319	3.1137
SbiHYZv1_06G0020150.1	Belongs to the malate synthase family(MS)	2.60757	1.32753	25.6548	5.05485	4.02867	1.6472	1.09393	8.81847	3.21049	3.4936	1.65793	27.6262	1.42179	2.80175	2.90268	6.40878	3.84733	7.2214	2.72686	0.779482	9.63475	0.417886	1.94232	1.12168
SbiHYZv1_06G0020150.2	Belongs to the malate synthase family(MS)	1.31874	1.87322	28.3229	4.84317	2.45393	5.33777	2.57929	7.53316	3.934	1.76053	5.01754	40.1134	0.82178	2.0821	5.36045	3.91109	2.76147	17.4003	5.7727	2.77521	14.0028	3.32006	0.839192	2.89099
SbiHYZv1_06G0020170.1	Staygreen protein	19.7981	24.1722	9.3512	9.09174	23.6817	15.3809	12.2741	6.6967	8.28768	6.47879	5.96669	1.63254	14.1413	11.1625	12.3487	18.2842	18.8919	12.5179	14.7865	20.47	15.1496	19.829	19.3589	19.9337
SbiHYZv1_06G0020510.1	Haloacid dehalogenase-like hydrolase	71.0395	88.8815	53.2904	39.1291	66.6222	87.4206	42.8182	32.0026	30.7019	30.3766	47.5183	13.4416	63.9549	73.5531	71.7238	104.633	125.389	91.7248	121.114	129.339	100.23	128.374	139.169	152.529
SbiHYZv1_06G0020730.1	EF-hand domain	11.5305	13.7532	17.4358	5.81331	9.5698	8.39698	5.77261	4.44906	5.51377	6.66236	9.37592	8.13087	5.29028	5.61757	9.21756	6.63966	8.06727	7.85348	5.504	7.45381	9.26749	7.06495	8.65948	10.6673
SbiHYZv1_06G0020750.1	B-Box-type zinc finger	215.915	200.772	285.443	221.723	251.195	205.382	192.735	209.797	202.054	71.077	85.0359	104.407	43.7384	50.27	66.7243	158.998	173.548	187.142	176.623	156.388	216.322	124.309	160.497	176.908
SbiHYZv1_06G0020770.1	helix loop helix domain	39.4456	46.4584	42.2752	14.5003	27.6503	23.3831	19.6461	8.28654	11.8166	12.8583	18.2309	17.4715	10.8052	9.54632	18.4011	17.0446	25.9149	16.4886	15.3728	23.7699	22.4052	30.6004	29.9759	40.6309
SbiHYZv1_06G0020790.1	atchitiv,atep3,chiv,ep3	4.3931	4.63383	41.6356	11.0623	6.35981	5.72842	7.06244	6.12175	9.3027	5.40259	5.74637	27.558	8.59926	7.10539	8.09119	8.45749	8.28947	15.7033	6.32849	5.39792	19.7411	6.52891	4.21603	5.2009
SbiHYZv1_06G0020810.1	amino sugar catabolic process	7.65548	8.85883	58.2527	25.2111	11.2471	8.7162	7.04367	10.6754	8.35834	10.0322	8.88556	62.9764	10.6005	10.4528	18.0943	13.6887	13.3499	23.8293	18.8685	12.2647	16.67	11.066	8.33934	16.1119
SbiHYZv1_06G0020830.1	Chitin binding domain	45.1072	35.9113	251.256	71.3787	84.4742	63.0655	86.037	128.246	122.806	48.609	139.945	165.856	43.7837	96.8059	108.767	48.6578	60.2845	125.751	97.6959	59.748	140.278	38.5701	48.1348	73.7634
SbiHYZv1_06G0021010.1	Belongs to the short-chain dehydrogenases reductases (SDR) family	14.0132	10.2819	27.6888	33.9891	18.4334	21.0357	19.7723	33.1607	35.0289	16.5732	30.5142	67.0093	15.8616	35.0024	25.3757	22.0779	24.1575	28.3388	19.2249	16.747	26.2025	12.8224	12.6101	16.6422
SbiHYZv1_06G0021020.1	-	37.8322	30.3582	4.48569	25.5362	5.98915	12.6768	21.0461	9.60087	8.88807	12.4074	3.29207	3.25165	15.8215	5.94458	5.83179	8.2327	7.33607	14.2469	6.14146	7.51712	13.8375	14.4757	14.8422	7.20264
SbiHYZv1_06G0021080.1	Ribonucleoside-diphosphate reductase small chain	17.6561	17.2255	9.79754	10.4141	8.56326	7.22078	7.54867	4.50182	4.5389	11.1773	4.27241	3.58356	9.96407	5.06485	6.22643	6.10648	8.81273	13.1562	7.69722	9.20323	13.3022	15.5466	22.3722	10.0654
SbiHYZv1_06G0021100.1		4.19037	6.48587	7.37915	6.68311	14.7634	23.4954	11.7134	10.8029	6.73818	1.84386	2.52372	4.89811	2.8058	4.52248	4.74956	18.4795	13.7243	14.1195	15.1072	11.3597	19.2643	11.2717	15.9183	11.9554
SbiHYZv1_06G0021110.1	CCT motif	144.331	133.924	148.992	147.235	167.133	222.481	106.174	130.584	122.091	47.8147	59.9229	84.9179	80.5303	88.7078	96.1716	196.668	158.141	155.471	178.02	156.744	182.754	135.5	156.835	145.976
SbiHYZv1_06G0021230.1	Belongs to the cytochrome P450 family	35.7649	31.8063	24.644	21.4603	43.0508	25.0508	25.4825	26.6385	33.2269	7.69	10.8084	5.05872	15.1778	19.5476	18.8255	39.2339	50.4014	27.2369	53.5736	37.4239	37.466	54.6031	53.6623	50.6526
SbiHYZv1_06G0021340.1		5.33385	4.14126	4.31025	7.25731	5.98658	5.97463	4.98054	5.71808	7.42655	9.74358	11.9812	11.642	19.8206	20.5183	23.2659	9.84043	7.04777	8.04711	10.9606	10.726	7.92788	8.28613	8.94317	7.34055
SbiHYZv1_06G0021480.1	Belongs to the protein kinase superfamily	18.8857	17.2122	70.1022	31.8001	23.6915	26.1305	38.0378	45.2251	44.1126	29.1915	53.655	67.0924	12.3733	31.602	25.0591	22.7802	27.0193	34.5432	21.1087	16.2972	21.628	13.4964	16.4447	17.6904
SbiHYZv1_06G0021550.1	Phosphoenolpyruvate phosphomutase	87.3025	76.0171	15.0158	27.3626	36.9575	82.8377	41.928	19.9541	25.1663	41.8569	38.4664	19.5112	33.6909	25.325	31.6944	40.3886	56.3294	28.1507	32.1516	45.0741	49.3346	56.8436	63.6013	81.3023
SbiHYZv1_06G0021760.1	Aldo/keto reductase family	143.044	157.291	147.235	64.198	138.516	131.453	142.906	108.36	98.8571	65.6858	59.8714	34.8898	20.6339	22.1243	25.4884	83.4244	144.818	78.6873	151.5	103.379	87.3255	169.335	149.641	148.993
SbiHYZv1_06G0022140.1		14.3674	14.4479	11.6118	8.84187	13.3184	12.7761	10.1208	11.195	11.1955	5.33094	8.88755	3.86958	10.0517	11.4723	8.60574	8.88708	8.53565	8.30368	14.1343	8.79751	9.56439	12.3524	13.7474	10.4352
SbiHYZv1_06G0022310.1	PHD-like zinc-binding domain	11.1416	9.29946	2.59867	6.04024	2.44477	3.68856	3.53131	1.2916	1.80905	4.69866	0.521763	0.973952	5.01546	1.80114	1.48019	1.92534	2.80965	5.46095	2.65927	3.24035	7.0059	6.89897	10.1083	3.43248
SbiHYZv1_06G0022450.1	Belongs to the glycosyl hydrolase 1 family	1.39612	1.94696	5.33852	2.21782	7.2196	3.58183	2.80797	3.18741	2.72194	6.26544	2.65148	2.33959	2.09741	3.96879	2.04644	3.67984	5.05993	5.74371	7.70891	9.76389	3.90129	17.3987	15.3579	16.4994
SbiHYZv1_06G0022470.1	Putative peptidoglycan binding domain	25.6563	27.9068	24.3868	14.3048	26.5233	30.5195	60.1487	60.5982	74.363	70.4108	99.8682	57.4029	22.8884	25.7785	26.2749	9.36214	11.7953	10.705	10.5075	16.4397	12.477	17.5962	15.4328	17.7019
SbiHYZv1_06G0022550.1	CAAX protease self-immunity	105.503	103.848	86.9202	79.1366	104.207	102.657	72.7277	88.7156	100.119	30.2052	43.4202	36.4644	44.3261	49.7575	64.2027	111.715	96.1434	98.5569	117.541	102.516	104.042	73.9306	95.706	78.1653
SbiHYZv1_06G0022600.1	Beta-eliminating lyase	16.7784	19.3179	233.443	32.4292	29.1619	19.3982	19.4842	44.3597	29.6636	14.1105	30.8394	175.863	24.7597	34.5887	45.2982	27.4681	22.9675	70.1487	39.4957	21.291	58.3625	13.1756	17.6145	19.3536
SbiHYZv1_06G0022630.1	protein import into mitochondrial matrix	19.9647	22.1682	7.35781	19.7936	6.65679	10.1126	16.721	8.09542	7.9399	13.0403	2.97396	6.93152	14.341	7.51199	4.9666	7.90453	6.44752	8.55835	5.55191	8.20194	11.0007	12.4802	13.0777	8.10422
SbiHYZv1_06G0022680.1	Wall-associated receptor kinase	11.4251	7.61847	16.5519	14.7744	10.9702	10.4932	32.9966	25.9027	30.6456	20.2785	30.9838	23.4836	9.66642	20.6695	16.7551	6.26961	10.9194	12.6752	8.83544	5.02612	7.27484	7.39142	7.58081	9.13106
SbiHYZv1_06G0022820.1	Belongs to the MIP aquaporin (TC 1.A.8) family	0.739716	1.51277	0.473043	0.772982	0.686168	0.581263	0.702112	0.325763	0.503302	2.81003	0.269817	0.231578	3.35158	0.661458	1.05036	2.6905	2.23573	1.83115	4.32096	2.80054	7.23859	6.87224	4.463	4.92492
SbiHYZv1_06G0023030.1	OPT oligopeptide transporter protein	15.2842	6.65915	15.0974	24.3268	15.5617	22.5254	25.4933	34.7614	36.0239	15.4582	34.8113	27.0344	8.7804	30.1037	10.0648	8.54244	11.8483	12.3557	9.33103	7.90112	12.4566	5.57953	6.42934	9.45788
SbiHYZv1_06G0023080.1	Uncharacterized ACR, COG1399	19.1571	21.4634	11.3736	13.9731	20.3797	20.9032	21.7265	17.1467	20.5604	36.745	42.5895	20.7325	39.9278	42.5475	32.736	22.3004	19.8546	14.3644	17.3089	22.8453	19.0153	21.3039	22.9541	22.2306
SbiHYZv1_06G0023130.1	AFG1-like ATPase	8.78046	12.6374	10.6799	5.79264	12.9929	7.27474	6.24326	5.71228	6.40871	7.77517	6.69143	8.58376	8.59813	7.13921	8.18417	15.5421	16.287	12.7444	19.3429	16.5027	12.0438	18.1241	24.5097	24.4083
SbiHYZv1_06G0023140.1	AFG1-like ATPase	44.7981	54.9445	51.5016	30.4868	62.882	31.0136	31.149	26.3445	26.9441	33.5324	27.0405	38.1242	33.7118	28.8496	42.9503	74.3659	83.6905	61.0659	97.3536	85.4014	66.1368	83.4948	112.295	118.31
SbiHYZv1_06G0023240.1	GRAM domain	13.7243	14.9887	41.0203	29.49	19.6989	20.1978	16.2308	22.6969	17.5364	11.228	22.987	45.8582	9.65788	15.9924	18.332	11.989	7.84934	16.1363	6.86985	7.32085	10.6701	1.47887	3.40171	4.99988
SbiHYZv1_06G0023350.1	-	1.5135	1.60645	1.39813	0.084163	3.01089	1.29219	3.18205	0.852209	1.59705	2.24555	0.407447	0.130778	1.15948	0.332442	0.898388	1.16241	2.7938	1.60209	2.37936	4.53313	0.877563	7.31449	6.01629	6.82512
SbiHYZv1_06G0023550.1	Fibronectin type III-like domain	27.44	19.7094	49.2852	47.3489	25.0442	37.8095	29.2318	40.3354	36.9632	22.8094	35.2273	67.7609	19.4201	18.0059	33.0075	34.5932	20.3348	37.4484	24.1309	19.3583	40.0375	10.9905	9.21425	12.5839
SbiHYZv1_06G0023660.1	Belongs to the short-chain dehydrogenases reductases (SDR) family	19.3022	18.0341	101.568	19.129	36.0251	16.918	28.6368	41.6136	34.4159	16.3086	28.301	42.3953	11.6059	24.9025	19.1688	28.9595	46.2724	52.4577	46.4907	24.4376	54.6446	36.4292	34.3864	52.084
SbiHYZv1_06G0023670.2	Belongs to the short-chain dehydrogenases reductases (SDR) family	79.8371	79.571	160.747	77.535	124.624	59.3292	83.6332	97.7614	115.689	39.1039	47.0847	40.4183	26.8898	37.3482	44.1956	72.8871	100.403	92.0386	104.786	76.9368	83.6695	98.7019	94.359	110.343
SbiHYZv1_06G0023970.1	Peptidase C13 family	41.9722	40.5408	31.2075	59.9786	36.5744	55.2767	54.6097	60.0468	64.2628	72.0002	83.9942	91.5582	84.2421	92.5894	70.1398	51.0613	32.9301	34.8662	34.443	41.004	36.3756	27.1419	32.9926	29.3399
SbiHYZv1_06G0023990.1	Chloroplast-localized elongation factor EF-G involved in protein synthesis in plastids. Catalyzes the GTP-dependent ribosomal translocation step during translation elongation. During this step, the ribosome changes from the pre-translocational (PRE) to the post-translocational (POST) state as the newly formed A- site-bound peptidyl-tRNA and P-site-bound deacylated tRNA move to the P and E sites, …	98.556	141.828	212.511	52.9432	213.84	74.4527	83.1586	48.7642	64.0076	65.5582	78.0642	50.4887	163.523	242.426	264.884	106.523	179.67	140.055	171.915	159.734	117.96	140.827	152.925	132.476
SbiHYZv1_06G0024040.1	Belongs to the TRAFAC class myosin-kinesin ATPase superfamily. Kinesin family	33.3407	38.7361	21.2863	32.4224	35.0741	29.529	32.452	22.5388	20.3043	35.3197	23.3004	13.7261	37.9299	25.4455	25.649	40.8735	49.1596	32.2993	44.3083	53.4432	31.4972	85.6003	56.6186	47.1342
SbiHYZv1_06G0024060.1	NAD(P)H-quinone oxidoreductase subunit M chloroplastic(ndhM)	77.2759	109.902	68.2688	42.438	83.3703	96.5587	79.9597	71.5976	77.0092	110.374	169.304	71.5813	163.007	183.204	170.874	78.2226	85.1194	63.9612	110.111	103.42	76.9533	97.1656	113.498	119.944
SbiHYZv1_06G0024260.1	Homeobox associated leucine zipper	33.4502	27.7849	52.2378	38.6719	41.8553	41.8406	23.9039	26.2133	26.1412	14.6486	13.5766	45.5132	34.3731	28.3355	63.4954	83.8132	66.1202	91.2103	91.9881	58.1317	73.3066	52.6196	41.0731	55.4976
SbiHYZv1_06G0024300.1	OPT oligopeptide transporter protein	42.577	41.5802	58.5843	46.7215	55.5779	45.7122	57.6493	53.0492	68.926	54.291	54.7923	51.831	31.4608	50.2307	41.4202	38.4338	51.2931	70.6993	90.3202	62.9601	59.4406	99.556	98.3017	96.6218
[truncated: 720 more rows]
