# Supplementary material for: Integrating transcriptome and metabolome to reveal the characteristics of gene expression profiles and metabolite changes of sorghum in response to cadmium treatment
Source: Front Plant Sci. 2025 Sep 18;16:1678876. doi: 10.3389/fpls.2025.1678876 (PMC12488672; doi:10.3389/fpls.2025.1678876)
Supplement: Supplementary file 8 [file Table5.xlsx]

## Sheet: Sheet1
Table S5 Detailed non-targeted metabolomics data
Compounds	Formula	CAS	CK-1	CK-2	CK-3	TM3h-1	TM3h-2	TM3h-3	TM6h-1	TM6h-2	TM6h-3	TM9h-1	TM9h-2	TM9h-3	TM12h-1	TM12h-2	TM12h-3	TM24h-1	TM24h-2	TM24h-3	TM48h-1	TM48h-2	TM48h-3	TM72h-1	TM72h-2	TM72h-3	QC01	QC02	QC03
(S)-beta-Aminoisobutyric acid	C4H9NO2	4249-19-8	2.62011e+06	3.10839e+06	3.13977e+06	3.2855e+06	3.64293e+06	4.3814e+06	2.54504e+06	1.77267e+06	4.68371e+06	2.29073e+06	1.4622e+07	2.91035e+06	5.27634e+06	8.69323e+06	3.34639e+06	3.04224e+06	4.12866e+06	3.29552e+06	2.07045e+06	1.74166e+06	3.55968e+06	3.94994e+06	3.53994e+06	2.23652e+06	4.40137e+06	5.00878e+06	4.691e+06
Tyrosyl-tyrosyl-phenylalanine	C27H29N3O6	108322-11-8	723994	822445	877600	730219	525519	1.27365e+06	548616	641044	783531	566680	255905	1.24654e+06	396228	509560	1.20248e+06	205255	660520	1.90153e+06	1.03954e+06	188985	1.62061e+06	487600	475878	514608	1.08585e+06	1.06369e+06	1.07262e+06
Phe-gly	C11H14N2O3	721-90-4	1.36441e+06	1.05197e+06	787388	538765	1.81087e+06	1.58147e+06	842906	1.21521e+06	911265	2.28383e+06	2.22737e+06	831074	1.46585e+06	1.11916e+06	733688	1.79946e+06	427425	927612	945133	1.97645e+06	349105	1.43258e+06	921349	2.18827e+06	634882	716106	751471
L-Seryl-L-lysyl-L-lysine	C15H31N5O5	213187-86-1	945871	2.24265e+06	1.88685e+06	404264	7.44974e+06	3.27678e+06	1.05623e+06	1.33934e+06	2.1667e+06	2.98388e+06	4.68153e+06	9.32222e+06	2.36962e+06	4.41629e+06	900970	1.73887e+06	1097042	1.14687e+06	5.79364e+06	7.18449e+06	3.92652e+06	1.69504e+06	1.42682e+06	1.21001e+06	2.01017e+06	2.21264e+06	2.37522e+06
Leu-Leu	C12H24N2O3	3303-31-9	2.00715e+06	1.70349e+06	5.73599e+06	3.29479e+06	2.4328e+06	3.01626e+06	1.83243e+06	2.49748e+06	1.46795e+06	3.27388e+06	3.31547e+06	3.90348e+06	2.7954e+06	3.32425e+06	1.35444e+06	3.87157e+06	3.31111e+06	3.94326e+06	5.30801e+06	3.11471e+06	7.55973e+06	2.37998e+06	2.06093e+06	6.00834e+06	3.19206e+06	3.11942e+06	3.19618e+06
DL-Methionine	C5H11NO2S	59-51-8	3.33508e+07	3.50581e+07	1.55034e+07	1.40236e+07	2.80991e+07	5.04361e+07	2.41569e+07	1.3949e+07	1.49089e+07	2.1511e+07	1.68891e+07	3.26435e+07	2.14684e+07	1.03742e+07	2.07386e+07	2.43878e+07	1.44447e+07	3.43878e+07	2.22674e+07	2.95652e+07	2.90572e+07	3.07485e+07	1.97006e+07	1.68047e+07	2.56593e+07	2.56537e+07	2.54664e+07
Acetylglutamine	C7H12N2O4	2490-97-3	3.05122e+06	2.96103e+06	2.00865e+06	2.14935e+06	3.15181e+06	4.2185e+06	4.83007e+06	3.12418e+06	1.9442e+06	3.25791e+06	2.46857e+06	3.19608e+06	2.06836e+06	2.08313e+06	2.74501e+06	2.47862e+06	2.5427e+06	2.36825e+06	1.63743e+06	1.30998e+06	2.29301e+06	1.86517e+06	2.19312e+06	1.68038e+06	2.25137e+06	2.31332e+06	2.2637e+06
3-Amino-4-phenylbutanoic acid	C10H13NO2	15099-85-1	3.56781e+06	2.4357e+07	6.15214e+06	2.26109e+07	2.8553e+06	1.55787e+07	4.86959e+06	1.82815e+07	2.06721e+07	1.67379e+07	1.32261e+07	4.3174e+06	5.61771e+06	2.80154e+07	5.81977e+06	3.76626e+06	2.82272e+06	5.19918e+06	3.49968e+06	2.30309e+06	4.64773e+06	2.20593e+06	1.71517e+06	3190083	2.32466e+06	2.3167e+06	2.24237e+06
Bicine	C6H13NO4	150-25-4	9.40574e+06	9.69359e+06	1.49503e+07	8.73835e+06	9.45919e+06	9.29183e+06	1.00141e+07	7.98675e+06	8.50621e+06	7.84066e+06	8.02157e+06	1.15084e+07	9.44185e+06	8.54541e+06	9.79579e+06	9.0281e+06	9.50158e+06	1.25565e+07	1.1645e+07	1.09567e+07	1.05576e+07	1.05791e+07	8.85605e+06	1.08291e+07	9.34282e+06	9.43484e+06	9.43308e+06
Tyrosylleucine	C15H22N2O4	17355-10-1	2.67618e+06	1.52527e+06	2.26982e+06	915158	1984233	675054	757923	1.35854e+06	1.85863e+06	406135	2.54615e+06	2.18348e+06	716715	3.15984e+06	1.39179e+06	1.21364e+06	958761	743999	4.75228e+06	2.50435e+06	1.64883e+06	1.61052e+06	1.78743e+06	1.0354e+06	1.06459e+06	1.09591e+06	1.16131e+06
Glu-Gly	C7H12N2O5	13716-89-7	3.89537e+06	4.71461e+06	8.20962e+06	3.00475e+06	5.80204e+06	5.17214e+06	450374	2.67236e+06	2.72789e+06	4.02347e+06	1.40048e+07	4.10882e+06	1.4571e+06	2.38838e+06	5.21151e+06	2.89408e+06	2.29706e+07	2.47868e+07	3950551	3.06394e+06	6.06954e+06	3.77242e+06	9.6718e+06	4.4225e+06	4.13659e+06	3.99906e+06	4.12303e+06
Lactacystin	C15H24N2O7S	133343-34-7	9.14758e+06	1.03087e+07	1.15924e+07	1.38749e+07	8.55399e+06	9.76858e+06	9.02054e+06	1.08259e+07	9.57115e+06	1.17036e+07	7.92564e+06	7.53647e+06	1.07177e+07	9.18182e+06	6.51536e+06	8.53139e+06	9.42338e+06	7.57878e+06	8.5318e+06	8.46444e+06	7.04716e+06	9.64738e+06	1.26556e+07	6.23889e+06	7.26559e+06	7.3429e+06	7.21718e+06
Pro-leu	C11H20N2O3	52899-07-7	2.50803e+06	2.73321e+06	2.78528e+06	1.43487e+06	2.34835e+06	2.92838e+06	1.88074e+06	1.80915e+06	1.41437e+06	7.71551e+06	4.09112e+06	2.23107e+06	4.51862e+06	1.88375e+06	1.56211e+06	4.06584e+06	1.42854e+06	1.28887e+06	2.19446e+06	2.66545e+06	1.74186e+06	6.8287e+06	2350500	3.27357e+06	3.51859e+06	3.24136e+06	3.39769e+06
DL-Homoserine	C4H9NO3	1927-25-9 | 498-19-1	3.2526e+07	1.53709e+07	1.33919e+07	7.84196e+06	2.73724e+07	2.85796e+07	1.01064e+07	8.40089e+06	9.105e+06	2.13033e+07	7.29759e+06	7970639	9.72691e+06	8.92285e+06	8.3693e+06	9.08043e+06	1.18498e+07	1.03511e+07	7.82603e+06	8.10644e+06	6.77996e+06	1.79613e+07	3.08827e+07	1.14404e+07	8.17168e+06	8.10594e+06	8.49003e+06
Glycylglycine	C4H8N2O3	556-50-3	2.05614e+07	3.47256e+06	1.44388e+06	4.16994e+06	6.8097e+06	7.11929e+06	7.6284e+06	5.49879e+06	2.06395e+06	7.78305e+06	8.50348e+06	1.32448e+07	1.21362e+07	7.65035e+06	1.16272e+06	7.36125e+06	8.36553e+06	6.88229e+06	7.01521e+06	9.49086e+06	4.15308e+06	1.5642e+07	8.98099e+06	1.04532e+07	5.49571e+06	5.5773e+06	5.47674e+06
Ala-Gly	C5H10N2O3	687-69-4 | 25765-55-3	6.40973e+06	7.86763e+06	1.73439e+06	2.59635e+06	4.98509e+06	1.68613e+07	4.2697e+06	3.97515e+06	2.88239e+06	1.60255e+07	3.14306e+06	1.31319e+06	6.97541e+06	1.69142e+06	1.46912e+06	4.71263e+06	3.34624e+06	2.11872e+06	3.16481e+06	6.16053e+06	3.11542e+06	8.1614e+06	5.08641e+06	7.11331e+06	4.86375e+06	4.86892e+06	4.79769e+06
N-Methyl-L-proline	C6H11NO2	475-11-6	2.64397e+07	2.20049e+07	2.33892e+08	3.9302e+07	4.09629e+07	3.36215e+07	5.33035e+07	4.1251e+07	7.88519e+07	3.54585e+07	3.52076e+07	5.53247e+07	4.61902e+07	3.07614e+07	6.05963e+07	6.51512e+07	4.66115e+07	4.56023e+07	5.84576e+07	7.88533e+07	6.25096e+07	6.00681e+07	5.38293e+07	6.84893e+07	4.39755e+07	4.18553e+07	4.30918e+07
His-Glu	C11H16N4O5	53634-28-9	3.34245e+07	3.94506e+07	2.4817e+07	3.55663e+07	4.39751e+07	3.09705e+07	3.59851e+07	3.5908e+07	3.55166e+07	2.39342e+07	3.84167e+07	4.15193e+07	2.8866e+07	3.95774e+07	2.31401e+07	3.41238e+07	4.23753e+07	3.3829e+07	4.05003e+07	4.94296e+07	3.33009e+07	4.15206e+07	4.29167e+07	5.33031e+07	3.55207e+07	3.60057e+07	3.56601e+07
DL-Dopa	C9H11NO4	63-84-3	2.16856e+08	2.58254e+08	1.89721e+08	1.84695e+08	2.03631e+08	1.93093e+08	2.1123e+08	1.80502e+08	2.27113e+08	2.04288e+08	1.7563e+08	1.75994e+08	1.81053e+08	1.93263e+08	2.10806e+08	2.06167e+08	1.59318e+08	1.70169e+08	1.36246e+08	1.66455e+08	1.35698e+08	1.19244e+08	1.61466e+08	1.9851e+08	1.80397e+08	1.7424e+08	1.81152e+08
Lys-Pro-Glu	C16H28N4O6	103216-99-5	5.7416e+06	5.12918e+06	4.33294e+06	5.15687e+06	3.66592e+06	3.244e+06	3.8094e+06	4.43903e+06	4.98273e+06	3.99012e+06	3.42561e+06	4.2702e+06	3.66289e+06	3.29465e+06	4563104	4.05023e+06	4.46846e+06	3.49058e+06	3e+06	3.14551e+06	3.0079e+06	2.72145e+06	5.12935e+06	2.45943e+06	5.00079e+06	4.91718e+06	5.00243e+06
Lysyl-D-prolylthreonine	C15H28N4O5	117027-34-6	8.51506e+06	8.69628e+06	2.00675e+07	2.07066e+07	1.029e+07	9.97916e+06	8.80073e+06	9.61202e+06	1.53317e+07	1.11832e+07	7.57095e+06	1.41606e+07	1.23545e+07	6.51993e+06	1.33571e+07	9.28391e+06	1.15894e+07	1.40429e+07	1.59789e+07	9.87592e+06	1.53559e+07	1.63476e+07	2.01278e+07	1.36324e+07	1.26912e+07	1.25592e+07	1.26107e+07
Pro-Asp	C9H14N2O5	85227-98-1	8.88834e+06	9.60882e+06	6672864	8.9093e+06	1.09654e+07	7.73199e+06	8.67186e+06	8.83998e+06	9.20033e+06	1.18945e+07	1.08893e+07	6.68879e+06	1.087e+07	1.06047e+07	7.54576e+06	1.12835e+07	1.00952e+07	4.27041e+06	5.59362e+06	9.35867e+06	6.30363e+06	9.51643e+06	9.66237e+06	7.83693e+06	8.31986e+06	8.29018e+06	8.23978e+06
N-Acetylproline	C7H11NO3	68-95-1	1.98881e+07	2.61841e+07	8.14738e+07	3.77124e+07	2.66324e+07	1.97064e+07	1.95232e+07	2.84584e+07	2.03661e+07	2.41457e+07	1.95277e+07	34501023	2.79481e+07	2.51627e+07	2.90807e+07	4.3846e+07	3.85689e+07	3.63099e+07	38046314	3.04721e+07	3.67384e+07	2.38857e+07	24720901	3.53442e+07	2.13225e+07	2.13066e+07	2.09922e+07
Leu-Val-Leu	C17H33N3O4	58337-01-2	3.29896e+06	2.08308e+06	1.0558e+06	2.35789e+06	2.14301e+06	2.4048e+06	2.9689e+06	2.52684e+06	3.14162e+06	3.07416e+06	3.17363e+06	1.21497e+06	2.51614e+06	2.9294e+06	2.08561e+06	3.13675e+06	3.47421e+06	1.35184e+06	1.42132e+06	2.40403e+06	1.99301e+06	3.15986e+06	4.68991e+06	4.26031e+06	2.54714e+06	2.48676e+06	2.54673e+06
Gly-Lys-Gly	C10H20N4O4	45214-22-0	3.22032e+06	2.55771e+06	2.83203e+06	4.30053e+06	2.03551e+06	2.27215e+06	1.9956e+06	2.58246e+06	2.87958e+06	1.96107e+06	1.97255e+06	2.40056e+06	3.0297e+06	2.31114e+06	2.56514e+06	2.82526e+06	2.78064e+06	2.28255e+06	2.91653e+06	1.90059e+06	2.05276e+06	2.00227e+06	3.1747e+06	1.88138e+06	2.71315e+06	2.71585e+06	2.65069e+06
Lys-Gly-Lys	C14H29N5O4	57625-90-8	3.75586e+06	5.16986e+06	1.82843e+06	4.95426e+06	5.23518e+06	4.6717e+06	3.86153e+06	5.72364e+06	4.68543e+06	1.81803e+06	8.57577e+06	1.92352e+06	2.45477e+06	5.18951e+06	3.65966e+06	4.55122e+06	3.52704e+06	1.63064e+06	2.70571e+06	3.35674e+06	3.34048e+06	1.86746e+06	3.22116e+06	2.74121e+06	3.20821e+06	3.05463e+06	3.00715e+06
Val-Val	C10H20N2O3	3918-94-3	7.6364e+07	9.153e+07	8.89408e+07	9.1036e+07	8.28247e+07	1.02749e+08	8.06511e+07	5.97499e+07	7.89221e+07	1.05698e+08	7.26081e+07	7.38362e+07	8.51125e+07	5.23084e+07	6.36486e+07	9.08521e+07	5.91365e+07	7.08926e+07	5.68049e+07	81311133	8.35817e+07	3.96802e+07	46492790	9.95376e+07	6.85757e+07	6.84959e+07	6.73571e+07
Val-Asp	C9H16N2O5	20556-16-5	4.87196e+06	3.96279e+06	2.73132e+06	6.64134e+06	4.78442e+06	7.2839e+06	6.39821e+06	5.38781e+06	2.51693e+06	8.36819e+06	7.98175e+06	2.10894e+06	4.52139e+06	5.26536e+06	3.37544e+06	7.95688e+06	5.05783e+06	5.22347e+06	6.54862e+06	1.01161e+07	4.00938e+06	6.3265e+06	4.27981e+06	1.34624e+07	5.49684e+06	5.69929e+06	5.45729e+06
N-Benzyloxycarbonyl-L-leucine	C14H19NO4	2018-66-8	109955	150388	192313	112422	77238.1	112949	73395.6	46803.8	40242.5	30761.1	58772.3	56061.6	80107.6	83949.4	44664.4	94415.6	56984.8	53582.8	30263.3	45280.6	41394.5	98334.6	64969	80688.9	122163	114715	104099
Phenylalanylserine	C12H16N2O4	16053-39-7	2.12288e+06	1.1291e+06	1.23144e+06	939717	2.16106e+06	2.23487e+06	2.06413e+06	1.14424e+06	1.69345e+06	930371	975932	1.2064e+06	1.03758e+06	1.73915e+06	2.0101e+06	575555	384112	945240	898670	1.5866e+06	1.78241e+06	1.37822e+06	1.15786e+06	808701	1.4673e+06	1.36643e+06	1.30575e+06
N-omega-Hydroxy-L-arginine	C6H14N4O3	53054-07-2	570988	1.18514e+06	1.44303e+06	1.09146e+06	1.53452e+06	726998	1.59156e+06	794711	2.22083e+06	1.0391e+06	790395	1.39702e+06	1.37727e+06	1.04324e+06	958764	1.39271e+06	1.12896e+06	1.91933e+06	1.40085e+06	827897	935539	2.38281e+06	2.21556e+06	2.14701e+06	1.11959e+06	1.07992e+06	1.11507e+06
Valylproline	C10H18N2O3	20488-27-1	5.63135e+06	4.42463e+06	2.22991e+06	4.20804e+06	3.5987e+06	5.17067e+06	4830544	5.10421e+06	5.66931e+06	6.0659e+06	7.76393e+06	3.22069e+06	5.07224e+06	5.43389e+06	6.46225e+06	4.72224e+06	3.58661e+06	263209	2.83701e+06	4.3633e+06	2.25184e+06	3.62654e+06	4.94874e+06	4732246	3.79391e+06	3.59236e+06	3.52446e+06
Ala-Lys	C9H19N3O3	6366-77-4	5.38037e+06	5.36496e+06	1.90284e+06	3.65279e+06	5.12981e+06	8.04587e+06	6.58423e+06	4.6622e+06	4.22187e+06	9.86527e+06	6.59249e+06	209624	6.12013e+06	4.48712e+06	1.65519e+06	6.36285e+06	4.23483e+06	2.32499e+06	4.17838e+06	8.31986e+06	3.63144e+06	8.7167e+06	8.37856e+06	7.64698e+06	7.36549e+06	7.51077e+06	6.70227e+06
Glu-His	C11H16N4O5	21435-29-0	2.20269e+07	2.58402e+07	3.13348e+07	2.33572e+07	2.12423e+07	2.6024e+07	2.1391e+07	3.31039e+07	1.95949e+07	2.08393e+07	2.74015e+07	2.74429e+07	2.35996e+07	3.1575e+07	1.60073e+07	2.63589e+07	2.72216e+07	2.6434e+07	2.89354e+07	4.11327e+07	2.97907e+07	2.60111e+07	2.27309e+07	3.91556e+07	2.7749e+07	2.8212e+07	2.73752e+07
Ser-Ser	C6H12N2O5	6620-95-7	1.15043e+06	1.12992e+06	165932	1.35103e+06	1.28353e+06	1.28433e+06	652622	951030	1.42583e+06	433938	452407	45076.9	474380	757130	1.10817e+06	1.13687e+06	575528	956533	1.05292e+06	1.9492e+06	1.41637e+06	461970	1.23042e+06	1.50526e+06	1.06282e+06	1.05567e+06	1.06544e+06
D-alpha-Aminobutyric acid	C4H9NO2	2623-91-8	3.48471e+06	4.2288e+06	5.29127e+06	4.49905e+06	5.64731e+06	1.57594e+07	5.86558e+06	5.34261e+06	4.9433e+06	9.06506e+06	5.19816e+06	5.01608e+06	1.56076e+07	3.38677e+06	4.97713e+06	1.0091e+07	4.0658e+06	4.64856e+06	3.35614e+06	3.56593e+06	4.71222e+06	1.20955e+07	4.40733e+06	3.60498e+06	5.28175e+06	4.81156e+06	5.34343e+06
N-Acetyl-D-phenylalanine	C11H13NO3	10172-89-1	4.24255e+07	3.77837e+07	3.36148e+07	1.96301e+07	3.46683e+07	3.49583e+07	4.06095e+07	3.52028e+07	3.45049e+07	6.917e+07	3.70187e+07	5.35961e+07	1.01282e+08	3.43938e+07	9.57724e+06	8.4523e+07	1.73775e+07	1.5166e+07	2.49844e+07	3.96541e+07	2.71527e+07	2.82866e+07	2.41199e+07	4.34656e+07	2.66703e+07	2.66917e+07	2.62616e+07
Tyrosyl-Valine	C14H20N2O4	17355-09-8	983061	918389	2.09294e+06	1.20304e+06	787766	530415	678676	977336	1.08454e+06	467867	1.15081e+06	1.69632e+06	691401	1.25273e+06	1.5643e+06	734810	859724	1.56522e+06	742718	709983	992508	172728	464486	155999	930699	914035	883044
Aminohippuric acid	C9H10N2O3	61-78-9	1.02416e+06	517383	683303	1.02377e+06	504855	983048	619331	806973	1.09985e+06	552733	935899	788735	768007	643929	699687	499999	954907	706620	745338	345999	376610	283375	1.09964e+06	440844	899027	899152	890496
Phenylalanyltyrosine	C18H20N2O4	17355-18-9	5.26959e+06	4.82003e+06	4.90167e+06	6.0585e+06	4.81593e+06	4.28904e+06	4.48561e+06	4.21434e+06	4.42492e+06	6.12623e+06	4.21274e+06	6.99766e+06	4.71451e+06	4.85806e+06	3.94203e+06	5.38063e+06	6.67671e+06	4.90974e+06	5.40405e+06	5.09353e+06	6.3172e+06	5.27667e+06	5.17399e+06	6.89622e+06	4.52483e+06	4.47099e+06	4.51102e+06
Amastatin	C21H38N4O8	67655-94-1	60537.9	482463	330779	100159	250453	304061	286244	660298	224282	129696	85094.8	266420	488096	371735	1.04994e+06	511166	416809	823730	378141	258738	432781	362288	264853	269382	394612	388956	391457
Gly-Pro-Phe	C16H21N3O4	70393-97-4	1.36181e+06	1.65278e+06	2.50254e+06	1.63281e+06	872396	1.19846e+06	1361188	1.2755e+06	1.11882e+06	1.21482e+06	1.34288e+06	1.51934e+06	1.37367e+06	1.35845e+06	1.39599e+06	1.28649e+06	2.0364e+06	1.54059e+06	1.71807e+06	1.66691e+06	2.8437e+06	1.61444e+06	1.80005e+06	1.91146e+06	1.7607e+06	1.69023e+06	1.73568e+06
Lys-Trp	C17H24N4O3	50674-18-5	200395	367901	1.57064e+06	315489	661107	460922	244131	296960	354871	521265	292148	1.26199e+06	297448	331769	570083	1268648	872872	1.92506e+06	726695	783960	963982	517505	809486	1.14188e+06	696891	658793	620627
L-Cysteinesulfinic acid	C3H7NO4S	1115-65-7	1.91353e+07	4.87237e+07	2.87102e+07	4.5876e+07	6.54155e+07	3.69204e+07	1.75941e+07	4.75572e+07	4.52646e+07	1.82004e+07	4.8944e+07	2.34645e+07	1.72185e+07	4.68945e+07	5.14097e+07	3.42276e+07	3.78011e+07	9.96507e+06	1.19256e+07	1.95026e+07	4.81691e+07	1.75746e+07	2.93505e+07	2.05893e+07	3.28047e+07	3.27146e+07	3.27822e+07
Pro-Phe	C14H18N2O3	13589-02-1	6.7904e+06	7.81153e+06	1.1537e+07	5.76791e+06	6.48219e+06	4.86462e+06	6.19001e+06	7.38077e+06	6.60075e+06	1.32376e+07	7.13364e+06	7.93123e+06	1.56892e+07	7.21558e+06	5.30711e+06	1.29602e+07	6.33891e+06	4.57002e+06	7.39148e+06	6.16058e+06	5.9342e+06	6.51855e+06	4.40775e+06	6.68052e+06	8.53935e+06	8.32701e+06	8.55448e+06
D-4-Hydroxyphenylglycine	C8H9NO3	22818-40-2	2.74013e+06	3.72858e+06	2.3502e+07	733960	6.0997e+06	5.93679e+06	4.46555e+06	3.33958e+06	3.3195e+07	4.24904e+06	4.76258e+06	2.73174e+07	548191	4.46428e+06	4.12e+06	8.5289e+06	2.17758e+07	5.35064e+06	7.15888e+06	5.89287e+06	576417	8.75332e+06	3.28715e+06	634103	3.2463e+06	3.17759e+06	3.2416e+06
Arg-Glu	C11H21N5O5	15706-89-5	2.05416e+07	2.92899e+07	3.57349e+07	3.10494e+07	2.58197e+07	2.13905e+07	2.6074e+07	2.457e+07	2.43464e+07	1.49332e+07	1.95321e+07	3.2087e+07	2.37789e+07	2.40943e+07	3.28092e+07	2.4805e+07	2.44045e+07	2.90838e+07	2.89311e+07	2.23827e+07	2.6698e+07	1.74093e+07	2.76798e+07	1.91367e+07	2.21533e+07	2.15941e+07	2.15269e+07
Threonyl-lysyl-glutamic acid	C15H28N4O7	122605-96-3	855151	328223	238468	259649	1.21289e+06	453519	300143	651640	349082	897510	1.37318e+06	218972	824575	734633	278416	381292	162180	61281.6	559904	1.02343e+06	340099	636455	597358	400636	609761	563161	526044
Leu-Ser	C9H18N2O4	6209-12-7	3.76212e+06	5.65342e+06	1.02602e+07	1.02793e+07	2.50161e+06	9.63508e+06	3.42982e+06	4.21322e+06	3.4169e+06	1.28586e+06	1.49387e+06	7.35061e+06	5779285	2.96571e+06	5.78355e+06	9.19391e+06	5.72512e+06	1.28671e+07	1.34177e+07	7.19696e+06	8.51338e+06	3.8837e+06	3.21445e+06	5.70032e+06	5.97873e+06	6.00055e+06	5.78248e+06
Leucylproline	C11H20N2O3	6403-35-6	8.78978e+07	9.02428e+07	1.02188e+08	9.15081e+07	7.84261e+07	6.83424e+07	7.05001e+07	7.96751e+07	8.53147e+07	6.47764e+07	5.99322e+07	9.39303e+07	7.52497e+07	7.71819e+07	7.91797e+07	7.93088e+07	7.35209e+07	8.75711e+07	8.37719e+07	6.94848e+07	7.35175e+07	6.13973e+07	6.75347e+07	6.44164e+07	7.01071e+07	7.00909e+07	6.95377e+07
Tyrosyltyrosine	C18H20N2O5	1050-28-8	8.15024e+06	9.73292e+06	1.13448e+07	9.32833e+06	1.29816e+07	8.77398e+06	8.37285e+06	9.26145e+06	8.84563e+06	6.98016e+06	9.00121e+06	1.24401e+07	8.36482e+06	1.17502e+07	9.70697e+06	9.72652e+06	1.17105e+07	9.2177e+06	1.19744e+07	9.39455e+06	1.01743e+07	8.6052e+06	8.06751e+06	9.73819e+06	7.82088e+06	7.95376e+06	7.96202e+06
Gly-Leu-Phe	C17H25N3O4	103213-38-3	4.55905e+06	3.3246e+06	4.69504e+06	3.86591e+06	6.09579e+06	5.71325e+06	7.91347e+06	4.11438e+06	3.33186e+06	3.14567e+06	5.69776e+06	5.81352e+06	4.93942e+06	3.33254e+06	9.12142e+06	5.92489e+06	4.58874e+06	3074517	2.84313e+06	3.36224e+06	6.3867e+06	2.00607e+06	3.55524e+06	3.05979e+06	3.30517e+06	3.29317e+06	3.31831e+06
Pro-Ser	C8H14N2O4	71835-80-8	2.87335e+06	2.87326e+06	978584	2.07849e+06	2.68216e+06	3.0113e+06	3.12001e+06	2.53913e+06	2.65539e+06	1.42898e+06	2.09416e+06	2.92373e+06	3.02512e+06	2834844	2.78119e+06	2.0139e+06	1.77975e+06	3.64214e+06	2.50232e+06	2.39443e+06	2.29636e+06	2.29131e+06	2.99881e+06	1.91695e+06	2.49823e+06	2.55172e+06	2.55132e+06
L-methionine sulfoxide	C5H11NO3S	3226-65-1	2.32301e+07	2.63672e+07	2.66249e+07	3.54355e+07	3.48186e+07	3.39763e+07	2.31748e+07	2.58688e+07	2.32268e+07	2.14523e+07	3.1983e+07	3.91591e+07	3.01316e+07	3.46274e+07	2.65356e+07	3.58923e+07	2.49113e+07	2.6971e+07	2.68934e+07	3.61406e+07	2.57887e+07	1.99131e+07	2.29882e+07	3.20392e+07	2.57451e+07	2.57599e+07	2.53603e+07
Trp-Asp	C15H17N3O5	71835-78-4	1.56511e+07	1.42686e+07	2.41128e+07	2.48043e+07	2.00937e+07	1.39706e+07	1.3737e+07	1.75501e+07	2.02544e+07	1.5083e+07	1.61874e+07	2.54733e+07	1.88099e+07	1.25236e+07	2.72026e+07	2.37467e+07	2.60503e+07	1.78831e+07	1.77725e+07	1.99675e+07	2.7185e+07	1.73893e+07	2.00874e+07	1.84022e+07	2.23999e+07	2.2329e+07	2.233e+07
Met-His	C11H18N4O3S	14486-12-5	3.6838e+07	1.69479e+08	1.51062e+08	1.54394e+08	1.80843e+08	3.24703e+07	1.46185e+08	3.27007e+07	2.04373e+08	1.25602e+08	1.32684e+08	1.84824e+08	2.75688e+07	1.95603e+08	1.85817e+08	1.7083e+08	2.86339e+07	3.03933e+07	2.09449e+07	1.17757e+08	1.53878e+08	1.15031e+08	1.52835e+08	2.41764e+07	1.04181e+08	7.57782e+07	9.41079e+07
Tyr-Pro-Phe	C23H27N3O5	72122-59-9	6.35385e+06	7.0999e+06	1.88405e+07	7.93288e+06	5.90183e+06	6.13152e+06	4.46859e+06	6.73757e+06	7.33928e+06	3.55206e+06	4.3545e+06	1.2945e+07	8.5771e+06	6.64278e+06	9.563e+06	7.90692e+06	9.03111e+06	1.74844e+07	1.38183e+07	7424914	1.41285e+07	7.61331e+06	8.73737e+06	8.3661e+06	8.71108e+06	8.52858e+06	8.68617e+06
Lys-Ser	C9H19N3O4	6665-19-6	2.28588e+06	1.93172e+06	1316941	2.71194e+06	2.35534e+06	831725	1.85631e+06	1.25065e+06	1.90501e+06	2.33208e+06	1.91368e+06	1.50131e+06	1.23372e+06	1.17563e+06	1.0061e+06	2.34521e+06	1.23123e+06	1.52693e+06	2.38146e+06	2.18353e+06	1.39453e+06	866169	2.57537e+06	2.83179e+06	1.86623e+06	1.73907e+06	1.8176e+06
Thr-Ser-Lys	C13H26N4O6	71730-64-8	633467	692015	1.18341e+06	1.02419e+06	357791	326030	525643	1.15887e+06	925750	273247	444015	1.01977e+06	1.1067e+06	701391	696260	1.29329e+06	430724	923495	1.42845e+06	126498	724853	769256	1.11546e+06	854419	935567	961551	841033
Ile-Ile	C12H24N2O3	42537-99-5	1.13491e+07	1.15995e+07	1.05949e+07	1.30223e+07	1.18764e+07	1.11067e+07	1.06528e+07	1.20021e+07	1.22081e+07	1.24341e+07	1.03109e+07	1.25654e+07	1.32297e+07	1.09497e+07	9.94789e+06	1.24198e+07	1.05157e+07	1.15401e+07	1.05218e+07	1.04627e+07	9.50273e+06	9.50258e+06	1.22072e+07	1.09531e+07	1.02141e+07	1.00361e+07	1.01086e+07
L-Glutaminyl-L-serine	C8H15N3O5	5875-40-1	1.99234e+06	1.22593e+06	6.34281e+06	7.02173e+06	2.8515e+06	2.75496e+06	2.27948e+06	2.97315e+06	5.0442e+06	3.93168e+06	2.49748e+06	5.12815e+06	3.46776e+06	1.57142e+06	4.60653e+06	2.49945e+06	3.91173e+06	4.03584e+06	4.52234e+06	1.98695e+06	4.37955e+06	4.61635e+06	6.02842e+06	1.47007e+06	4.96541e+06	4.96996e+06	4.89048e+06
H-Arg-Pro-OH	C11H21N5O3	2325-51-1	1.27672e+06	1.31777e+06	1.51058e+06	1.10868e+06	640283	1.61631e+06	909443	952010	969057	1.16128e+06	1.14845e+06	646264	1.22257e+06	731812	879392	1.32852e+06	935746	1.21696e+06	1.30787e+06	941697	1.85706e+06	194119	574401	1.3353e+06	1.1099e+06	1.11055e+06	1.07877e+06
Lys-Tyr	C15H23N3O4	35978-98-4	2.67366e+06	2.50612e+06	3.55904e+06	1.7839e+06	1.80667e+06	1.90512e+06	2.5249e+06	2.44197e+06	2.6331e+06	568758	2.50359e+06	2.97505e+06	1.94792e+06	2.51066e+06	2.32107e+06	2.2865e+06	1.92808e+06	2.76242e+06	1.86934e+06	1.59644e+06	2.20689e+06	1.37738e+06	795763	681475	1.49868e+06	1.51557e+06	1.57988e+06
Lys-Ala	C9H19N3O3	17043-71-9	285083	358278	138033	41320.1	356441	169085	461563	134489	115686	281772	814410	270282	107809	300190	391630	319462	118334	187896	250769	146099	171155	285740	99974.3	37826.3	275195	232864	295348
N-Acetyl-beta-alanine	C5H9NO3	3025-95-4	1.84072e+06	1.21164e+07	1.32257e+07	4.74537e+06	8.35533e+06	1.13302e+07	2.36596e+06	9.73677e+06	2.14513e+07	3.40506e+06	8.57212e+06	9.20166e+06	2.25887e+07	2.25972e+07	2.71721e+07	1.25958e+07	6.62047e+06	1.27077e+07	8.82254e+06	7.34064e+06	9.73034e+06	9.44453e+06	4.7335e+06	1.20971e+07	7.05426e+06	5.50873e+06	6.58025e+06
Gly-Pro-Asn	C11H18N4O5	401570-00-1	1.98866e+07	1.88138e+07	1.56279e+07	1.77825e+07	2.38689e+07	1.72645e+07	1.89658e+07	1.65614e+07	1.60935e+07	2.3749e+07	2.48431e+07	1.25524e+07	2.10513e+07	22423685	1.34666e+07	2.52267e+07	1.95199e+07	8.42191e+06	1.27057e+07	1.94066e+07	1.9392e+07	2.08759e+07	1.96218e+07	2.00503e+07	1.64114e+07	1.6098e+07	1.63332e+07
Thymotrinan	C16H31N7O6	85465-82-3	898997	1.33291e+06	1.24657e+06	1.0084e+06	1.09366e+06	834535	405064	686745	611645	1.88098e+06	980755	1.29859e+06	1.31187e+06	505970	1.03958e+06	1.00489e+06	817088	384153	1.04893e+06	384568	356890	853388	811230	294100	1.17471e+06	1.11469e+06	1.07375e+06
His-Phe	C15H18N4O3	16874-81-0	1.17597e+06	1.47106e+06	2.26819e+06	1689433	1.71346e+06	1.43302e+06	1.63544e+06	1.59276e+06	1.05489e+06	1.60006e+06	1.74365e+06	1.66857e+06	1.1936e+06	2.29181e+06	997645	2.214e+06	1.84812e+06	2.04967e+06	1.12234e+06	1.13332e+06	997834	2.08041e+06	972813	2.00967e+06	2.11406e+06	2.13016e+06	2.11605e+06
Gly-His	C8H12N4O3	2489-13-6	2.4151e+07	2.9724e+07	3.00221e+07	3.48872e+07	3.37755e+07	3.04245e+07	2.83324e+07	2.84777e+07	1.06177e+08	2.39787e+07	2.72518e+07	1.74904e+07	2.40577e+07	2.42463e+07	2.81291e+07	2.09049e+07	2.15451e+07	2.03278e+07	2.28771e+07	2.63882e+07	2.86794e+07	1.93245e+07	2.2156e+07	2.04237e+07	2.89447e+07	2.89569e+07	2.69854e+07
omega-Aminoarginine	C6H15N5O2	57444-72-1	1.5184e+07	1.46162e+07	1.68536e+07	1.38503e+07	1.48403e+07	1.8829e+07	1.37919e+07	1.34192e+07	1.17264e+07	1.71809e+07	1.6751e+07	1.1773e+07	1.52522e+07	1.35738e+07	9.49355e+06	1.85483e+07	1.64816e+07	1.49708e+07	1.82332e+07	2.07312e+07	1.72237e+07	1.85179e+07	1.46637e+07	2.52978e+07	1.47289e+07	1.48025e+07	1.47384e+07
Arg-Met	C11H23N5O3S	45243-23-0	1.36542e+06	3.28437e+06	2.97345e+06	7.07269e+06	697727	2.03016e+06	661641	940768	4.33599e+06	3.69466e+06	545547	1.20891e+06	3.73421e+06	1.7618e+06	2.1875e+06	9.02987e+06	4.88277e+06	3.87022e+06	7.65694e+06	2.3064e+06	1.37614e+06	3.57609e+06	5.2531e+06	2.87677e+06	1.78874e+06	1.71609e+06	1.69573e+06
Arginyl-Glutamine	C11H22N6O4	2483-17-2	1.94571e+06	2.12692e+06	2.17421e+06	2.1973e+06	1.7949e+06	1.27505e+06	1.68747e+06	1.90678e+06	1.84151e+06	1.77176e+06	1.52233e+06	1.72765e+06	1970948	1.99429e+06	1.79705e+06	1.70659e+06	1.64482e+06	1.86668e+06	1.2885e+06	1.47221e+06	1.77466e+06	1.08798e+06	1.48004e+06	1.47227e+06	1.71963e+06	1.67178e+06	1.68861e+06
Cys-Tyr	C12H16N2O4S	1089-23-2	3.62933e+07	3.7855e+07	3.39298e+07	3.07125e+07	3.38726e+07	3.14629e+07	3.29293e+07	2.5452e+07	3.05471e+07	3.19116e+07	2.82605e+07	2.836e+07	2.84545e+07	2.55067e+07	2.9188e+07	3.14037e+07	2.52222e+07	2.42824e+07	2.03386e+07	2.5311e+07	2.01554e+07	1.84359e+07	2.10389e+07	2.57202e+07	2.50305e+07	2.4333e+07	2.43962e+07
Trp-Trp	C22H22N4O3	20696-60-0	3.91192e+06	4.8449e+06	325352	1.86441e+06	3.25735e+06	3.45085e+06	3.87564e+06	2.32197e+06	3.68674e+06	7.20776e+06	4.53248e+06	336296	3.81212e+06	2.4994e+06	1.19639e+06	4.14723e+06	2.39368e+06	458196	1.86818e+06	3.6454e+06	572318	4.876e+06	4.6075e+06	3.75314e+06	2.97255e+06	2.92385e+06	2.81604e+06
Tyrosyl-prolyl-arginine	C20H30N6O5	117186-48-8	197374	1.8839e+06	7.95935e+06	3.67943e+06	963081	2.57688e+06	888101	2.97417e+06	576647	1.70136e+06	1.21082e+06	5.18427e+06	3.82126e+06	2.09754e+06	2.716e+06	5.01604e+06	4.52839e+06	6.82814e+06	6.94197e+06	5.10938e+06	8.39437e+06	1.8508e+06	1.80924e+06	4.58288e+06	3.42359e+06	3.40393e+06	3.40504e+06
2-Amino-3-(4-hydroxy-3-iodophenyl)propanoic acid	C9H10INO3	3078-39-5	1.64741e+07	1.73923e+07	1.03081e+07	1.1324e+07	1.16208e+07	1.27808e+07	1.63814e+07	1.30403e+07	1.30219e+07	1.05851e+07	1.81284e+07	1.00895e+07	9.93151e+06	1.65315e+07	1.21741e+07	1.0546e+07	1.58895e+07	1.38688e+07	1.0558e+07	1.45114e+07	771041	1.25849e+07	5.18788e+06	1.37151e+07	7.95028e+06	7.27495e+06	6.18586e+06
N-Arachidonoyl-L-Serine	C23H37NO4	187224-29-9	334571	199013	257791	236034	264003	93470.2	167776	137954	149739	214340	102471	134542	166166	139930	177394	179755	191638	249871	187572	204053	164255	115774	161685	203049	748582	662613	718226
Lys-Phe	C15H23N3O3	6235-35-4	485136	700654	246869	294680	194820	728309	596542	314883	577826	1.75519e+06	584957	112558	975128	282989	185122	368603	306152	367801	584745	1.57311e+06	410139	1.39572e+06	1.65779e+06	663142	501416	532872	418051
3-Isobutylhexahydropyrrolo[1,2-a]pyrazine-1,4-dione	C11H18N2O2	5654-86-4	1.99678e+08	2.88946e+08	1.55242e+08	6.7717e+07	1.14975e+08	1.06435e+08	2.16368e+08	1.09465e+08	1.64747e+08	1.05313e+08	1.1201e+08	6.59647e+07	1.33337e+08	3.86643e+08	8.45789e+07	7.08681e+07	9.22472e+07	1.39128e+08	1.25079e+08	4.8776e+07	6.75579e+07	7.56806e+07	7.91006e+07	1.18753e+08	3.00841e+06	2.58602e+06	3.16388e+06
o-Tyrosine	C9H11NO3	2370-61-8	1.76078e+07	2.53304e+07	7.23259e+07	2.89438e+07	1.85922e+07	3.01489e+07	1.47608e+07	1.60279e+07	1.46194e+07	1.28616e+07	2.05253e+07	4.12433e+07	2.81772e+07	2.30408e+07	3.423e+07	3.79871e+07	2.57388e+07	4.60668e+07	2.83617e+07	1.85626e+07	5.28413e+07	1.55129e+07	1.16079e+07	2.25357e+07	2.5202e+07	2.55123e+07	2.51577e+07
beta-Alanine amide	C3H8N2O	4726-85-6	1.79084e+07	2.7916e+07	8.80371e+06	2.30216e+07	8.60762e+06	1.03888e+07	1.0805e+07	2.30585e+07	1.63025e+07	2.72235e+07	5.51988e+07	1.75828e+07	1.64987e+08	3.30978e+07	6.39351e+06	2.64298e+07	1.48201e+07	1.57366e+07	2.97813e+07	1.97549e+07	2.63525e+07	4.8296e+07	2.78028e+07	38122425	1.77759e+07	1.86472e+07	1.66762e+07
L-Histidine	C6H9N3O2	71-00-1	7.69198e+06	9.37894e+06	2.0023e+07	7.74688e+06	1.14277e+07	8.17658e+06	7.10472e+06	4.52576e+06	5.34355e+06	7.60933e+06	3.63018e+06	1.66776e+07	1.37199e+07	4.1859e+06	1.26288e+07	9.43338e+06	1.06439e+07	4.84575e+07	1.27521e+07	1.24493e+07	2.08136e+07	8.33065e+06	7.76892e+06	9.74014e+06	1.71824e+07	1.6027e+07	1.82518e+07
D-Pyroglutamic acid	C5H7NO3	4042-36-8	1.43496e+08	1.40037e+08	3.42277e+07	4.51699e+07	6.89877e+07	2.36035e+08	7.00079e+07	4.57481e+07	5.09356e+07	2.31789e+08	4.89786e+07	2.43228e+07	1.11359e+08	2.76943e+07	2.59643e+07	8.1427e+07	5.30288e+07	3.2501e+07	6.63525e+07	9.78287e+07	4.83031e+07	1.24797e+08	1.08371e+08	9.86707e+07	7.40869e+07	7.40907e+07	7.39127e+07
L-Isoleucine	C6H13NO2	73-32-5	3.04107e+08	1.5116e+08	6.7127e+08	1.91102e+08	4.46185e+08	3.17077e+08	2.89813e+08	1.29155e+08	1.18696e+08	2.31988e+08	1.84776e+08	3.45278e+08	2.40836e+08	1.70655e+08	4.82616e+08	5.32659e+08	3.2442e+08	2.92799e+08	1.76292e+08	2.32787e+08	3.58485e+08	1.36472e+08	2.65954e+08	1.88417e+08	3.63592e+08	3.67657e+08	3.66738e+08
Arginine	C6H14N4O2	74-79-3	1.3059e+08	1.05028e+08	1.03351e+08	3.44461e+07	1.35935e+08	9.33423e+07	4.67272e+07	4.0379e+07	2.75049e+07	1.06857e+08	2.73384e+07	1.0273e+08	6.88545e+07	2.93895e+07	6.32609e+07	6.64236e+07	5.31093e+07	7.07722e+07	5.41278e+07	8.09461e+07	90825426	6.42907e+07	6.67421e+07	7.21824e+07	6.41631e+07	6.42823e+07	6.41638e+07
L-Proline	C5H9NO2	147-85-3	2.51701e+07	7.23375e+07	7.62079e+07	1.4527e+08	5.41629e+07	1.67961e+08	5.83134e+07	5.99864e+07	4.27812e+07	3.73911e+07	1.68532e+07	2.88941e+07	6.8772e+07	2.04511e+07	2.94745e+07	4.39414e+07	2.12295e+07	5.45847e+07	4.70862e+07	9.99712e+07	7.3301e+07	1.6977e+07	2.19756e+07	1.00357e+08	4.78482e+07	5.06016e+07	4.54559e+07
N-methyl-L-glutamic Acid	C6H11NO4	35989-16-3	3.50365e+07	2.63972e+07	5.00184e+07	3.21145e+07	3.54519e+07	2.51364e+07	3.1159e+07	2.59476e+07	2.60506e+07	2.12096e+07	4.02201e+07	5.19439e+07	3.15137e+07	3.85295e+07	4.0578e+07	3.15857e+07	3.92425e+07	4.08827e+07	4.42408e+07	3.72983e+07	5.10162e+07	2.63975e+07	2.38835e+07	3.00397e+07	4.21613e+07	4.00126e+07	4.18897e+07
Ornithine	C5H12N2O2	3184-13-2	1.17954e+07	1.55005e+07	4.0243e+06	5.91418e+06	4.50037e+06	1.62885e+07	2.09325e+07	1.22821e+07	1.02658e+07	1.38877e+07	1.42245e+07	5.22103e+06	1.02372e+07	1.04469e+07	1.16465e+07	6.52603e+06	8.49086e+06	6.99109e+06	1.24483e+07	2.80463e+06	2.44128e+06	9.33305e+06	4.17128e+06	6.90164e+06	1.03325e+07	9.81155e+06	9.07226e+06
Methionine	C5H11NO2S	63-68-3	5.33187e+07	5.82861e+07	3.27437e+07	3.46103e+07	5.03887e+07	6.75999e+07	3.53793e+07	2.61428e+07	3.20457e+07	3.30476e+07	2.94169e+07	6.57477e+07	3.53944e+07	2.26487e+07	4.24693e+07	4.35686e+07	3.19272e+07	6.48413e+07	4.39478e+07	6.3149e+07	5.47392e+07	4.65747e+07	3.64214e+07	3.51914e+07	4.52457e+07	4.51576e+07	4.40575e+07
D-phenylalanine	C9H11NO2	673-06-3	3.69175e+07	6.05471e+07	3.79679e+08	7.3227e+07	6.14744e+07	1.01407e+08	8.44756e+07	5.53133e+07	6.76528e+07	4.45103e+07	7.35508e+07	2.88632e+08	3.77576e+08	2.81202e+08	2.56059e+08	1.34298e+08	1.4504e+08	2.23141e+08	1.23687e+08	4.9781e+07	1.08794e+08	6.42078e+07	3.0876e+07	2.20281e+08	1.04224e+08	1.09648e+08	1.05196e+08
S-Methyl-L-cysteine	C4H9NO2S	1187-84-4	7.61915e+07	7.14216e+07	1.20453e+08	1.39316e+08	1.11443e+08	1.16762e+08	9.7155e+07	1.18419e+08	7.33195e+07	1.37739e+08	9.60203e+07	1.25429e+08	7.5932e+07	1.01234e+08	1.33837e+08	1.34329e+08	7.45779e+07	7.88499e+07	1.26398e+08	8.07417e+07	1.17703e+08	9.5225e+07	1.2054e+08	9.93296e+07	6.35913e+07	7.19887e+07	7.38963e+07
L-Phenylalanine	C9H11NO2	63-91-2	2.64397e+06	3.18387e+06	925573	4.02233e+06	1.15631e+07	4.20542e+06	4.48192e+06	2.83541e+06	1.45761e+07	4.24468e+06	4.86796e+06	1.84193e+07	2.98236e+06	4.59133e+06	1.22486e+06	4.74434e+06	3.02497e+07	2.94819e+06	3.77263e+06	4.37133e+06	1.71544e+06	6.10245e+06	5.17367e+06	6.80687e+06	6.83189e+06	6.70882e+06	7.20229e+06
l-Alanyl-l-glutamine	C8H15N3O4	39537-23-0	1.01605e+06	1.42937e+06	1.10027e+06	2.0168e+06	4.48003e+06	3.80165e+06	1.076e+06	509395	3.925e+06	1.47121e+06	630801	3.01918e+06	1.54465e+06	620944	1.98629e+06	1.57532e+06	1.48073e+06	1.00389e+07	1.35647e+06	2.34007e+06	2.54883e+06	3.40629e+06	1.71803e+06	4.05924e+06	5.54212e+06	3.93812e+06	4.81222e+06
DL-2-Methylglutamic acid	C6H11NO4	71-90-9 | 470-51-9	3.18381e+06	7.5703e+06	3.03581e+06	6.48633e+06	7.00846e+06	3636536	2.88415e+06	2.83386e+06	1.8144e+06	3.18167e+06	3.40384e+06	4.14731e+06	3.05947e+06	3.21222e+06	3.15803e+06	1.12761e+07	6.24646e+06	7.35434e+06	3.07209e+06	3.92174e+06	6.01986e+06	5.85085e+06	3.75309e+06	2.87983e+06	8.41393e+06	1.11446e+07	1.05779e+07
4-Hydroxyhippuric acid	C9H9NO4	2482-25-9	1.92667e+06	5.41799e+06	1.93243e+07	5.38981e+06	5.9281e+06	3.72208e+06	3.71036e+06	4.60033e+06	4.21114e+06	1.60137e+06	3.71588e+06	1.38936e+07	5.37129e+06	4.674e+06	1.14966e+07	5.03661e+06	5.55639e+06	1.29295e+07	1.00853e+07	5.15063e+06	9.68234e+06	4.5314e+06	4.62496e+06	5.43643e+06	5.05996e+06	5.28873e+06	5.00139e+06
Phenylalanylphenylalanine	C18H20N2O3	201023-39-4	1.55594e+06	2.87459e+06	2.37337e+06	3.34964e+06	2.98705e+06	1.70084e+06	1.39975e+06	1.39758e+06	1.5482e+06	1.92002e+06	2.02933e+06	3.00531e+06	1.44909e+06	1.59826e+06	1.97687e+06	2.1059e+06	3.16982e+06	2.51512e+06	2202280	1.14565e+06	2.65857e+06	2.76165e+06	1.81069e+06	2.58e+06	2.47698e+06	2.48972e+06	2.24141e+06
4-Hydroxyproline	C5H9NO3	51-35-4	3.889e+06	4.51415e+06	3.72716e+06	6.90886e+06	3.63696e+06	4.50229e+06	6.23353e+06	5.44677e+06	5.59927e+06	4.51567e+06	2.5462e+06	3.46108e+06	3.19774e+06	7.90061e+06	6.93306e+06	8.41078e+06	4.23455e+06	4.63707e+06	4.99056e+06	4.67203e+06	3.03333e+06	4.828e+06	4.31257e+06	5.10291e+06	4.34341e+06	4.26214e+06	4.48475e+06
Dimethylglycine	C4H9NO2	1118-68-9	1.37188e+07	8.70744e+06	5.1323e+07	1.72222e+07	6.62828e+06	2.2571e+07	1.21483e+07	5.02651e+06	5.01434e+07	6.72136e+06	8.10042e+06	2.33621e+07	7.8032e+06	5.97682e+06	5.99206e+07	2.76739e+07	9.52739e+06	8.16878e+06	8.22162e+06	1.04428e+07	4.40619e+06	8.83986e+06	1.88534e+07	7.40696e+06	2.14743e+07	2.36281e+07	1.83612e+07
Glutamylglutamine	C10H17N3O6	26848-14-6	1.75201e+07	1.58125e+07	1.80714e+07	6.10117e+06	1.98485e+07	2.34827e+07	9.30588e+06	1.1718e+07	1.60124e+07	1.55448e+07	2.59312e+07	4.94667e+07	1.25428e+07	3.47193e+07	5.0972e+06	1.58657e+07	1.33413e+07	3.75369e+06	1.85676e+07	3.26771e+07	1.43365e+07	3.16299e+07	2.07346e+07	8.19833e+06	2.04094e+07	2.20491e+07	1.94343e+07
L-alpha-Aminobutyric acid	C4H9NO2	1492-24-6	1.31954e+07	3.29403e+07	1.91119e+07	2.056e+07	8.32646e+06	1.20062e+07	3.04178e+07	1.25971e+07	2.72048e+07	2.46528e+07	4.25127e+07	5.3441e+06	1.91111e+07	3.06158e+07	3.10121e+07	5.85698e+06	4.183e+06	6.8309e+06	4.66723e+06	3.96768e+06	4.57266e+06	5.28495e+06	5.09423e+06	6.59916e+06	1.6493e+07	1.72394e+07	1.42679e+07
S-adenosylmethionine	C15H22N6O5S	29908-03-0 | 17176-17-9 | 485-80-3 | 78548-84-2 | 91279-78-6	8.67017e+06	9.70097e+06	6.56163e+06	7.86045e+06	7.08642e+06	1.26007e+07	8.69813e+06	6.69969e+06	5.97206e+06	1.2701e+07	1.09255e+07	7.58902e+06	1.13973e+07	8.38465e+06	7.47558e+06	1.12149e+07	8.04522e+06	7.69712e+06	1.02303e+07	1.28784e+07	7.41167e+06	1.14556e+07	8.83402e+06	1.35681e+07	9.25195e+06	9.31374e+06	9.17082e+06
O-benzyl-L-serine	C10H13NO3	4726-96-9 | 30916-68-8	6.20633e+07	6.71909e+07	5.46072e+07	5.80913e+07	6.53342e+07	7.06111e+07	6.4073e+07	5.38355e+07	5.94603e+07	7.43654e+07	6.35457e+07	5.61509e+07	6.34469e+07	5.12918e+07	6.17009e+07	7.19182e+07	5.12401e+07	4.40515e+07	4.06544e+07	6.32922e+07	4.51716e+07	4.21874e+07	5.06674e+07	5.59382e+07	5.5187e+07	5.49639e+07	5.51635e+07
L-Lysine	C6H14N2O2	56-87-1	2.00854e+07	1.36042e+07	1.38134e+07	1.28815e+07	2.93197e+07	2.97692e+07	4.916e+06	1.74647e+07	1.00396e+07	2.50608e+07	1.89702e+07	2.25244e+07	1.7188e+07	1.35528e+07	1.88224e+07	2.02884e+07	1.0006e+07	1.07282e+07	9.38146e+06	2.36865e+07	1.7107e+07	1.49003e+07	9.81583e+06	2.19729e+07	1.39813e+07	1.4139e+07	1.39745e+07
L-Valine	C5H11NO2	72-18-4	6.02315e+06	5.87864e+06	5.47818e+06	7.45113e+06	6.92516e+06	8.88588e+06	6.10533e+06	7.4623e+06	8.16394e+06	6.76688e+06	8.42057e+06	5.7226e+06	4.62466e+06	1.39513e+07	4.67144e+06	5.3595e+06	4.80912e+06	4.79106e+06	3.3103e+06	1.28788e+07	4.76285e+06	8.97498e+06	4.28885e+06	9.46508e+06	4.84929e+06	4.84984e+06	4.81861e+06
Oxfenicine	C8H9NO3	32462-30-9	1.95666e+07	2.42429e+07	3.92837e+06	1.42117e+07	1.72527e+07	1.37266e+07	1.76262e+07	1.67281e+07	5.32797e+06	1.27828e+07	800809	3.95023e+07	1.12661e+07	2.56402e+07	3.58071e+06	2.01051e+07	1.24178e+07	4.91272e+07	1.07701e+07	1.87555e+07	3.5739e+07	2.28837e+07	9.12683e+06	1.66351e+07	1.49552e+07	1.45444e+07	1.4425e+07
Acetylglycine	C4H7NO3	543-24-8	3.89093e+06	3.42374e+06	2.76861e+06	4.22568e+06	3.51263e+06	5.10399e+06	3.75945e+06	4.73145e+06	3.75216e+06	4.15961e+06	2.51677e+06	1.91297e+06	2.99243e+06	4.94284e+06	3.71668e+06	3.19287e+06	2.72063e+06	3.74502e+06	4.26866e+06	3.17317e+06	3.37335e+06	2.16491e+06	3.54389e+06	2.93773e+06	2.84407e+06	2.94456e+06	2.94121e+06
N-Acetyl-L-phenylalanine	C11H13NO3	2018-61-3	1.06503e+06	1.64356e+06	1.92321e+06	802654	1.10732e+06	1.67322e+06	2.13696e+06	1.86305e+06	1.40373e+06	2425964	1.40786e+06	3.00347e+06	1.88758e+06	1.54713e+06	1.31871e+06	1.76176e+06	1.56763e+06	1.91499e+06	2.12864e+06	1.13874e+06	851558	1.01243e+06	1.30772e+06	1.55288e+06	1.81468e+06	1.8692e+06	1.88534e+06
N-Acetylthreonine	C6H11NO4	17093-74-2	8.15172e+06	1.13182e+07	1.33538e+07	5466338	8.48845e+06	1.13951e+07	1.18837e+07	1.1788e+07	1.00802e+07	9.45476e+06	7.88248e+06	8.47192e+06	6.52595e+06	4.17001e+06	1.51529e+07	2.02819e+07	8722815	2.92553e+07	6.15348e+07	2.1754e+07	5.58295e+06	1.6421e+07	2.95666e+07	1.39739e+07	7.68167e+06	7.91327e+06	8.06162e+06
Docosahexaenoic Acid Glycine	C24H35NO3	132850-40-9	764943	3.3723e+06	1.67702e+06	680449	1.49811e+06	1.54605e+06	1.95891e+06	2.16697e+06	1.70401e+06	1.43654e+06	1.00034e+06	692268	1.40418e+06	6.16981e+06	1.36854e+06	662294	1.00462e+06	2.61608e+06	1.12364e+06	267826	1.28827e+06	902884	990112	1.39306e+06	3.10749e+06	3.0949e+06	3.10192e+06
L-Leucyl-L-alanine	C9H18N2O3	7298-84-2	1.42189e+07	1.44375e+07	1.86293e+07	1.76567e+07	1.35946e+07	1.56764e+07	1.26359e+07	1.33154e+07	1.29772e+07	1.25522e+07	1.30128e+07	1.85123e+07	1.61766e+07	1.18449e+07	1.73126e+07	1.71192e+07	2.03029e+07	2.06833e+07	1.52387e+07	2.08382e+07	1.46162e+07	1.09876e+07	1.26349e+07	1.55964e+07	1.36789e+07	1.36551e+07	1.35944e+07
Glycyl-L-phenylalanine	C11H14N2O3	3321-03-7	5.7642e+08	9.014e+08	2.79721e+09	9.42517e+08	1.07198e+09	5.70374e+08	5.41715e+08	7.54254e+08	7.03547e+08	4.74278e+08	4.85653e+08	2.09992e+09	8.67634e+08	8.13633e+08	1.76299e+09	1.2657e+09	1.14445e+09	1.98895e+09	1.2102e+09	6.6549e+08	1.51954e+09	4.97548e+08	5.06594e+08	5.89298e+08	9.50778e+08	9.44018e+08	9.34266e+08
4-Hydroxy-l-tryptophan	C11H12N2O3	25242-90-4	6.17673e+06	1.18039e+07	3.39823e+07	1.24504e+07	1.25239e+07	7.43906e+06	8.67381e+06	1.17575e+07	1.08952e+07	6.62354e+06	7.55117e+06	2.73212e+07	1.24426e+07	1.30964e+07	2.47073e+07	1.65066e+07	1.81531e+07	2.94146e+07	2.17566e+07	1.10982e+07	2.23007e+07	1.01395e+07	1.13602e+07	1.09944e+07	1.47431e+07	1.47504e+07	1.49163e+07
N-Phenylacetylphenylalanine	C17H17NO3	738-75-0	856542	2.07149e+06	4.80414e+06	5.36534e+06	1.36051e+07	8.91624e+06	4.00976e+06	1.10735e+07	7.51145e+06	2.74103e+06	3.56067e+07	4.64764e+06	7.0049e+06	3.06373e+07	3.81294e+06	8.19473e+06	9.79634e+06	5.92152e+06	4.47653e+06	4.84045e+06	7.28956e+06	1.49845e+07	4.44879e+06	1.93077e+07	5.60527e+06	5.60432e+06	5.56888e+06
Phe-ala	C12H16N2O3	3918-87-4	470788	1.43576e+06	1.14641e+06	1.0177e+06	556556	539812	816729	882590	654928	402642	499321	1.18403e+06	656400	397031	1.47842e+06	586345	869104	1.4967e+06	281969	797126	104272	709649	528625	620247	839179	731421	738214
N6-Acetyl-L-lysine	C8H16N2O3	692-04-6	1.18041e+07	5.86833e+06	1.7061e+07	1.03867e+07	1.08872e+07	7774733	1.12175e+07	1.06276e+07	4.0535e+06	4.77648e+06	9.80486e+06	4.4896e+06	1.5507e+07	4.14865e+06	1.11112e+07	1.41869e+07	5.11606e+06	4.88816e+06	6.02434e+06	5.45785e+06	7.857e+06	4.18276e+06	3.20756e+06	1.479e+07	8.36709e+06	8.70308e+06	7.32273e+06
Leu-Gly-Leu	C14H27N3O4	19408-48-1	1.669e+07	1.45347e+07	1.53214e+07	1.64135e+07	1.29192e+07	1.18021e+07	1.16087e+07	1.28449e+07	1.39271e+07	1.21017e+07	1.06331e+07	1.16469e+07	1.22034e+07	1.39883e+07	1.17212e+07	1.3606e+07	1.3623e+07	1.22683e+07	1.14796e+07	1.03744e+07	1.16293e+07	1.09184e+07	1.43622e+07	1.14851e+07	1.21081e+07	1.21267e+07	1.18334e+07
Leu-Leu-Gly	C14H27N3O4	4464-36-2	2.09428e+06	2.12065e+06	1.8463e+06	2.67007e+06	3.36775e+06	3.01743e+06	1.72935e+06	2.96138e+06	2.50131e+06	2.72569e+06	1.39673e+06	2.55892e+06	1.92134e+06	3.69714e+06	2.72369e+06	3.60613e+06	3.87385e+06	1.42689e+06	667597	2.9894e+06	2.83175e+06	3.13094e+06	2.57524e+06	3.4729e+06	2.37547e+06	2.27212e+06	2.39204e+06
Norvaline	C5H11NO2	6600-40-4	4.43812e+07	4.44819e+06	4.30412e+07	3.94634e+07	1.0819e+07	1.29244e+07	4.37826e+07	4.46394e+07	6.43711e+06	2.15969e+07	7.75839e+06	1.8357e+07	5.26786e+06	1.87584e+07	4.30864e+07	1.55584e+07	1.70277e+07	2.02231e+07	1.21738e+07	3.37224e+06	2.97428e+07	2.91974e+07	2.88917e+07	2.80407e+07	1.49591e+07	1.63991e+07	1.6681e+07
D-Ornithine	C5H12N2O2	348-66-3	1.03687e+06	6.38675e+06	6.99739e+06	5.37899e+06	2.44912e+07	1.18161e+07	1.69854e+07	2.21624e+07	4.52171e+06	794764	9.67125e+06	5.88326e+06	6.04508e+06	4.46345e+06	7.18689e+06	4.63282e+06	837045	1.43664e+06	5.20215e+06	5.688e+06	5.84823e+06	3.96209e+06	1.30721e+07	1.59051e+07	4.6303e+06	4.62822e+06	4.0397e+06
Val-Val-Val	C15H29N3O4	28130-13-4	9.69725e+06	9.96673e+06	1.2304e+07	1.19006e+07	1.13015e+07	7.15537e+06	7.88807e+06	9.1916e+06	1.01955e+07	5.66132e+06	5.84964e+06	1.22526e+07	8.33474e+06	8.01388e+06	1.32286e+07	1.01872e+07	9.18626e+06	1.33473e+07	1.20864e+07	8.12813e+06	9.27678e+06	8.5274e+06	1.11075e+07	9.79959e+06	8.27407e+06	8.15679e+06	8.2805e+06
DL-Glutamine	C5H10N2O3	6899-04-3 | 585-21-7 | 159663-16-8	3.23459e+06	3.3715e+06	3.26066e+06	3.6754e+06	3.27749e+06	2.98649e+06	2.90711e+06	3.18089e+06	3.46688e+06	2.98325e+06	3.47057e+06	3.20382e+06	3.41254e+06	3.1125e+06	3.65259e+06	3.91067e+06	3.4584e+06	3.14274e+06	2.83563e+06	2.88689e+06	3842396	3.15801e+06	3.46801e+06	2.61013e+06	2.89878e+06	2.84632e+06	2.86435e+06
N-lactoyl-phenylalanine	C12H15NO4	183241-73-8	1.78061e+07	1.64492e+07	1.52853e+07	1.34912e+07	1.92843e+07	1.74647e+07	1.38847e+07	1.18791e+07	1.3314e+07	1.92745e+07	1.44289e+07	1.6224e+07	1.50535e+07	1.20268e+07	1.32915e+07	1.4895e+07	7.95561e+06	1.13851e+07	8.9256e+06	1.28629e+07	1.21007e+07	7.26292e+06	8.07605e+06	1.15412e+07	1.25758e+07	1.22738e+07	1.19585e+07
Thr-Trp	C15H19N3O4	186761-42-2	1.95667e+06	4.24255e+06	9.3362e+06	4.8995e+06	3.44322e+06	1.13955e+06	1.65374e+06	2.36577e+06	3.45304e+06	1.29698e+06	1.56599e+06	8.46701e+06	2.72177e+06	2.51766e+06	8.18778e+06	5.5022e+06	4.59442e+06	9.26276e+06	5.07237e+06	1.95473e+06	5.77052e+06	1.85434e+06	1.83187e+06	590687	3.2076e+06	3.15166e+06	3.21082e+06
Pro-ala	C8H14N2O3	6422-36-2	3.95963e+06	4.22961e+06	4.16503e+06	3.31052e+06	4.0593e+06	3.39198e+06	3.45657e+06	3.95746e+06	3.75501e+06	3.39794e+06	3.73864e+06	4.87951e+06	3.12774e+06	3.2933e+06	3.88083e+06	4.67295e+06	2.75839e+06	3.6378e+06	2.76882e+06	2.93842e+06	2.68674e+06	2.50679e+06	2.71125e+06	2.82687e+06	3.59399e+06	3.60686e+06	3.59544e+06
N-Acetylleucine	C8H15NO3	1188-21-2	1.5904e+06	1.60646e+06	2.58272e+06	1.87207e+06	1.21715e+06	755623	1.19558e+06	1.31737e+06	848442	803140	1.2292e+06	1.51406e+06	1.34294e+06	1.43167e+06	533303	2.25037e+06	1.21071e+06	1.96886e+06	1.3202e+06	2.19246e+06	1.46873e+06	1.45826e+06	1.60672e+06	884826	1.28624e+06	1.22087e+06	1.19078e+06
Phenylacetylglycine	C10H11NO3	500-98-1	5.76791e+06	1.24605e+07	1.5602e+07	1.35358e+07	9.34434e+06	4.17971e+06	6.65345e+06	6.84842e+06	1.36767e+07	1.29325e+07	3.80838e+06	8.56933e+06	1.23917e+07	9.48666e+06	1.14112e+07	1.35749e+07	1.18741e+07	1.37415e+07	1.72166e+07	960753	9.22738e+06	6.87283e+06	1.59823e+07	5.36019e+06	9.41191e+06	9.50098e+06	9.518e+06
gamma-Glutamylthreonine	C9H16N2O6	5652-48-2	35492.1	22470.1	13868.1	15643	17098.6	43038.3	13061.5	38807	63646	75386.3	79398.9	23450.3	36258.3	23091.6	26608.6	33920.3	23375	20113.3	15130.1	78832.4	22727.1	15933.1	15786.3	27333.1	65605.2	76050.4	72069.7
N-Alpha-acetyllysine	C8H16N2O3	152473-69-3	770354	659260	2.38166e+06	782404	736826	1.06686e+06	581101	709038	482203	665302	346827	1.00923e+06	697923	396521	967148	1.17577e+06	803384	1.44834e+06	587060	173489	1.06391e+06	455519	116133	429577	829774	786970	785567
H-Leu-leu-phe-OH	C21H33N3O4	74479-02-0	1.12667e+06	1.46872e+06	1.06848e+06	1.64351e+06	1.60317e+06	1.40369e+06	1.5499e+06	1.8061e+06	1.41094e+06	1.23282e+06	2.09348e+06	1.01078e+06	1.49699e+06	2.27553e+06	834522	1.34589e+06	1.62039e+06	219590	1.20935e+06	1.46408e+06	1.03741e+06	1.85122e+06	1.8644e+06	2.24177e+06	1.34998e+06	1.29841e+06	1.33116e+06
(5-L-Glutamyl)-L-Amino Acid	C8H14N2O5	5875-41-2	3.15419e+06	5.15319e+06	5.11634e+06	4.11692e+06	4.74294e+06	2.83808e+06	5.48624e+06	3.45946e+06	4.3039e+06	2.8971e+06	2.72773e+06	4.13916e+06	2.83367e+06	3.26614e+06	1.24535e+06	3.96199e+06	6.31994e+06	5.80825e+06	4.24092e+06	3.70341e+06	4.75046e+06	3.60189e+06	4.28413e+06	5.53169e+06	4.01034e+06	4.08259e+06	3.9798e+06
Phenylalanylproline	C14H18N2O3	7669-65-0	1.2924e+06	1.46306e+06	1.65574e+06	1.6923e+06	1.5194e+06	1.41672e+06	1.46499e+06	1.5316e+06	1.75548e+06	1.31046e+06	1.25988e+06	1.86732e+06	1.49283e+06	1.55116e+06	1.76037e+06	1.49111e+06	1.48559e+06	1.89965e+06	1.44421e+06	1.21626e+06	1.54777e+06	1.39759e+06	1.61124e+06	1.565e+06	1.45336e+06	1.44479e+06	1.42989e+06
L-Propargylglycine	C5H7NO2	23235-01-0 | 198774-27-5	5.27644e+06	5.84658e+07	1.16798e+07	4.49474e+07	4.15969e+06	1.38392e+07	7.46864e+06	8.08099e+06	1.5097e+07	5.49934e+06	2.31322e+07	4.09126e+06	8.94979e+06	2.32004e+07	2.61029e+07	1.847e+07	5.43088e+06	1.13112e+07	9.14694e+06	7.15967e+06	5.75331e+06	1.03007e+07	4.87131e+06	6.74458e+06	1.13473e+07	1.34373e+07	1.28294e+07
N-Isovaleroylglycine	C7H13NO3	16284-60-9	2.19741e+07	2.16173e+07	1.71397e+07	1.94728e+07	1.84431e+07	1.71965e+07	1.62475e+07	1.2802e+07	1.80385e+07	1.82925e+07	1.28082e+07	1.70619e+07	17872467	1.17397e+07	2.16375e+07	1.93933e+07	1.93211e+07	2.08429e+07	1.55516e+07	1.44293e+07	1.65237e+07	1.62272e+07	1.97307e+07	1.58585e+07	1.53371e+07	1.53497e+07	1.5071e+07
D-(-)-alpha-Phenylglycine	C8H9NO2	875-74-1	6.21594e+06	5.14066e+06	5.7883e+06	4.17536e+06	8.21381e+06	7.76182e+06	2.78564e+07	5.94267e+06	7.29437e+06	5.40673e+06	2.31476e+07	25064891	1.04022e+07	1.43474e+07	5.37688e+06	1.23582e+07	2.1664e+07	1.09362e+07	1.10943e+07	1.27936e+07	7.38101e+06	1.35129e+07	7.81281e+06	9.10486e+06	8.89508e+06	8.19426e+06	8.79175e+06
Ureidosuccinic acid	C5H8N2O5	923-37-5	1.22235e+07	1.31798e+07	1.38902e+07	1.28892e+07	1.34024e+07	8.81421e+06	7.75162e+06	9.00298e+06	1.3156e+07	1.16422e+07	7.45111e+06	1.52079e+07	1.4198e+07	2.18447e+07	1.21585e+07	1.49342e+07	1.13668e+07	1.11062e+07	1.05889e+07	1.4545e+07	1.35382e+07	9.91696e+06	1.17642e+07	8.80945e+06	1.07949e+07	1.06165e+07	1.07895e+07
Succinylproline	C9H13NO5	63250-32-8	357619	981181	28063.8	463598	315079	346493	1.22337e+06	197702	217105	300555	1.29967e+06	174189	148689	222625	133425	286293	673450	539639	249407	791504	795617	1.60115e+06	425232	504146	560690	1.3123e+06	1.1814e+06
Methyl-tyrosine	C10H13NO3	19897-63-3	9.10323e+06	6.74871e+06	5.25303e+06	7.27727e+06	6.77893e+06	6.47486e+06	6.30675e+06	6.67974e+06	1.39036e+07	6.23605e+06	6.61407e+06	5.14299e+06	5.90026e+07	4.69649e+06	4.75868e+06	1.30274e+07	6.3301e+06	3.79386e+06	5.0164e+06	4.94309e+06	4.19218e+06	4.71481e+06	4.9481e+06	5.82347e+06	3.28825e+07	2.03664e+07	1.81916e+07
Theonylleucine	C10H20N2O4	50299-12-2	291935	509245	100466	669330	519037	701883	492909	403872	707652	529209	616550	347952	137192	50437.4	620187	223742	197394	50849	99228.5	725164	187907	110272	482612	524377	658554	670938	653809
N(5)-Hydroxy-L-ornithine	C5H12N2O3	35187-58-7	550554	724538	428786	1.26565e+06	305330	517289	361860	1.31729e+06	672503	872303	902198	772856	466023	828744	2.32512e+06	825213	1.16992e+06	1.07088e+06	734880	696667	788228	708898	616314	590101	1.34039e+06	1.51539e+06	1.53988e+06
Tyrosine methylester	C10H13NO3	1080-06-4	475936	462031	375273	66141.4	372845	121946	123030	335769	107507	278313	1.10432e+06	803190	54481.2	56560.6	213603	1.09687e+06	683361	576460	1.68536e+06	1.43738e+06	567582	2.65437e+06	2.26278e+06	4.24757e+06	424369	523348	542271
Trileucine	C18H35N3O4	10329-75-6	2.22254e+07	2.30509e+07	5.82631e+07	5.94772e+07	2.65995e+07	2.45364e+07	2.37163e+07	2.49797e+07	4.47466e+07	2.5516e+07	1.94444e+07	3.55261e+07	3.06216e+07	1.83789e+07	3.71902e+07	2.23018e+07	3.2489e+07	3.82389e+07	4.02011e+07	2.30021e+07	4.07161e+07	4.2993e+07	5.80741e+07	3.52493e+07	3.18074e+07	3.14807e+07	3.17412e+07
N-Acetyl-L-tyrosine	C11H13NO4	537-55-3	749668	1.31178e+06	980333	603844	648190	975411	568892	556184	919852	835694	1.81959e+06	1.06993e+06	473215	1.20508e+06	452141	1.25077e+06	1.44546e+06	2.54756e+06	2.22335e+06	2.79963e+06	1.30339e+06	2903684	2.50045e+06	2.60006e+06	1.22142e+06	1.47871e+06	1.45565e+06
4-Oxo-L-proline	C5H7NO3	4347-18-6 | 2002-02-0	5.59684e+07	1.83613e+08	2.77234e+07	3.64127e+07	5.24326e+08	1.22296e+08	9.85161e+07	9.84509e+07	5.03065e+08	1.00879e+08	8.16678e+07	7.78993e+07	3.22003e+07	3.99875e+08	8.45932e+07	6.16122e+07	6.97879e+07	7.17525e+07	7.37153e+07	2.96378e+07	8.45752e+07	6.31384e+07	4.8062e+07	5.76769e+07	9.39665e+07	8.25485e+07	9.75709e+07
L-Allothreonine	C4H9NO3	24830-94-2	1.88432e+06	1.21399e+07	7.14411e+06	8582246	2.25769e+06	3.78441e+06	2.28467e+06	2.8844e+06	7.12407e+06	2.28708e+06	2.1333e+06	2.8128e+06	9.67898e+06	2.20153e+06	1.71564e+06	2.03513e+06	2.01424e+06	1.41988e+06	2.74668e+06	2.16369e+06	3.61696e+06	1.19689e+06	6.36755e+06	1.8015e+06	5.92418e+06	4.67678e+06	6.36624e+06
N,N-dimethylarginine	C8H18N4O2	30315-93-6	4.21348e+06	5.79979e+06	2.03436e+06	3.46475e+06	5.66703e+06	2.45227e+06	3.69827e+06	2.23154e+06	1.83293e+06	2.24672e+06	1.60167e+06	6.73509e+06	3.95715e+06	2.23168e+06	5.93038e+06	4.13877e+06	3.29226e+06	6.30283e+06	1.5741e+06	3.91149e+06	4.78029e+06	3.77504e+06	2.29212e+06	2.75237e+06	3.53758e+06	3.97232e+06	3.96187e+06
N,N-Dimethyl-L-histidine	C8H13N3O2	24940-57-6	2.29932e+06	2.74086e+06	3.89772e+06	2.81909e+06	3.94908e+06	5.21748e+06	5.15023e+06	3.72117e+06	4.98771e+06	3.91403e+06	4.23715e+06	3.39019e+06	3.66166e+06	1.17008e+07	4.63108e+06	4.67241e+06	3.16544e+06	3.2248e+06	2.67703e+06	2.63263e+06	2.36602e+06	6.60007e+06	2.55073e+06	4.88878e+06	4.6145e+06	5.68017e+06	5.437e+06
Proline-Hydroxyproline	C10H16N2O4	18684-24-7	7.09794e+06	7.37714e+06	6.83407e+06	9.34619e+06	5.75463e+06	3.75297e+06	4.30552e+06	5.53921e+06	8.26276e+06	4.50689e+06	3.56046e+06	8.17625e+06	6.59565e+06	5.0592e+06	8.51972e+06	6.87492e+06	8.4515e+06	7.41418e+06	6.70991e+06	4.21269e+06	7.04993e+06	4.39297e+06	8.75113e+06	4.50985e+06	6.08751e+06	6.04947e+06	6.0099e+06
H-Leu-Trp-OH	C17H23N3O3	5156-22-9	3.21529e+06	3.11159e+06	2.07493e+06	3.19857e+06	2.74224e+06	1.29274e+06	2.40259e+06	3.07564e+06	1.39544e+06	1.84599e+06	1.61811e+06	2.93942e+06	741025	1.4526e+06	3.51634e+06	1.92754e+06	1.47087e+06	2.03974e+06	1.05775e+06	1.07884e+06	1.03214e+06	1.32834e+06	2.36506e+06	1.12796e+06	1.60238e+06	1.60672e+06	1.64575e+06
Phe-Phe	C18H20N2O3	2577-40-4	2.705e+06	1.94011e+06	4.12003e+06	4.18336e+06	3.79853e+06	2.39716e+06	4.02294e+06	4.44221e+06	2.65629e+06	2.65802e+06	4.90531e+06	3.56122e+06	2.90338e+06	4.24147e+06	3.69481e+06	4.37004e+06	4.02684e+06	2.34461e+06	3.45992e+06	3.04384e+06	3.75059e+06	3.88773e+06	1.49646e+06	4.08126e+06	4.42573e+06	4.42567e+06	4.32988e+06
Lysylproline	C11H21N3O3	52766-27-5	4.52105e+06	3.86888e+06	6.01339e+06	5.6945e+06	4.08858e+06	3.39225e+06	3.94977e+06	4.06025e+06	4.49276e+06	3.55792e+06	3.86887e+06	4.80829e+06	3.80847e+06	4.7568e+06	5.08755e+06	4.93514e+06	4.34869e+06	4.93483e+06	4.64901e+06	4.59686e+06	4.34924e+06	3.32358e+06	3.50582e+06	4.64435e+06	3.68469e+06	3.68805e+06	3.68803e+06
Lys-Asn	C10H20N4O4	19908-06-6	3.79702e+06	2.96849e+06	4.37201e+06	4.37959e+06	3.53936e+06	2.89826e+06	2.48348e+06	2.15195e+06	3.93961e+06	3.30368e+06	2.40388e+06	4.18314e+06	3.5845e+06	2.23075e+06	4.15782e+06	3.64347e+06	3.60514e+06	4.0756e+06	3.65946e+06	2.65668e+06	2.84025e+06	2.79151e+06	3.93978e+06	3.11938e+06	3.38015e+06	3.33922e+06	3.33719e+06
Glu-Met	C10H18N2O5S	4423-22-7	583470	119167	1.26747e+06	960927	1.77668e+06	1.74859e+06	1.17271e+06	1.70368e+06	724470	715918	373627	747391	300524	516483	660218	1.66087e+06	1.08624e+06	870161	1.08338e+06	765008	758850	917808	1.16654e+06	573278	914568	902156	906447
(2E)-Decenoyl-ACP	C6H11NO2	52-52-8	3.63046e+06	4.28383e+06	3.60582e+07	6.53503e+06	3.90839e+06	8.56708e+06	5.67526e+06	3.0393e+06	1.01601e+07	3.78899e+06	4.50105e+06	2.37723e+06	3370966	5.38663e+06	4.40537e+06	4.9155e+06	6.59262e+06	3.20741e+06	4.49257e+06	1.06548e+07	2.82028e+06	4.81356e+06	1.30809e+07	4.68955e+06	5.98133e+06	6.7169e+06	6.35353e+06
Leu-Gly-Phe	C17H25N3O4	17608-53-6	2.60327e+06	2.79672e+06	3.13008e+06	3.07097e+06	545090	1.14518e+06	975427	2.40831e+06	2.78711e+06	801526	929392	1.19578e+06	2.2051e+06	2.36561e+06	822447	1.32893e+06	3.0366e+06	2.92736e+06	2.52444e+06	1.03691e+06	2.33637e+06	2.2341e+06	3.08622e+06	1.57064e+06	2.13859e+06	2.09489e+06	2.11843e+06
3-Methylcrotonylglycine	C7H11NO3	33008-07-0	6.78276e+06	7.29357e+06	5.66275e+06	7.12404e+06	3.52203e+06	7.60829e+06	8.24961e+06	7.85794e+06	6.69097e+06	8.61932e+06	2.0115e+06	6.21077e+06	626808	2.1082e+07	2.98002e+06	6.29981e+06	3.22134e+06	4.28844e+06	5.95014e+06	3.92482e+06	6.29182e+06	5.50149e+06	5.6957e+06	5.63704e+06	5.82066e+06	5.82745e+06	5.71809e+06
Glycyl-leucyl-tyrosine	C17H25N3O5	4306-24-5	1.3699e+06	1.32965e+06	376628	817290	1.47484e+06	1.45597e+06	1.10404e+06	1.08511e+06	1.59208e+06	1.74974e+06	2.19573e+06	774814	1.18206e+06	889073	964849	1.25993e+06	949027	713350	1.07519e+06	609899	958484	1.09227e+06	1.40831e+06	1.04539e+06	1.17701e+06	1.16288e+06	1.14475e+06
Lys-Cys	C9H19N3O3S1	106325-92-2	837019	250537	416787	1.05446e+06	1.14968e+06	1.13608e+06	375155	1.0163e+06	896658	768126	518621	475487	455954	1.07659e+06	582331	296582	975512	1.68723e+06	430457	568312	427708	816596	728449	285091	266067	271378	268562
Histidylglycine	C8H12N4O3	2578-58-7	1.12845e+06	1.88597e+06	716986	2.99451e+06	7.40474e+06	3.41855e+06	4.54295e+06	4.87925e+06	2.84405e+06	2.73135e+06	9.74894e+06	1.86631e+06	2.12132e+06	6.8017e+06	574306	3.7338e+06	2.84105e+06	1.84134e+06	3.0668e+06	6.56448e+06	4.8454e+06	7.71757e+06	3.4951e+06	1.27748e+07	4.24983e+06	4.11476e+06	4.21058e+06
Valylcysteine	C8H16N2O3S	160070-15-5	1.92764e+06	974505	1.70552e+06	2.29838e+06	7.16519e+06	5.12382e+06	4.34716e+06	5.31359e+06	2.71683e+06	2.49741e+06	4.62052e+06	1.7848e+06	1.9692e+06	4.44097e+06	741186	3.13461e+06	3.31727e+06	1.42719e+06	2.48129e+06	2.2924e+06	2.16958e+06	3.83841e+06	2.55577e+06	6.7191e+06	2.82089e+06	2.77187e+06	2.80867e+06
Aspartyl-L-proline	C9H14N2O5	42155-95-3	1.52529e+06	2.08141e+06	125956	357868	3.18315e+06	1.63237e+06	2.00691e+06	939611	637664	4.41049e+06	2.31636e+06	572060	1.75632e+06	642924	670542	2.43903e+06	566947	466628	218071	1.39635e+06	487392	1.11011e+06	2.47586e+06	3.03317e+06	1.36908e+06	1.41424e+06	1.40993e+06
N-Heptanoylglycine	C9H17NO3	23783-23-5	109228	74427.3	198863	59800.3	296839	108696	91768.7	185429	198829	62732.2	485828	72594	216764	469570	236169	38989.5	86282	75002.2	92957.3	89290.9	73399.9	31561.8	25785.2	38882.5	105486	106288	109161
Glu-Leu	C11H20N2O5	5969-52-8	1.25963e+06	853485	1.79105e+06	901260	854136	539611	669296	2.33851e+07	1.49277e+06	865223	244299	640286	477452	522672	1.43518e+06	362168	419237	498631	306826	103703	90264.1	181656	424954	80372.3	699206	635255	542023
Phenylacetylglutamine	C13H16N2O4	28047-15-6	457444	1.14638e+06	3.71086e+06	1.82904e+06	1.3727e+06	965362	721889	2.16663e+06	1.65265e+06	403738	850376	2.0859e+06	1.15126e+06	384069	278048	1.54738e+06	539964	1.28385e+06	1.26638e+06	1.14197e+06	1.30054e+06	2.18282e+06	1.46446e+06	570841	1.36102e+06	1.05992e+06	1.31305e+06
Glycyl-L-leucine	C8H16N2O3	869-19-2	3.38468e+06	8.48682e+06	8.01047e+06	1.54097e+07	7.77678e+06	1.66145e+07	4.71649e+06	5.53984e+06	7.02338e+06	8.82379e+06	2.14033e+07	1.64717e+07	2.6273e+07	1.10877e+07	8.46269e+06	4.18125e+07	2.00386e+07	5.45819e+07	2.9209e+07	1.11649e+07	1.43354e+07	6.197e+07	1.22467e+07	2.29702e+07	1.409e+07	1.38818e+07	1.38926e+07
Ala-Ser	C6H12N2O4	3303-41-1	5.6149e+06	4.90727e+06	5.29367e+06	5.07253e+06	4.11601e+06	4.35525e+06	4.35695e+06	4.40052e+06	5.12574e+06	3.6053e+06	4.89221e+06	4.34721e+06	3.4492e+06	4.48718e+06	4.744e+06	4.95724e+06	4.27798e+06	5.58368e+06	4.26884e+06	2.85541e+06	4.05912e+06	3.692e+06	4.27793e+06	3.44121e+06	4.93094e+06	4.80707e+06	4.92968e+06
L-Saccharopine	C11H20N2O6	997-68-2	1.45269e+07	1.48848e+07	2.40354e+07	2.29997e+07	2.38045e+07	2.01004e+07	1.0201e+07	1.87241e+07	1.97785e+07	1.07119e+07	3.74036e+06	2.82626e+07	1.60111e+07	2.28322e+07	2.88525e+07	6.10168e+06	1.70191e+07	2.37196e+07	2.01635e+07	2.10444e+07	2.11165e+07	1.53401e+07	1.7054e+07	6.85892e+06	1.9944e+07	2.00079e+07	1.93375e+07
Nicotinuric acid	C8H8N2O3	583-08-4	2.02824e+07	7.41435e+06	5.34131e+06	5.90499e+06	1.24952e+07	3.06421e+07	4.5476e+06	2.21937e+07	8.01034e+06	7.72214e+06	9.10783e+06	1.0331e+07	3.25895e+07	9.372e+06	6.02119e+06	1.27073e+07	1.34619e+07	1.5547e+07	2.8364e+07	2.84574e+07	1.50231e+07	2.61243e+07	1.62898e+07	8419800	9.98629e+06	9.77362e+06	9.79078e+06
Lys-Gln-Ala-Gly-Asp-Val	C25H44N8O10	80755-87-9	261223	914364	533880	580843	707026	209130	1.23641e+06	432195	1.15072e+06	4.52896e+06	429927	2.17772e+06	537564	2.06265e+06	1.19988e+06	147076	1.56934e+06	1.4902e+06	558262	684799	543802	2.3678e+06	1.30585e+06	851432	621678	793269	880396
3-Phenylpropionylglycine	C11H13NO3	20989-69-9	4.17601e+06	549750	2.82982e+06	6.3282e+06	4.27784e+06	4.59306e+06	872440	2.25838e+06	865026	1.34408e+07	1.38221e+06	2.97628e+06	7.14919e+06	1.59456e+06	3.02665e+06	1.33635e+07	6.5811e+06	4.4242e+06	1.24919e+07	2.28723e+07	4.67838e+06	8.61594e+06	1.89294e+07	2.2697e+07	6.0594e+06	5.96973e+06	6.01808e+06
Lys-Lys	C12H26N4O3	13184-13-9	2.85382e+06	2.52872e+06	2.40968e+06	2.23394e+06	2.81579e+06	2.76963e+06	2.79022e+06	2.61191e+06	2.45756e+06	2.73826e+06	4500273	1.47474e+06	2.83318e+06	2.80783e+06	2.09191e+06	3.01928e+06	2.65202e+06	1.74928e+06	2.26778e+06	2.74151e+06	2.50139e+06	3.32396e+06	3.29066e+06	3.65421e+06	2.59001e+06	2532398	2.58487e+06
Val-His	C11H18N4O3	13589-07-6 | 51077-05-5	489138	499797	543262	410551	472356	309819	337240	350044	520138	386768	161357	671401	343520	211997	542107	346619	551894	414987	58688.7	265777	350120	201740	354285	358674	324721	330591	298745
S-allyl-L-cysteine	C6H11NO2S	21593-77-1	2.29344e+08	2.58249e+08	1.00516e+08	2.00883e+08	2.69269e+08	3.04852e+08	2.01822e+08	2.6306e+08	2.79153e+08	1.67774e+08	2.60475e+08	1.802e+08	1.20272e+08	1.85924e+08	2.69672e+08	2.879e+08	2.15418e+08	1.22375e+08	3.03485e+08	1.81975e+08	2.60909e+08	1.93588e+08	2.81925e+08	2.76323e+08	1.82332e+08	1.87155e+08	1.81759e+08
L-Norleucine	C6H13NO2	327-57-1	4.45966e+06	4.00443e+06	2.71595e+06	4.73568e+06	3.29518e+06	4.24102e+06	5.22932e+06	4.8476e+06	5.77338e+06	6.03872e+06	8.12188e+06	3.51926e+06	3.94327e+06	5.68295e+06	5.446e+06	8.81761e+06	3.81492e+06	3.73211e+06	4.51184e+06	5.15558e+06	2.71588e+06	5.07292e+06	4.81149e+06	7.2177e+06	4.39309e+06	4.28053e+06	4.39866e+06
L-Threonine	C4H9NO3	72-19-5	1.44645e+08	1.76884e+07	2.21862e+07	2.01465e+07	2.90796e+07	2.33602e+07	3.23239e+07	2.2108e+07	3.20651e+07	2.24912e+07	5.91321e+07	1.39631e+08	2.29927e+07	2.23948e+07	2.98766e+07	1.71112e+08	3.63014e+07	1.36886e+07	3.14782e+07	3.28673e+07	1.5089e+07	7.35617e+07	2.40084e+08	3.18385e+07	2.21805e+07	2.06298e+07	2.25143e+07
Val-Thr	C9H18N2O4	72636-02-3	1.45271e+07	1.48108e+07	1.58815e+07	2.68449e+07	1.41564e+07	1.29498e+07	1.23862e+07	1.0882e+07	1.96128e+07	1.4731e+07	1.27754e+07	1.34878e+07	9.8669e+06	1.18475e+07	1.58487e+07	1.0965e+07	9.95686e+06	1.02986e+07	1.31857e+07	8.83959e+06	1.33974e+07	1.47023e+07	1.74988e+07	9.57408e+06	9.28158e+06	9.40523e+06	8.35493e+06
L-Tyrosinamide	C9H12N2O2	4985-46-0	4.12842e+07	2.17135e+07	1.45213e+07	1.99082e+07	1.68968e+07	1.49818e+07	1.58071e+07	4.94606e+07	1.64968e+07	2.56265e+07	1.8954e+07	1.76936e+07	1.90086e+07	1.76412e+07	1.74656e+07	2.23098e+07	2.21083e+07	3.90109e+07	1.90593e+07	1.66308e+07	1.77649e+07	4.23548e+07	1.96474e+07	1.84388e+07	2.62825e+07	2.84609e+07	2.8889e+07
Asp-Lys	C10H19N3O5	5891-51-0	6.88721e+06	7.15406e+06	5.15632e+06	8.76311e+06	1.02087e+07	8.11096e+06	6.34874e+06	5.54388e+06	6.31519e+06	9.05479e+06	6.26521e+06	3.73006e+06	8.83431e+06	5.9367e+06	6.54886e+06	4.21418e+06	8.49865e+06	6.33803e+06	7.87534e+06	8.58019e+06	8.67844e+06	8.5861e+06	9.2035e+06	9.32464e+06	6.80229e+06	6.7826e+06	6.59027e+06
L-Glutaminyl-L-asparagine	C9H16N4O5	14608-79-8	946131	736451	578682	748973	654947	486707	731367	333137	1.04401e+06	524670	449614	766075	649145	207701	1.12443e+06	661557	599672	891191	699197	395948	764267	535296	982909	305520	551835	564482	556380
Citrulline	C6H13N3O3	372-75-8	5.4745e+06	5.00659e+06	4.01985e+06	5.47163e+06	6.81494e+06	5.35031e+06	5.44605e+06	5327707	5.98099e+06	4.32611e+06	5.59283e+06	4.77385e+06	3.48809e+06	5.34253e+06	6.43654e+06	7.03594e+06	5.98897e+06	3.83564e+06	5.33085e+06	4.93893e+06	3.27413e+06	4.83239e+06	4.99226e+06	5.09715e+06	4.88643e+06	4.79809e+06	4.88852e+06
Lys-Asp	C10H19N3O5	20556-18-7	1.58908e+06	1.89129e+06	1.71259e+06	2.75207e+06	2.23914e+06	1.24527e+06	1.82939e+06	1.82751e+06	2.36808e+06	652973	716914	2.80514e+06	1.67696e+06	1.48853e+06	2.91307e+06	706306	1.4705e+06	2.16715e+06	1.78456e+06	945197	1.98217e+06	1.21442e+06	1.64186e+06	1.1295e+06	1.44451e+06	1.39853e+06	1.41193e+06
Phe-Met	C14H20N2O3S	15080-84-9	2.51312e+06	2.60516e+06	2.78694e+06	2.79482e+06	2.1e+06	1.57615e+06	1.63018e+06	1.91372e+06	2.44405e+06	1.07551e+06	1.81688e+06	1.78154e+06	2.20138e+06	2.05228e+06	2.06546e+06	1.45093e+06	1.8442e+06	2.18287e+06	1.78059e+06	1.59644e+06	1.73188e+06	2.04057e+06	2.05964e+06	1.82868e+06	1.57773e+06	1.57454e+06	1.53712e+06
His-Ser	C9H14N4O4	21438-60-8	3.40158e+06	4.81564e+06	1941651	4.31421e+06	5.39208e+06	4.32634e+06	3.77787e+06	3.42867e+06	4.40026e+06	4.52115e+06	3.7207e+06	5.15998e+06	5.18702e+06	3.70838e+06	3.26222e+06	5.18929e+06	3.42917e+06	4.6718e+06	3.81346e+06	4.65999e+06	1.9257e+06	2.09201e+06	3.96661e+06	4.21542e+06	3.49919e+06	3.4713e+06	3.53071e+06
Alanylproline	C8H14N2O3	13485-59-1	3.22151e+06	3.45281e+06	965695	3.54882e+06	3.32908e+06	5.03053e+06	3.43109e+06	3.21064e+06	4.50877e+06	3.21005e+06	3.35808e+06	3.27671e+06	3.15809e+06	2.76944e+06	3.26723e+06	3.70048e+06	3.62507e+06	2.92024e+06	3.85465e+06	3.30444e+06	2.52601e+06	4.10408e+06	3.92354e+06	3476116	2.92253e+06	2.86947e+06	2.948e+06
Prolylglutamic acid	C10H16N2O5	67644-00-2	105120	164761	267229	274866	196999	138319	114489	196454	242973	153588	256628	275791	251860	218359	337216	104453	144824	42132.1	108303	109906	140787	119800	205724	370375	320606	360386	337768
Trp-glu	C16H19N3O5	36099-95-3	281054	420548	156845	685272	633044	260537	408359	169872	755626	221456	447687	500631	515023	194170	926470	576055	572766	189161	283089	310897	670981	393209	396806	396254	484398	486411	467275
Gly Ala Arg	C11H22N6O4	61257-72-5	2.19466e+06	1.98268e+06	1.346e+06	1.85174e+06	1.63057e+06	2.34002e+06	2.01504e+06	1.89951e+06	1.82035e+06	2.76879e+06	2.12688e+06	677482	2.09709e+06	1.99489e+06	979815	1.82029e+06	1.31088e+06	719966	783339	2.05536e+06	556916	2.26858e+06	2.17663e+06	2.53758e+06	1.57359e+06	1.50533e+06	1.4872e+06
S-nitrosoglutathione	C10H16N4O7S	57564-91-7	9.34942e+06	1.00702e+07	1.59483e+06	9.53601e+06	8.29499e+06	5.74814e+06	1.01757e+07	9.22678e+06	1.16968e+07	3.21988e+06	1259468	1.15111e+07	3.02457e+06	7.92359e+06	7.51666e+06	5.56453e+06	7.07452e+06	4.9547e+06	5.30792e+06	3.01507e+06	6181556	3.74149e+06	3.22992e+06	5.09738e+06	5.27694e+06	5.00115e+06	4.62502e+06
Methionyl-leucyl-phenylalanine	C20H31N3O4S	59881-08-2	281758	132267	149775	422719	633899	536023	451582	727680	131547	315107	393096	239531	339519	282231	302381	661060	296590	291131	261294	231301	324122	338492	205730	776166	326137	327266	329993
Mycosporine-serinol	C11H19NO6	59719-29-8	1.54911e+07	1.50215e+07	1.84594e+07	1.60039e+07	1.41117e+07	1.14564e+07	1.34879e+07	1.3927e+07	1.4157e+07	9.96258e+06	1.15308e+07	1.5726e+07	12493520	1.2576e+07	1.73522e+07	1.53009e+07	1.48627e+07	1.58415e+07	1.24197e+07	1.18175e+07	1.68818e+07	9.8676e+06	1.34684e+07	1.41154e+07	1.25436e+07	1.24915e+07	1.23641e+07
Hydroxyisoleucine	C6H13NO3	55399-93-4 | 50764-07-3	8.3366e+06	8.22257e+06	8.02437e+06	1.0486e+07	9.14307e+06	5.58955e+06	8.24305e+06	8.7588e+06	9.07256e+06	5.76295e+06	6.78266e+06	6.73255e+06	6.28932e+06	3.41975e+06	8.47671e+06	8.30175e+06	9.95106e+06	8.14373e+06	7.86744e+06	6.95512e+06	5.18474e+06	4.88194e+06	9.61262e+06	9.26458e+06	5.3041e+06	5.14156e+06	4.5026e+06
His-Met	C11H18N4O3S	2488-11-1	2.37752e+06	2.04827e+06	2.38669e+06	2.20027e+06	1.77737e+06	1.95387e+06	1.77747e+06	2.02497e+06	2.38666e+06	1.96608e+06	1.34348e+06	2.41278e+06	1.68151e+06	1.48127e+06	2.07936e+06	1.85867e+06	2.33134e+06	2.39627e+06	1.91368e+06	1.72245e+06	2.71667e+06	1.89828e+06	2.58351e+06	1.73342e+06	2.20482e+06	2.19944e+06	2.16369e+06
Ac-Yvad-cho	C23H32N4O8	143313-51-3	433693	375003	71666.7	98931	99981.1	132973	223452	349972	341757	294364	265893	245913	370950	269977	205256	77577.1	117032	130139	60241.3	43195.1	121071	112901	146553	63048.6	191151	212602	210445
Ser-Asp	C7H12N2O6	2543-31-9	1.66135e+06	1.45673e+06	477591	1.46781e+06	2.47992e+06	1.13645e+06	1.42485e+06	1.38535e+06	1.53223e+06	1.6308e+06	1.5062e+06	493065	1.39291e+06	1.551e+06	911709	1.63491e+06	683462	1.07832e+06	1.23772e+06	1.39053e+06	1.29718e+06	1.58115e+06	474902	1.66144e+06	1.40484e+06	1.41295e+06	1.37674e+06
N-Arachidonoyl-L-Alanine	C23H37NO3	401941-73-9	1.00821e+06	1.05357e+06	1.21775e+06	1.62299e+06	1.3305e+06	1.00848e+06	1.28302e+06	1.42757e+06	712503	806787	974656	1.35666e+06	1.11619e+06	1.38704e+06	984747	692719	646596	581490	713313	555924	636896	609331	678580	546255	965817	918716	901684
Glycyllysine	C8H17N3O3	997-62-6	2.52348e+06	3.37116e+06	1.57569e+06	2.87677e+06	3.6687e+06	5.62229e+06	3.52341e+06	2.46659e+06	2.45222e+06	1.32744e+07	1.22645e+07	2.12281e+06	7.30573e+06	2.10346e+06	1.94042e+06	3.57486e+06	5.09899e+06	1.35279e+06	5.70071e+06	1.22977e+07	4.21068e+06	6.12517e+06	3.79683e+06	9.25497e+06	3.6162e+06	3.66235e+06	3.38874e+06
N-Butyrylglycine	C6H11NO3	20208-73-5	8.59501e+06	4.50281e+06	2.4479e+07	3667547	1.403e+07	7.76547e+06	4.78613e+06	4.12616e+06	5.35854e+06	7.24206e+06	3.45453e+06	5.0941e+06	4.31782e+06	3.6744e+06	9.07788e+06	5.68607e+06	9.55651e+06	4.81535e+06	1.0319e+07	3.71124e+06	5.9433e+06	3.77312e+06	5.28898e+06	4.16079e+06	8.17437e+06	8.16964e+06	7.1629e+06
β-Alanine	C3H7NO2	107-95-9	2.29702e+06	1.71002e+06	1.89916e+06	1.22919e+07	1.98785e+06	1.18144e+06	2.46226e+06	3.3199e+06	5.83308e+06	1.88955e+06	2.15177e+06	1.69321e+06	2.41441e+06	6135837	8.46229e+06	3.91157e+06	3.73261e+06	3.41828e+06	4.30313e+06	1.78272e+06	2.37314e+06	4.01332e+06	2.30778e+06	5.64378e+06	1.62152e+06	1.59495e+06	1.68796e+06
Lysyl-alanyl-alanine	C12H24N4O4	33755-56-5	2.82168e+06	3.14675e+06	1.34975e+06	2.58486e+06	1.57312e+06	1.30487e+06	3.1727e+06	2.01785e+06	1.98038e+06	2.14344e+06	1.79888e+06	1.75009e+06	1.36033e+06	473929	2.27436e+06	312343	361861	535292	266167	718454	1.16826e+06	1.03248e+06	199172	2.09064e+06	763288	722555	618957
2-Amino-6-ureidohexanoic acid	C7H15N3O3	197236-50-3	5.09946e+06	3.73703e+06	2.79691e+06	3.90008e+06	3.63189e+06	2.33366e+06	2.16818e+06	2.53789e+06	2.78526e+06	1.90095e+06	1.80739e+06	4.2604e+06	1.70442e+06	2.48156e+06	3.53037e+06	2.89764e+06	3.0195e+06	1.52578e+06	831268	2.08598e+06	1.11683e+06	3.13593e+06	2.20833e+06	1.01334e+06	2.47161e+06	2.42444e+06	2.09552e+06
Glu-Ser	C8H14N2O6	5875-38-7	1.9474e+06	983760	2.44968e+06	5.36509e+06	2.84173e+06	3.14835e+06	1.6724e+06	4.38381e+06	551789	3.05099e+06	1.62338e+06	2.31984e+06	4.05782e+06	928999	1.89471e+06	3.82831e+06	3.0684e+06	6.58713e+06	5.27559e+06	2.42696e+06	1.25655e+06	3.55135e+06	1.17095e+06	5.30783e+06	2.63942e+06	2.58849e+06	2.59659e+06
(-)-jasmonoyl-L-isoleucine	C18H29NO4	120330-93-0	5.24633e+07	7.68368e+07	2.63597e+07	7.47706e+06	1.63035e+07	1.24536e+07	4.34709e+07	2.52643e+07	1.74334e+07	1.83974e+07	2.30717e+07	1.23807e+07	3.11569e+07	1.76756e+08	1.12342e+07	1.91032e+07	1.54142e+07	2.57661e+07	2.45786e+07	5.99221e+06	9.89661e+06	1.19932e+07	2.17125e+07	2.98877e+07	3.56594e+06	3.5302e+06	3.32068e+06
O-acetyl-L-serine	C5H9NO4	5147-00-2	5.63427e+06	4.45415e+06	6.75949e+06	8.62365e+06	2.04159e+07	1.06294e+07	8.26264e+06	1.09386e+07	6.47425e+06	6.87122e+06	1.63983e+07	5.43948e+06	6.88922e+06	2.14589e+07	5.05701e+06	9.0038e+06	9.12651e+06	5.15614e+06	5.29237e+06	8.83684e+06	6.9883e+06	1.07675e+07	3.70883e+06	1.86778e+07	8.81399e+06	8.66931e+06	8.79401e+06
O-Acetyl-L-homoserine	C6H11NO4	7540-67-2	4.13634e+06	4.37431e+06	6.4758e+06	4.3378e+06	7.22745e+06	7.13432e+06	6.37483e+06	1.77177e+07	5.8697e+06	1.53843e+07	3.31058e+06	3.11791e+06	2.37591e+06	3.62671e+06	6.95715e+06	4.31488e+06	6.6083e+06	1.91184e+07	1.212e+07	3.07064e+06	4.91642e+06	6.46292e+06	1.23977e+07	1.13629e+07	4.80578e+06	4.96632e+06	5.07629e+06
(±)-erythro-Isoleucine	C6H13NO2	443-79-8	6.78495e+06	6.67088e+06	1.35141e+07	1.33611e+07	8.39443e+06	1.78719e+07	5.71282e+06	1.19091e+07	5.81403e+06	1.05357e+07	8.73769e+06	1.37782e+07	1.07839e+07	1.64395e+07	1.27307e+07	1.05729e+07	5.7739e+06	9.31182e+06	6.84171e+06	7.80714e+06	6.99278e+06	3.50842e+06	5.0954e+06	7.57052e+06	7.50208e+06	7.36693e+06	7.44268e+06
Arg-Asp	C10H19N5O5	15706-88-4	409627	740514	371658	432663	495685	517032	470051	620043	252727	641210	506687	197805	732565	461423	337728	1.04889e+06	380962	1.06002e+06	448798	573745	81082.7	221094	97200.5	1.93679e+06	288130	310991	244701
Leu-phe	C15H22N2O3	3063-05-6	7.70156e+06	3.80995e+06	2.87908e+06	5.23895e+06	1.25372e+06	7.57733e+06	6.1944e+06	6.0774e+06	7.46147e+06	7.45044e+06	9.64314e+06	5.52817e+06	6.6311e+06	6.18055e+06	8.22646e+06	7.22106e+06	6.93958e+06	6.09389e+06	6.6339e+06	6.66187e+06	3.73308e+06	5.71728e+06	3.9913e+06	8.08257e+06	5.71953e+06	5.50096e+06	5.64306e+06
Glutamylproline	C10H16N2O5	41745-47-5	3.57701e+06	3.41647e+06	1.78646e+06	2.95885e+06	2.16119e+06	2.69516e+06	2.51413e+06	2.62663e+06	2.99461e+06	2.70861e+06	2.09567e+06	1.83944e+06	2.71867e+06	2.60105e+06	2.1871e+06	2.30406e+06	2.6975e+06	2.11317e+06	2.05722e+06	1.86674e+06	1.95805e+06	2.50805e+06	2.8324e+06	2.12668e+06	2.15e+06	2.11278e+06	2.11514e+06
beta-N-Methylamino-L-alanine	C4H10N2O2	15920-93-1 | 741643-07-2	241982	307462	988150	416450	892261	380386	241155	268725	215261	272947	142380	356854	307154	358138	188573	523794	235242	469527	75614	268361	574280	247578	240738	323496	300575	273217	294090
Leu-Leu-Ala	C15H29N3O4	20274-80-0	1.70949e+07	567065	7.81997e+06	1.026e+07	8.68317e+06	1.14962e+07	7.67287e+06	8.99888e+06	8.71713e+06	1.04858e+07	8.87745e+06	9.14222e+06	9.92457e+06	9.37191e+06	9.4586e+06	1.0137e+07	1.03078e+07	7.69932e+06	7.5164e+06	9.63758e+06	8.07849e+06	7.64234e+06	1.33033e+07	1.12568e+07	9.12097e+06	9.05272e+06	9.12248e+06
Tiglylglycine	C7H11NO3	35842-45-6	140652	41752.3	188888	304127	228461	104744	57942.2	89023.2	22843.3	179564	283486	56946.9	49031.6	61146.9	263379	346800	306266	169076	111433	115567	128239	100477	185012	52004.8	182667	235251	228442
Val-Phe	C14H20N2O3	3918-92-1	6.79945e+06	6.2041e+06	8.02637e+06	4.1159e+06	6.55642e+06	3.64874e+06	3.76238e+06	4.74258e+06	6.2337e+06	2635478	7.66476e+06	8.12551e+06	2.91856e+06	9.0974e+06	4.41703e+06	4.47866e+06	5.67436e+06	2.79228e+06	1.22754e+07	8.16423e+06	5.92647e+06	7.69717e+06	4.96743e+06	3.77064e+06	5.55444e+06	5.43854e+06	5.54622e+06
5-Methoxytryptophan	C12H14N2O3	2504-22-5	2.41015e+06	3.31218e+06	5.58814e+06	1.02479e+07	5.31673e+06	1.65672e+07	4.18529e+06	3.51851e+06	1.59057e+06	1.22226e+06	4.47975e+06	5.18149e+06	5.04175e+06	3.35637e+06	1.26685e+06	9.60597e+06	4.90249e+06	7.646e+06	1.28426e+07	1.19935e+07	1.66533e+07	6.00166e+06	3.44558e+06	1.25512e+07	6.7356e+06	7.04607e+06	6.7961e+06
Val-Ala	C8H16N2O3	27493-61-4	1.68117e+06	2.01646e+06	1.25926e+07	2.26403e+06	9.04438e+06	3.24779e+06	824906	7.53997e+06	691778	727391	4366459	452363	1.19847e+07	1.13198e+07	706421	6.69614e+06	3.87228e+06	6.50785e+06	1.17908e+08	1.76336e+06	3.0752e+07	1.93075e+07	3.75721e+06	3.98322e+06	2.73216e+06	2.72358e+06	2.73226e+06
Histidylalanine	C9H14N4O3	16874-75-2	4.5677e+06	4.14529e+06	3.20171e+06	3.43479e+06	2.82267e+06	4.75496e+06	4.74555e+06	3.15174e+06	2.63096e+06	3.2048e+06	2.80535e+06	1.35928e+06	4.02526e+06	2.68628e+06	3.59632e+06	5.18255e+06	6.48461e+06	3.01163e+06	3.18136e+06	2.19616e+06	2.62959e+06	2.44841e+06	6.72776e+06	3.11351e+06	2.9954e+06	2.96752e+06	2.96406e+06
Gly-Pro-Ser	C10H17N3O5	25249-76-7	1.123e+07	1.00478e+07	5.68449e+06	8.12175e+06	8.16153e+06	3.23921e+06	8.6254e+06	7.97528e+06	9.60332e+06	8.81856e+06	7.66851e+06	7.46963e+06	6.61208e+06	7.04823e+06	7.89126e+06	7.69768e+06	7.54416e+06	7.99937e+06	6.15509e+06	7.63908e+06	7.60277e+06	7.37315e+06	7.81007e+06	6.41644e+06	8.24213e+06	8.1931e+06	8.29082e+06
N-Benzoyl-L-tyrosine ethyl ester	C18H19NO4	3483-82-7	608077	667467	428089	541751	399358	712390	364135	356727	563797	894316	978735	485930	539374	1.09083e+06	755256	541436	768166	417516	486432	774509	232521	773378	497492	382695	513554	528354	519884
Glu-Val	C10H18N2O5	5879-06-1	8.46248e+06	8.54859e+06	5.99335e+06	8.2296e+06	1.05844e+07	7.78096e+06	9.21264e+06	7.48307e+06	6.90189e+06	1.05652e+07	1.15845e+07	4.59631e+06	9.00251e+06	1.03841e+07	5.77732e+06	1.16131e+07	7.94025e+06	1.87823e+06	5.23846e+06	7.56504e+06	5.59645e+06	8.96303e+06	8.87424e+06	8.23864e+06	7.03308e+06	6.94636e+06	7.01027e+06
N-Palmitoylglycine	C18H35NO3	158305-64-7	595995	144142	731409	1.03331e+06	496156	1.55053e+06	1.79139e+06	7.45704e+06	478173	465744	2.66314e+06	667388	287132	2.48583e+06	1.43268e+06	855979	770323	651621	3.30423e+06	598838	1.2052e+06	435941	240382	2.74808e+06	1.31871e+06	1.05441e+06	1.02168e+06
Lys-His-Gly	C14H24N6O4	104768-75-4	545430	1.17611e+06	3.75075e+06	1.22555e+06	1.95351e+06	1.9377e+06	1.10669e+06	1.44011e+06	610594	481891	849883	2.76584e+06	1.5677e+06	844039	1.01066e+06	3.44783e+06	2.70313e+06	2.84605e+06	2.79429e+06	2.86359e+06	3.44282e+06	2.85273e+06	3.17278e+06	3.38648e+06	1.79478e+06	1.71767e+06	1.73444e+06
Lys-Gln	C11H22N4O4	92352-82-4	2.27555e+06	2.13276e+06	1.28884e+06	2.59393e+06	1.59354e+06	641219	305553	1.65615e+06	2.33789e+06	118053	1.0933e+06	1.7053e+06	1.53522e+06	1.16623e+06	1.59269e+06	1.60029e+06	2.17832e+06	854117	894384	320711	2.22301e+06	412966	1.67235e+06	652677	1.63216e+06	1.13855e+06	1.47089e+06
Ala-Tyr	C12H16N2O4	3061-88-9	1.65504e+07	1.743e+07	3.41596e+07	2.64143e+07	2.7475e+07	2.12262e+07	1.55861e+07	2.08537e+07	1.73036e+07	1.5892e+07	1.779e+07	5.13791e+07	2.30285e+07	1.9894e+07	2.98912e+07	2.57408e+07	2.03684e+07	2.93382e+07	2.08584e+07	2.22438e+07	2.36004e+07	1.0381e+07	1.26324e+07	1.73837e+07	2.13753e+07	2.13448e+07	2.09284e+07
Gly-Val-Val	C12H23N3O4	79672-11-0	9.30359e+07	1.54326e+08	2.62428e+07	2.10573e+08	1.80588e+08	7.59693e+07	1.92951e+08	7.46326e+07	1.54279e+08	2.42475e+08	8.44405e+07	1.17815e+08	8.63966e+07	1.09603e+08	1.86363e+08	1.83813e+07	6.89621e+07	1.83308e+08	1.31118e+08	9.66836e+07	2.81035e+08	1.03063e+08	1.6736e+07	1.4553e+08	7.7425e+06	7.6297e+06	7599221
Gly-Gly-Leu	C10H19N3O4	14857-82-0	1.87414e+06	1.79662e+06	1.91619e+06	4.8417e+06	2.2825e+06	835641	3.17303e+06	2.16893e+06	1.52345e+06	1.54266e+06	3.49605e+06	3.12492e+06	3.26549e+06	4.38043e+06	1.7473e+06	2.40481e+06	4.64547e+06	1.12098e+06	1.945e+06	2.95163e+06	2.74467e+06	2.91434e+06	2.57921e+06	3.53981e+06	2.98602e+06	2.88116e+06	2.97943e+06
Ile-Arg	C12H25N5O3	55715-01-0	694529	3.0132e+06	8.10558e+06	1.13142e+06	813707	1.12879e+06	3.62035e+06	2.65582e+06	797911	3.78174e+06	1.35396e+06	1.14139e+06	1.32151e+06	1.01533e+06	1.09146e+06	3.18132e+06	1.51536e+06	958170	1.23383e+06	1.57077e+06	866087	737494	1.2191e+06	1.03021e+06	1.57828e+06	1.68566e+06	1.24737e+06
Ala-Ala-Ala	C9H17N3O4	5874-90-8	770879	835937	1.22879e+06	725818	601917	281724	165165	619937	510285	543170	591178	1.33371e+06	1.16454e+06	313918	712647	1.26979e+06	504258	322625	157577	94420.8	747054	292000	129814	264466	490973	457535	500372
Ser-Tyr	C12H16N2O5	21435-27-8	530510	303086	272725	452207	812030	308779	437287	296505	224068	382268	85691.2	452786	325666	100403	93863.2	134627	891268	755793	798305	402430	420351	831650	681452	203251	441617	444140	455841
Isovalerylalanine	C8H15NO3	68219-63-6	4.79586e+06	3.74433e+06	3.95659e+06	4.25968e+06	4.08673e+06	7.24827e+06	2.98297e+06	5.51565e+06	6.63681e+06	2.90827e+06	2.28344e+06	6.08965e+06	4.76823e+06	5.29617e+06	5.33038e+06	3.79878e+06	3.37273e+06	4.54182e+06	4.11527e+06	2.52257e+06	4.66138e+06	1.79921e+06	2.75547e+06	2.8227e+06	3.36438e+06	3.43614e+06	3.35798e+06
S-(5-Adenosy)-L-Homocysteine	C14H20N6O5S	979-92-0	4.03756e+06	2.73826e+06	3.16951e+06	2.55475e+06	3.41915e+06	2.1546e+06	2.47915e+06	2.40546e+06	2.56457e+06	3.96545e+06	3.53531e+06	1.42928e+06	2.78477e+06	2.31259e+06	2.13833e+06	3.8823e+06	3.04633e+06	1.43353e+06	3.18846e+06	3.32381e+06	2.1712e+06	4.36892e+06	3.67312e+06	3.52598e+06	2.21928e+06	2.14732e+06	2.20102e+06
Beta-alanine betaine	C6H13NO2	6458-06-6	3.95562e+06	3.88463e+06	3.48181e+06	4.11644e+06	3.05971e+06	3.44857e+06	6.67097e+06	4.20453e+06	7.25696e+06	2.99936e+06	4.84472e+06	3.35916e+06	4.62636e+06	3.71692e+06	2.70833e+07	3.18126e+06	2.68813e+06	3.19942e+06	4.88181e+06	2.00804e+06	2.15097e+06	2.25938e+06	5.1724e+06	5.11777e+06	6.15763e+06	6.50927e+06	4.8923e+06
Glu-Ala	C8H14N2O5	21064-18-6	628895	510454	6.08195e+06	1.42866e+06	1.7641e+06	2.13848e+06	800546	3.69578e+06	1.04436e+06	749199	543917	4.13301e+06	2.11458e+06	491121	1.24003e+06	4.19909e+06	1.27169e+06	2.08796e+06	2.88959e+06	754282	5.83734e+06	318474	628025	1.25894e+06	500181	490305	434289
Val-Asn	C9H17N3O4	66170-00-1	1.79783e+06	1.23753e+06	1.84989e+06	1.95768e+06	1.40384e+06	886241	1.00988e+06	1.47189e+06	1.6562e+06	683142	1.11069e+06	1.48674e+06	1.23098e+06	1.22539e+06	1.6164e+06	2.08212e+06	1.66024e+06	1.45765e+06	1.35738e+06	983099	1.56449e+06	996916	1.43239e+06	1.04067e+06	1.38693e+06	1.39275e+06	1.35813e+06
Leu-Leu-Glu	C17H31N3O6	20274-83-3	227194	279356	750735	1.04351e+06	470891	319340	433981	951671	844728	369325	118224	320642	825890	292973	301204	372989	1.48445e+06	576272	887905	297082	463019	843147	464549	404188	509655	521713	514381
Gly-Ile	C8H16N2O3	19461-38-2	4188103	1.15966e+06	2.99412e+06	1.62207e+07	4.91255e+06	3.80004e+06	1.89815e+06	5.15409e+06	1.46585e+06	5.2824e+06	6.69719e+06	2.2206e+06	6.03761e+06	2.25181e+06	1.61313e+06	5.81544e+06	4.91112e+06	1.22244e+07	7.21566e+06	6.10032e+06	2.38745e+06	4.41596e+06	4.46044e+06	1.08357e+07	3.80576e+06	3.77571e+06	3.76133e+06
Arginylproline	C11H21N5O3	2418-69-1	1.18002e+06	1.29252e+06	711908	923292	743851	780559	866506	846987	592619	853590	448671	905357	941960	591834	712280	1.13645e+06	619870	785336	930302	677757	411893	474012	850768	736440	767688	730095	736883
Met-pro	C10H18N2O3S	59227-86-0	99770.6	370749	1.61475e+06	1.60437e+06	1.07661e+06	1.43263e+06	1.26797e+06	1.24713e+06	1.27015e+06	127281	211143	1.08682e+06	1.76854e+06	780822	569141	229145	420898	355351	109056	609855	585009	437587	57025.2	1.02489e+06	1.18097e+06	1.05934e+06	708137
Arg-Trp	C17H24N6O3	25615-38-7	484718	267738	592143	848052	386423	274594	394582	497009	683804	239450	242949	595866	253817	167060	380491	189628	555757	499791	138164	302726	425324	434422	188776	292412	608691	599085	577084
Thr-His	C10H16N4O4	55831-93-1	482448	314063	1.56894e+06	579457	1.01949e+06	711405	697746	866254	1.20335e+06	827487	720865	1.3681e+06	759223	922912	798660	692404	285163	1.20039e+06	229378	297729	76737.4	424476	643841	208398	735924	625644	718682
(3S)-3-hydroxy-D-aspartic acid	C4H7NO5	5753-30-0	1.587e+07	2.18549e+07	2.43582e+07	5.90015e+07	7.19709e+07	4.1775e+07	2.25074e+07	3.96169e+07	66487625	4.38177e+07	3.44146e+07	6.97893e+07	5.17507e+07	2.98142e+07	2.74804e+07	2.01983e+07	3.48965e+07	9.68215e+07	2.68035e+07	4.74283e+07	1.80485e+07	2.81872e+07	1.87837e+08	1.37373e+08	2.20391e+07	2.29173e+07	1.90753e+07
Glu-Arg	C11H21N5O5	7219-59-2	292776	364519	1.06171e+06	754377	295885	1.91946e+06	234557	238026	271622	76538.5	189111	850841	836762	48320.8	390627	1.85047e+06	734988	1.17789e+06	1.1607e+06	529236	3.0173e+06	287384	299543	580436	530733	515664	513147
Glutamyl-phenylalanine	C14H18N2O5	20556-22-3	1.15926e+07	5.60083e+06	5.59073e+06	6917218	5.58222e+06	4.41059e+06	9.78354e+06	4.9398e+06	5.35169e+06	5.8357e+06	4.38893e+06	5.12368e+06	5.83664e+06	5.08406e+06	4.78359e+06	5.41395e+06	5.46484e+06	3.907e+06	4.65379e+06	4.98823e+06	4.7585e+06	4.15223e+06	5.69263e+06	5.2386e+06	4.58172e+06	4.57817e+06	4.64571e+06
N-Methyl-D-aspartic acid	C5H9NO4	6384-92-5	2.89299e+07	2.96658e+07	1.86112e+07	2.8527e+07	3.4114e+07	2.70121e+07	2.72159e+07	2.25245e+07	2.40707e+07	2.45498e+07	2.4768e+07	2.45009e+07	2.36821e+07	2.43201e+07	3.01552e+07	2.79242e+07	2.49483e+07	2.64942e+07	2.18911e+07	2.54217e+07	2.28395e+07	2.27709e+07	2.45523e+07	3.30168e+07	2.38765e+07	2.33771e+07	2.38987e+07
(2S,3S)-2-amino-3-phenylbutanoic acid	C10H13NO2	25488-25-9	2.20793e+06	8.59844e+06	3.06732e+06	1.08287e+06	2.08683e+06	1.65991e+06	5.98894e+06	2.4161e+06	2.969e+06	1.89129e+06	5.01702e+06	1.73434e+06	1.71541e+06	2.5064e+06	4.24531e+06	2.66884e+06	2.41116e+06	933669	2.29183e+06	2.23334e+06	1.62891e+06	3.09851e+06	1.82286e+06	2.1931e+06	2.15857e+06	2.17028e+06	2.24497e+06
Glyc-Pro	C7H12N2O3	704-15-4	3.32196e+07	3.42571e+07	1.9649e+07	1.52456e+07	3.06138e+07	4.88008e+07	3.59976e+07	1.33505e+07	1.30805e+07	6.12125e+07	1.31492e+07	8.91344e+06	2.74392e+07	8.06411e+06	1.05992e+07	2.83089e+07	2.60337e+07	1.90914e+07	2.4568e+07	2.74507e+07	1.50073e+07	6.00751e+07	4.93035e+07	5.4946e+07	2.65658e+07	2.64757e+07	2.61177e+07
N-Acetyl-L-arginine	C8H16N4O3	155-84-0	490421	512380	343027	473770	456640	510149	377047	370511	424129	459560	274104	228383	141129	281405	325180	244827	266506	353481	128449	153675	104355	341344	134773	206864	393651	382489	394607
Leu-His	C12H20N4O3	38062-72-5	835052	1.68107e+06	296393	1.37466e+06	1.1727e+06	1.00277e+06	883703	767617	1.06158e+06	676585	679044	1.72869e+06	1.60474e+06	902771	1527815	905862	1.17426e+06	1.3875e+06	1.53033e+06	229151	995236	976409	1.27175e+06	633355	996026	991930	981196
Suberylglycine	C10H17NO5	60317-54-6	744703	821094	889330	2.61022e+06	654921	574050	582149	583715	662101	383436	301496	1.08435e+06	824430	486129	646298	781244	592604	507048	742668	403489	331665	466969	611565	707784	817378	780796	837619
(+/-)-High Proline	C6H11NO2	56633-75-1	4.96992e+07	5.42572e+07	6.99246e+07	7.25689e+07	5.81833e+07	4.39628e+07	6.33416e+07	6.76468e+07	6.91076e+07	5.2041e+07	3.8863e+07	6.89962e+07	6.88321e+07	5.08041e+07	5.79142e+07	6.92308e+07	7.00062e+07	8.09641e+07	6.97977e+07	6.25636e+07	6.78921e+07	8.74832e+07	8.21148e+07	8.15195e+07	5.75846e+07	5.7589e+07	5.70049e+07
gamma-Glutamylcysteine	C8H14N2O5S	636-58-8	4.36473e+06	4.70954e+06	5.67861e+06	5.14177e+06	4.54535e+06	3.95752e+06	3.24728e+06	4.07963e+06	4.39652e+06	3.93513e+06	1.83286e+06	4.82352e+06	4.63316e+06	3.86753e+06	5.49533e+06	5.9023e+06	3.06081e+06	5.20518e+06	3.7553e+06	3.06902e+06	4.10281e+06	262920	3.07855e+06	2.85362e+06	3.42342e+06	3.40503e+06	3.39045e+06
Trp-Ala	C14H17N3O3	24046-71-7	6.27561e+06	6.33435e+06	6.82997e+06	7.20401e+06	6.04712e+06	5.07027e+06	5.94828e+06	5.63691e+06	6.75106e+06	5.00883e+06	4.84667e+06	7.69872e+06	6.87092e+06	6.46112e+06	7.75012e+06	7.32743e+06	7.55853e+06	8.13793e+06	7.06793e+06	6.06937e+06	7.05917e+06	5.16637e+06	6.80365e+06	6.3691e+06	6.39328e+06	6.36801e+06	6.40731e+06
L-Alanyl-L-alanine	C6H12N2O3	1948-31-8	339187	373525	182521	221302	417013	735900	384101	217321	344468	377226	171931	219737	243453	219389	344140	390914	269296	240618	136477	104116	120799	43405.2	37591.6	171742	846046	756450	544157
Hexanoylglycine	C8H15NO3	24003-67-6	322620	247024	1.0805e+06	249903	119715	108849	269510	110057	359472	208470	621741	274380	463622	113958	214658	242852	443096	100505	632557	366910	211549	430226	453883	146407	112731	122078	105477
Prolylphenylalanylarginine	C20H30N6O4	23846-09-5	1.68145e+07	1.79256e+07	1.86061e+07	1.56218e+07	1.40896e+07	1.30078e+07	1.2558e+07	1.33937e+07	1.6227e+07	1.41598e+07	1.4286e+07	1.24049e+07	1.59984e+07	1.42298e+07	1.45714e+07	1.66109e+07	1.49975e+07	1.3665e+07	12122608	1.13551e+07	1.22686e+07	1.35964e+07	1.49849e+07	1.31508e+07	1.22018e+07	1.18649e+07	1.22331e+07
3-Oxo-octanoic acid (2-oxo-tetrahydro-furan-3-YL)-amide	C12H19NO4	147795-39-9	228470912	1.44672e+08	87269.6	599884	1.186e+08	1.37023e+07	8.91993e+07	5.48841e+07	1.82997e+08	7.25212e+07	2.40962e+07	1.32391e+06	4.68969e+07	1.26763e+07	5.8257e+07	1.36633e+07	6.95362e+07	7.07649e+06	1.30086e+07	4.19336e+07	1.72401e+07	1.24008e+08	1.01369e+08	1.36828e+07	3.07304e+07	3.06234e+07	2.96732e+07
Ser-His	C9H14N4O4	67726-09-4	1.17459e+06	448531	1.37393e+06	2.38973e+06	804727	1.66911e+06	304511	1.19055e+06	245295	1.62122e+06	264053	1.30289e+06	1.11887e+06	638713	987822	1.33743e+06	675422	440766	1.33952e+06	1.38766e+06	1.29099e+06	182436	926280	1.16453e+06	685536	699000	687679
N-Acetylasparagine	C6H10N2O4	4033-40-3	633809	368041	41188.9	311749	162664	730930	254073	482487	1.03011e+06	4.40979e+06	1.10172e+06	537776	1.21088e+06	1.06385e+06	155848	473075	417052	325748	505354	981373	1.3835e+06	741538	359820	503327	538365	551028	543938
4-(Dimethylamino)phenylalanine	C11H16N2O2	7284-42-6 | 84796-32-7	122571	126966	1.46672e+06	302523	589896	105978	910125	483103	304343	200998	199667	415780	240668	62924.6	746297	190667	305416	392169	209401	391962	363508	135887	125369	203881	365491	354830	337831
Lys-Trp-Lys	C23H36N6O4	38579-27-0	555013	546636	1.21241e+06	1.09675e+06	647689	241056	632662	1.19943e+06	1.19348e+06	176744	436877	1.26144e+06	555785	1.00944e+06	1.49309e+06	693207	399172	1.27982e+06	627115	469538	666663	558765	765177	306021	527640	554253	502793
Met-Gln	C10H19N3O4S	36261-62-8	1.20663e+07	8.52566e+06	5.23711e+06	4.39156e+06	7.09313e+06	6.16733e+06	6.15785e+06	5.60712e+06	7.24517e+06	7.00902e+06	4.51386e+06	6.20807e+06	6.97577e+06	4.66956e+06	6.83414e+06	7.09953e+06	5.63275e+06	6.74438e+06	4.63268e+06	5.83021e+06	5.76662e+06	5.47566e+06	6.37832e+06	4.83427e+06	5.51677e+06	5.52011e+06	5.44928e+06
Phenylalanyllysine	C15H23N3O3	6456-72-0	1.75313e+06	1.4416e+06	700112	450886	964983	1.18107e+06	1.28073e+06	979107	1.05886e+06	1.38443e+06	957402	574681	675120	569355	672917	1.19141e+06	671843	812949	787539	700700	856002	3.45719e+06	976461	1.65062e+06	1.29748e+06	1.29755e+06	1.17946e+06
Oxaceprol	C7H11NO4	33996-33-7	585306	642065	38638.4	301392	1.64062e+06	358994	423749	248977	390284	374990	427606	294854	576319	337041	244929	592476	664152	460167	1.19727e+06	471912	218837	515297	626022	640244	846739	746874	693021
2-Acetamido-3-hydroxypropanoic acid	C5H9NO4	97-14-3	1.22235e+06	765743	1.32748e+06	1.33093e+06	1.15919e+06	972661	772348	1.19408e+06	1.41673e+06	1.07049e+06	866733	1.01913e+06	957735	811202	719048	1.04686e+06	1.24699e+06	845116	849641	209437	957191	1.27542e+06	1.44835e+06	1.10824e+06	1.01509e+06	1.00799e+06	1.00375e+06
Thr-Met	C9H18N2O4S	90729-28-5	6.68713e+06	3.6978e+06	5.50934e+06	1.33154e+07	1.427e+07	1.48839e+07	4.68457e+06	7.0138e+06	3.429e+06	9.598e+06	5.74138e+06	5.63186e+06	1.30216e+07	5.2545e+06	5.86258e+06	1.32822e+07	6.0104e+06	9.00351e+06	7.68727e+06	9.22934e+06	4.51889e+06	4.82496e+06	9.91238e+06	1.70785e+07	7.4721e+06	7.30931e+06	7.47801e+06
Gln-Asp	C9H15N3O6	286966-95-8	3.93942e+06	4.5108e+06	1.24422e+06	3.89389e+06	1.47661e+06	3.48536e+06	1.07006e+06	1.94495e+06	3.37073e+06	3.27628e+06	1.86699e+06	1.47551e+06	2.3824e+06	2.26684e+06	2.40317e+06	3.22829e+06	2.13719e+06	1.28744e+06	1.08527e+06	2.47346e+06	2.42933e+06	1.84309e+06	1.94546e+06	2.943e+06	1.78647e+06	1.9495e+06	1.83463e+06
tert-Butoxycarbonylasparagine	C9H16N2O5	7536-55-2	7.73467e+08	8.27383e+08	1.05421e+09	8.52234e+08	9.03897e+08	7.75418e+08	7.46003e+08	7.07194e+08	8.05431e+08	7.37801e+08	6.51141e+08	8.90819e+08	7.7231e+08	6.95537e+08	8.86213e+08	9.5396e+08	7.01173e+08	7.73336e+08	5.9118e+08	6.25762e+08	7.4921e+08	4.86575e+08	5.63211e+08	7.67542e+08	6.6971e+08	6.58359e+08	6.61859e+08
Leu-Phe-Trp	C26H32N4O4	-	516767	950780	1.78269e+06	1.06025e+06	707123	541612	214979	882935	1.07747e+06	621111	136140	1.82833e+06	971877	956616	1.43261e+06	281068	676774	521058	340260	525786	1.24851e+06	240050	800105	110497	466815	492586	339899
Asn-Ser-Lys	C13H25N5O6	-	641185	726614	608769	2.28943e+06	498716	426685	1.39829e+06	2.3992e+06	1.01973e+06	143551	284507	2.02493e+06	1.92383e+06	2.30143e+06	7.49628e+06	398202	555182	607378	1.5759e+06	1.60347e+06	956603	934349	1.30545e+06	801016	1.15884e+06	1.24763e+06	1.10454e+06
Leu-Ile-Val	C17H33N3O4	-	1.1279e+06	1.54687e+06	513538	1.68625e+06	1.9074e+06	1.68717e+06	910278	1.93532e+06	1.59498e+06	1.66059e+06	1.60613e+06	3.43375e+06	1.70949e+06	1.63566e+06	656935	655328	900346	1.48847e+06	415205	1.65737e+06	1.32194e+06	540955	1.27041e+06	620060	1.02115e+06	954460	919417
Lys-Ala-Phe	C18H28N4O4	-	1.02589e+06	1.25129e+06	2.67578e+06	3.77291e+06	3.25253e+06	1.29826e+06	3.03738e+06	1.0162e+06	631783	6.51179e+06	1.31807e+06	1.77881e+06	1.38229e+06	1.06498e+06	1.58704e+06	1.87413e+06	1.7212e+06	1.80837e+06	1.54281e+06	1.49491e+06	2.87675e+06	1.0205e+06	1.45814e+06	1.57657e+06	1.7989e+06	1.75553e+06	1.83055e+06
Arg-Thr-Lys	C16H33N7O5	-	3.884e+06	5.01202e+06	7.07432e+06	4.52484e+06	6.12775e+06	5.04483e+06	5.76948e+06	4.35291e+06	3.35937e+06	3.57011e+06	1.13145e+07	3.92443e+06	4.76256e+06	6.05604e+06	2.44585e+06	3.96755e+06	5.80736e+06	5516418	5.97026e+06	3.46797e+06	7.04828e+06	6.01752e+06	3.52199e+06	9.47942e+06	5.18588e+06	5.23596e+06	5.17271e+06
Ile-Phe	C15H22N2O3	-	1.76456e+06	1.77923e+06	6.27206e+06	2.07331e+06	1.74689e+06	2.41045e+06	1.49915e+06	1.87949e+06	1.04037e+06	1.87086e+06	2.39837e+06	2.73925e+06	2.29782e+06	1.9352e+06	1.52705e+06	2.60089e+06	2.18634e+06	2.95977e+06	2.92781e+06	1.99145e+06	5.89397e+06	1.52518e+06	1.5129e+06	3.30567e+06	2.48425e+06	2.47688e+06	2.45128e+06
Phe-Pro-Asn	C18H24N4O5	-	1.06661e+06	1.482e+06	3.58066e+06	1.28015e+06	963732	2.8785e+06	1.14286e+06	1.60295e+06	424622	533222	3.03016e+06	3.30758e+06	1.94997e+06	3.87314e+06	148633	2.35139e+06	1.39112e+06	1.43419e+06	6.16025e+06	5.13113e+06	6.29786e+06	1.8576e+06	1.31792e+06	2.50799e+06	1.47459e+06	1.58087e+06	1.6608e+06
Ala-Tyr-Val	C17H25N3O5	-	2.12489e+06	1.95429e+06	562116	978566	2.13922e+06	1.23837e+06	1.86349e+06	1.50241e+06	2.35815e+06	2.74445e+06	1.88505e+06	336887	2.31951e+06	2.0873e+06	709040	1.9151e+06	2.50479e+06	317908	459940	597899	218162	3.64212e+06	2.73818e+06	740747	818312	1.03246e+06	1.05054e+06
Pro-Ile-Asn	C15H26N4O5	-	397297	380417	222406	184119	223868	195435	349419	180112	99273	210911	189234	105427	159496	66782.3	270640	74330.6	252651	203850	108998	327673	138831	144609	201193	105037	149260	145782	145424
2-amino-4-(S-butylsulfonimidoyl)butanoate	C8H18N2O3S	-	2.27227e+07	2.64313e+07	8.15645e+07	3.0206e+07	3.33767e+07	2.02419e+07	1.67956e+07	1.71453e+07	2.22449e+07	6.45502e+06	1.4065e+07	6.42495e+07	3.22614e+07	2.72173e+07	7.4158e+07	4.50115e+07	3.42657e+07	6.82416e+07	5.47357e+07	2.33322e+07	4.75034e+07	1.57207e+07	1.7061e+07	1.73641e+07	3.55535e+07	3.4999e+07	3.56834e+07
Val-Val-Tyr	C19H29N3O5	-	128125	100163	61918.2	341994	478738	232629	104344	394864	102253	149052	348906	109834	233018	186460	132931	555101	285672	238250	325105	99216.6	235389	371181	419140	257359	289538	294667	300550
Gly-Val-Asp	C11H19N3O6	-	4.02468e+06	4.26475e+06	5.15098e+06	4.81822e+06	3.57603e+06	2.75993e+06	3.25137e+06	3.15796e+06	3.88761e+06	2.55675e+06	2.36564e+06	4.98397e+06	3.38645e+06	3.85521e+06	4.54369e+06	3.91705e+06	4.12967e+06	5.78519e+06	4.20151e+06	3.15286e+06	5.01672e+06	2.85585e+06	3.43678e+06	3.16421e+06	3.78645e+06	3.72635e+06	3.76395e+06
Val-Ile-Thr	C15H29N3O5	-	3.08124e+06	2.66694e+06	2.35313e+06	2.50272e+06	1.90134e+06	2.13302e+06	1.87762e+06	2.34167e+06	2.03983e+06	1.0151e+06	1.60928e+06	2.30988e+06	2.36156e+06	2.87427e+06	2.27804e+06	2.15746e+06	2.65476e+06	2.99511e+06	2.61115e+06	1.55864e+06	2.18163e+06	1.88859e+06	2.68064e+06	2.21432e+06	2.40298e+06	2.37616e+06	2.3797e+06
Phe-Phe-Asp	C22H25N3O6	-	8.51471e+06	1.31343e+07	1.18588e+07	1.33503e+07	1.03963e+07	1.0834e+07	1.0057e+07	1.04741e+07	1.125e+07	6.00398e+06	9.50495e+06	1.3779e+07	1.12128e+07	9.6401e+06	9.04434e+06	2.89771e+06	1.30495e+07	1.34944e+07	1.47588e+07	1.01965e+07	1.16467e+07	1.23497e+07	1.0918e+07	8.55198e+06	1.06227e+07	1.07031e+07	1.04459e+07
Tyr-Ile-Tyr	C24H31N3O6	-	2.25582e+06	1.99991e+06	5.26099e+06	516788	3.20815e+06	2.37617e+06	1.68118e+06	1.21993e+06	2.10277e+06	2.42705e+06	2.45069e+06	1.25893e+07	2.44541e+06	2.63915e+06	2.46669e+06	2.72298e+06	1.71837e+06	3.59094e+06	2.27272e+06	2.64351e+06	4.58877e+06	1.48448e+06	354967	2.37012e+06	1.64178e+06	2.04755e+06	2.15403e+06
Met-Lys-Lys	C17H35N5O4S1	-	1.47305e+07	1.52507e+07	1.49133e+07	1.7269e+07	1.62786e+07	1.29148e+07	1.43322e+07	1.49712e+07	1.5807e+07	1.21545e+07	1.48297e+07	1.39983e+07	1.42556e+07	1.48951e+07	1.59175e+07	15409229	1.4437e+07	1.39544e+07	1.2972e+07	1.21762e+07	1.18316e+07	1.51343e+07	1.46395e+07	1.43234e+07	1.31561e+07	1.28761e+07	1.31763e+07
Trp-Phe	C20H21N3O3	-	6.78138e+06	8.28868e+06	1.08124e+07	9.44822e+06	7.16705e+06	7.52965e+06	7.23689e+06	6.66067e+06	8.11368e+06	5.64248e+06	6.55607e+06	9.16325e+06	8.20006e+06	6.38136e+06	8.02102e+06	8.28858e+06	7.17828e+06	9.36399e+06	7.75963e+06	6.26652e+06	7.60737e+06	5.83364e+06	6.39494e+06	6.45113e+06	6.01049e+06	5.98498e+06	5.98312e+06
Lys-Asn-Asp	C14H25N5O7	-	1.64529e+06	3.8132e+06	2.31943e+06	5.12896e+06	3.45529e+06	4.32264e+06	3.77896e+06	2.72945e+06	2.63685e+06	3.47057e+06	4497815	2.65543e+06	5.36097e+06	1.73144e+06	1.53247e+06	6.12331e+06	3.24224e+06	1.8155e+06	4.82506e+06	7.94917e+06	976820	3.54401e+06	4.39918e+06	6.96138e+06	3.23318e+06	3.08005e+06	3.2153e+06
Pro-Phe-Asn	C18H24N4O5	-	1.05036e+06	1.30821e+06	1.68943e+06	1.41503e+06	1.50888e+06	806263	677168	1.00721e+06	1.32811e+06	837980	2.1143e+06	1.69784e+06	1.25909e+06	1.49871e+06	1.3513e+06	1.57232e+06	1.54847e+06	1.48533e+06	1.40405e+06	1.32366e+06	2.61185e+06	1.71691e+06	1.14269e+06	2.0475e+06	1166589	1.18086e+06	1.17232e+06
Arg-Gln-Lys	C17H34N8O5	-	1.79737e+06	1.414e+06	2.62464e+06	2311760	1.70895e+06	1.08048e+06	1.55253e+06	1.49437e+06	1.8017e+06	1.22729e+06	1.15192e+06	2.26988e+06	1.50321e+06	1.34932e+06	1.72181e+06	1.82388e+06	2027828	2.43909e+06	2.68125e+06	1.69914e+06	2.32325e+06	1.97078e+06	2.01728e+06	1.50738e+06	1.69373e+06	1.69525e+06	1.69373e+06
Tyr-Ile	C15H22N2O4	-	8.73307e+06	7.84413e+06	1.03768e+07	4.67857e+06	9.80248e+06	5.45407e+06	4.20008e+06	6.52092e+06	9.16696e+06	3.62006e+06	9.69557e+06	1.02433e+07	3.99002e+06	1.33369e+07	5.96267e+06	5.79876e+06	7.61649e+06	3.24342e+06	1.66739e+07	1.33703e+07	8.26691e+06	9.72102e+06	7.57178e+06	4.85458e+06	8.79104e+06	8.62271e+06	8.74057e+06
Lys-Ser-Thr	C13H26N4O6	-	606759	1.06646e+06	478513	321386	867069	541520	604844	684065	1.23704e+06	121926	329557	1.28614e+06	868962	687726	1.52127e+06	281510	1.50092e+06	968825	1.23476e+06	386599	683572	324098	605485	445865	476997	504049	543316
Val-Pro-Lys	C16H30N4O4	-	2.0007e+06	2.1347e+06	4.25122e+06	2.27369e+06	1.68743e+06	1.33365e+06	1.70428e+06	1.91912e+06	2.28113e+06	475814	1.44549e+06	4.2584e+06	1.78203e+06	1.17716e+06	3.16979e+06	2.39386e+06	3.78893e+06	2.72823e+06	2.31388e+06	1.89547e+06	3.49991e+06	1.74084e+06	2.34031e+06	1.82519e+06	2.13419e+06	2.12747e+06	2.19176e+06
(2R)-2-azaniumyl-3-(methylsulfanyl)propanoate	C4H9NO2S	-	6.0418e+06	5.8823e+06	2.43049e+06	4.50923e+06	3.64716e+06	6.13594e+06	5.04445e+06	4.00904e+06	3.41605e+06	1.0039e+07	1.08981e+07	1.51663e+06	5.59427e+06	2.88607e+06	2.05523e+06	4.77646e+06	3.60222e+06	2.40014e+06	3.22648e+06	3.16974e+06	2.0459e+06	5.46559e+06	5.37394e+06	4.77405e+06	4.70527e+06	4.69546e+06	4.53718e+06
Ala-Asn-Lys	C13H25N5O5	-	5.08871e+06	3.76604e+06	5.04467e+06	3.7528e+06	3.35115e+06	2.47678e+06	2.53117e+06	2.92225e+06	3.14002e+06	2.50636e+06	3.02191e+06	4.56937e+06	2.9621e+06	3.01939e+06	4.07134e+06	4.00251e+06	3.62444e+06	3.87108e+06	2.78292e+06	2.36073e+06	3.5513e+06	2.36039e+06	2.9804e+06	2.00812e+06	3.00577e+06	2.97614e+06	2.9325e+06
Leu-Ile-Lys	C18H36N4O4	-	2.13658e+06	1.53434e+06	1310031	611135	643115	334457	1.83442e+06	1.62976e+06	547348	599305	1.59091e+06	954939	966449	1.28206e+06	1.52583e+06	1.41604e+06	2.11902e+06	293135	1.03112e+06	1.15318e+06	388074	1.71275e+06	516510	598085	1.04175e+06	856692	951910
Thr-Gly-Lys	C12H24N4O5	-	545801	551282	2.10619e+06	4.08173e+06	943567	412140	1.40701e+06	739931	3.21641e+06	1.26659e+06	628307	1.69662e+06	2.56551e+06	458867	1.7606e+06	1.16933e+06	701456	1.9275e+06	2.88859e+06	613243	2.92691e+06	2.0186e+06	3.04551e+06	881169	1.42004e+06	1.49866e+06	1.50193e+06
Leu-Ile-Ala	C15H29N3O4	-	2.00654e+06	2.18999e+06	3.52189e+06	2.17016e+06	1.98449e+06	590543	1.72858e+06	3.05933e+06	2.81963e+06	1.64662e+06	779615	3.42533e+06	2.34706e+06	3.13192e+06	2.86013e+06	3.37459e+06	1.37816e+06	1614320	2.48709e+06	2.1978e+06	2.57994e+06	1.99597e+06	1.44268e+06	2.76876e+06	2.00646e+06	2.06977e+06	2064777
Arg-Ala-Lys	C15H31N7O4	-	1.00084e+07	1.22207e+07	1.03916e+07	1.33941e+07	9.46061e+06	8.38618e+06	9.88493e+06	9.80789e+06	1.29866e+07	8.63212e+06	8.9377e+06	1.07959e+07	1.16576e+07	1.02009e+07	1.02192e+07	9.71673e+06	1.18692e+07	1.1381e+07	1.15364e+07	7.39123e+06	1.03882e+07	1.35532e+07	1.50496e+07	9.54013e+06	1.03153e+07	9.98365e+06	1.03201e+07
Leu-Met-Ala-His-Leu	C26H45N7O6S	-	428505	543772	317507	365589	355450	588633	524473	237997	268401	909289	427687	252734	217257	498585	256775	332078	199729	352531	237014	277495	207178	54071	227930	174017	406534	394494	407820
Gly-Gly-Val	C9H17N3O4	-	7.89797e+06	7.81645e+06	1.15157e+07	1.25146e+07	6.85006e+06	7.08724e+06	7.60264e+06	6.90895e+06	1.0271e+07	9.65623e+06	6.93613e+06	8.67183e+06	8.70755e+06	6.19458e+06	8.90787e+06	7.62129e+06	8.33171e+06	9.57564e+06	1.07979e+07	3.20321e+06	9.30631e+06	1.13079e+07	1.20802e+07	9.60784e+06	8.35735e+06	8.28113e+06	8.36564e+06
Gly-Leu-Asn	C12H22N4O5	-	1.20572e+06	2.31976e+06	572023	1.85617e+06	1.30651e+06	1.73828e+06	1.09038e+06	616351	2.49618e+06	733991	736728	2.08434e+06	1.42155e+06	501544	1.8449e+06	996797	1.91492e+06	2.11755e+06	1809041	281063	439338	366367	1.82604e+06	579546	1.214e+06	1.15629e+06	1.09036e+06
Prolyltryptophan	C16H19N3O3	-	3.40289e+06	3.69807e+06	3.30485e+06	3.94209e+06	1.76567e+06	3.35189e+06	3.62096e+06	3.726e+06	3.82291e+06	3.14425e+06	3.92019e+06	3.75929e+06	3.40971e+06	4.07581e+06	3.71196e+06	4.42395e+06	4.01174e+06	2.78473e+06	3.33935e+06	3.42966e+06	2.72349e+06	4.07542e+06	4.38599e+06	4.81036e+06	2.79716e+06	2.8839e+06	2.89667e+06
Gly-Pro-Ala	C10H17N3O4	-	173015	101105	158237	32348.5	262462	126898	109813	227310	323416	92005.6	102540	198344	111814	87587.5	247749	130758	47307.6	213206	138497	89129.7	166238	125877	177185	99674.3	220382	217485	219302
Ile-Tyr	C15H22N2O4	-	2.79903e+06	2.36045e+06	1.6405e+06	2.66085e+06	3.20314e+06	2.50523e+06	2.35755e+06	2.44215e+06	2.98326e+06	1.42048e+06	2.25043e+06	1.73426e+06	2.44658e+06	2.58936e+06	2.82294e+06	2.84209e+06	2.01049e+06	1.36921e+06	1.69191e+06	1.39745e+06	1.79326e+06	2.02662e+06	2.32416e+06	2.38572e+06	2.07901e+06	2.03541e+06	2.04249e+06
Ser-Asn-Lys	C13H25N5O6	-	1.08962e+07	1.25201e+07	8.72303e+06	1.35903e+07	1.49954e+07	2.35739e+07	1.22776e+07	1.11362e+07	9.4639e+06	2.71483e+07	1.70632e+07	9.44851e+06	2.17162e+07	1.16598e+07	7.80046e+06	2.08278e+07	1.01944e+07	9.74863e+06	1.13116e+07	2.22285e+07	1.25671e+07	1.57011e+07	1.40976e+07	1.80578e+07	1.46774e+07	1.46879e+07	1.45949e+07
Pro-Pro-Leu	C16H27N3O4	-	4.0173e+06	4.07717e+06	6.39524e+06	4.64448e+06	868096	2.98768e+06	2.98424e+06	3.31618e+06	2.77005e+06	2.71726e+06	1.8311e+06	4.49657e+06	2.43029e+06	2.21978e+06	4.28617e+06	4.47513e+06	4.43388e+06	5.34441e+06	4.20037e+06	2.85503e+06	4.96282e+06	2.61374e+06	3.54873e+06	2.94035e+06	3.65142e+06	3.64332e+06	3.55584e+06
Pro-Pro-Thr	C14H23N3O5	-	4.13537e+06	3.1015e+06	3.06575e+06	3.48894e+06	2.49468e+06	2.48643e+06	2.33443e+06	2.64981e+06	2.99317e+06	2.54198e+06	2.33389e+06	2.6892e+06	3.01753e+06	2.81459e+06	4.0321e+06	2.9086e+06	3.31366e+06	2.89944e+06	2.62606e+06	2.15565e+06	2.20882e+06	2.4073e+06	3.34822e+06	2.14211e+06	2.60744e+06	2.52628e+06	2.6161e+06
Lys-Asp-Cys	C13H24N4O6S1	-	1.13618e+06	847720	328675	1.00563e+06	1.24269e+06	1.18112e+06	834017	1.43814e+06	1.19904e+06	1.81611e+06	1.36307e+06	508672	375443	758067	511459	1.62776e+06	1.02404e+06	691188	1.17905e+06	1.95527e+06	919453	2.32128e+06	1.91468e+06	2.12054e+06	1.34221e+06	1.33163e+06	1.33206e+06
Leu-Gln-Lys	C17H33N5O5	-	6.63898e+06	5.27441e+06	4.62263e+06	7.38985e+06	5.75445e+06	4.02532e+06	5.04172e+06	5.08277e+06	5.20543e+06	2.30361e+06	5.1819e+06	7.63527e+06	3.75992e+06	5.3002e+06	8.82013e+06	5.57927e+06	4.15437e+06	4.33217e+06	3.67656e+06	3.19273e+06	4.27997e+06	3.43715e+06	3.9252e+06	3.94508e+06	4.79063e+06	4.52584e+06	4.757e+06
Ala-Pro-Ala	C11H19N3O4	-	622349	362366	1.73829e+06	4.9415e+06	1.04427e+06	5.97304e+06	1.48108e+06	577399	63789.8	949685	857186	1.32367e+06	1.58051e+06	860145	306505	3.8156e+06	843391	2.21536e+06	3.50612e+06	4.05049e+06	4.80159e+06	1.854e+06	505592	3.41345e+06	1.51529e+06	1.55694e+06	1.52961e+06
3-phenyl-2-(pyrrolidine-2-carbonylamino)propanoic Acid	C14H18N2O3	-	851216	2.02832e+06	3.29611e+06	549243	1.95388e+06	2.62519e+06	2.44854e+06	1.49478e+06	1.18564e+06	1.45886e+06	4.24085e+06	1.7954e+06	2.14245e+06	3.22001e+06	645306	1.24051e+06	2.53056e+06	2.47253e+06	1.89803e+06	643168	3.24555e+06	2.19697e+06	1.37599e+06	3.1109e+06	1.97167e+06	1.96216e+06	1.87163e+06
Leu-Tyr-Ile	C21H33N3O5	-	1.51597e+06	1.66426e+06	351241	2.39815e+06	1.2971e+06	882277	853619	2.01487e+06	1.17835e+06	1.60879e+06	1.71011e+06	792127	1.55079e+06	2.00469e+06	2.76526e+06	2.11034e+06	1.59061e+06	1.90509e+06	1.5903e+06	480756	349066	991486	942465	214146	1.51271e+06	1.65507e+06	1.55533e+06
Leu-Val-Asp	C15H27N3O6	-	2.72223e+06	1.34346e+06	2.18469e+06	2.35818e+06	2.22805e+06	1.14868e+06	1.35789e+06	2.06819e+06	2.10117e+06	1.35195e+06	1.85112e+06	1.94506e+06	1.4558e+06	1.33392e+06	2.72068e+06	1.53496e+06	983967	1.93197e+06	1.55572e+06	1.07316e+06	2.40054e+06	992022	1.88549e+06	1.24769e+06	974405	1.36358e+06	1.23248e+06
TyrMe-Ile-OH	C22H26N2O7	-	1.66092e+06	1.24072e+06	1.68629e+06	1.53302e+06	1.34538e+06	725786	1.5557e+06	1.61013e+06	1.05565e+06	1.53336e+06	473671	1.36859e+06	1.6484e+06	1.00992e+06	1.3788e+06	1.20663e+06	1.07538e+06	1.12124e+06	1.16402e+06	646524	976620	745306	1.03981e+06	1.38077e+06	3.9121e+06	3.92857e+06	3.74937e+06
Leu-Leu-Ser	C15H29N3O5	-	767915	2.778e+06	874784	2.1039e+06	604489	1.42873e+06	1.87253e+06	1.32757e+06	2.72597e+06	379475	1.10937e+06	2.71797e+06	1.8992e+06	662271	1.22735e+06	816857	1.67156e+06	2.46581e+06	1.7237e+06	1.08117e+06	1.70465e+06	1.22847e+06	1.87416e+06	905375	1.67617e+06	1.60179e+06	1.66456e+06
Met-Abu-OH	C14H18N2O6S	-	112713	230784	162343	28047.1	21156.2	17378.2	71679.6	12192.8	25230.8	45837.6	127641	13580.6	64968.1	176143	75342.3	59959.6	25994.9	58528.4	45853.5	46787.6	51962.8	49642	14394.2	11453.4	121980	98302.3	99422.1
Pro-Ala-Glu	C13H21N3O6	-	1.69359e+06	612624	1.58672e+06	1.57399e+06	2.08607e+06	1.75721e+06	1.17941e+06	1.5202e+06	1.15264e+06	1.42474e+06	1.51105e+06	1.44678e+06	1.61941e+06	790373	1.38331e+06	1.68174e+06	1.07984e+06	1.21721e+06	1.26705e+06	1.5385e+06	1.41378e+06	1.13783e+06	1.20769e+06	1.95256e+06	1.60224e+06	1.53518e+06	1.59978e+06
Pro-Pro-Tyr	C19H25N3O5	-	5.18592e+06	5.05105e+06	4.99327e+06	5.11004e+06	1.37861e+06	3.64566e+06	3.08539e+06	4.37022e+06	4.47649e+06	1.64025e+06	3.81757e+06	1.36885e+06	4.76515e+06	1.41874e+06	4.42059e+06	4.64991e+06	5.071e+06	4.69847e+06	5.55841e+06	3.51761e+06	4.44415e+06	3.92675e+06	5.19821e+06	3.28989e+06	4.51559e+06	4.34664e+06	4.53567e+06
Ala-Pro-Asn	C12H20N4O5	-	3.87564e+06	3.75788e+06	5.51978e+06	4.53313e+06	3.82571e+06	4.04569e+06	3.16862e+06	3.93716e+06	4.31583e+06	4.63451e+06	3.42247e+06	3.98746e+06	4.29333e+06	3.45696e+06	3.05692e+06	5.33648e+06	4.23691e+06	4.3618e+06	4.16061e+06	5.82987e+06	5.19219e+06	4.58218e+06	4.47307e+06	5.79093e+06	4.27629e+06	4.20338e+06	4.35403e+06
Trp-Asn	C15H18N4O4	-	1.42838e+06	1.28956e+06	816284	1.51761e+06	747064	1.02836e+06	1.27693e+06	1.06193e+06	1.65543e+06	985721	662142	1.36479e+06	1.04455e+06	681778	1.57325e+06	710963	1.28322e+06	1.15418e+06	1178391	926396	913012	665992	1.62058e+06	981273	1.21938e+06	1.23496e+06	1.21669e+06
Lys-Asn-Arg-Glu	C21H39N9O8	-	1.30778e+06	587757	440702	189955	505914	3.40091e+06	653236	690491	59558.3	3.89719e+06	2.36244e+06	321271	1.92229e+06	867448	242300	663898	359368	420552	452523	2.10187e+06	445642	1.77878e+06	970424	782879	1.32761e+06	1.32991e+06	1.35569e+06
Lys-Asn-Ser	C13H25N5O6	-	381941	1.32998e+06	2.73331e+06	1.966e+06	1.65992e+06	1.71182e+06	1.60435e+06	1.75272e+06	1.09114e+06	432669	1.53397e+06	2.3652e+06	1.43238e+06	1.88137e+06	1.98245e+06	1.65517e+06	2.39004e+06	2.67147e+06	2.05438e+06	1.85467e+06	2.77366e+06	382153	1.72664e+06	1.87876e+06	1.5203e+06	1420556	1.36417e+06
Leu-Val-Phe	C20H31N3O4	-	2.03539e+06	2.12685e+06	2.32797e+06	2.1424e+06	1.43485e+06	1.07032e+06	1.29369e+06	591109	1.21924e+06	1.71613e+06	1.70761e+06	1.71726e+06	1.71541e+06	1.41068e+06	1.44063e+06	637344	2.2101e+06	1.51725e+06	972379	1.00468e+06	1.7608e+06	1.23967e+06	1.27796e+06	1.2633e+06	1.60263e+06	1.58919e+06	1.57352e+06
Pro-Asp-Ala	C12H19N3O6	-	2.54669e+06	3.17203e+06	4.73557e+06	3.36865e+06	2.2823e+06	1.91798e+06	1.83007e+06	2.11047e+06	3.19236e+06	2.33001e+06	2.80681e+06	3.57433e+06	2.27846e+06	1.83309e+06	3.58628e+06	2.78487e+06	3.17656e+06	3.91825e+06	3.05885e+06	1.81665e+06	4.0914e+06	2.83759e+06	3.25922e+06	2.15066e+06	2.47708e+06	2.437e+06	2.44896e+06
N-ethylmaleimide	C6H7NO2	-	1.04703e+07	2.8341e+06	5.50891e+06	2.52241e+06	7.34037e+06	2.74733e+06	9.15608e+06	1.65869e+06	7.03036e+06	1.60334e+06	1.48095e+06	2.39346e+06	2.82481e+06	610742	6.08735e+06	4.73369e+06	8.3478e+06	4.51668e+06	2.33934e+07	6.53255e+06	471106	3.82899e+06	5.56014e+06	4.79423e+06	8.34898e+06	1.01569e+07	1.08206e+07
Lys-Pro-Cys	C14H26N4O4S1	-	524176	179977	349871	1.01044e+06	348293	38560.3	448019	356766	683700	107416	202710	1.22566e+06	471483	479095	744081	401959	766254	1.35951e+06	438471	108105	855519	571895	683306	251753	675098	676775	646626
Asp-Tyr-Asn	C17H22N4O8	-	1.64962e+07	1.31752e+07	1.58902e+07	1.18603e+07	1.56722e+07	1.20262e+07	1.12539e+07	1.36644e+07	1.81082e+07	1.6844e+07	1.58275e+07	1.63977e+07	1.46063e+07	1.39918e+07	1.31281e+07	1.72809e+07	1.18969e+07	1.17159e+07	1.03882e+07	2.24315e+07	1.11673e+07	1.12313e+07	1.04835e+07	1.4611e+07	1.19668e+07	1.17662e+07	1.19796e+07
Tyr-Ala-Lys	C18H28N4O5	-	2.72726e+06	3.05902e+06	4.45079e+06	3.27147e+06	2.51033e+06	2.89031e+06	2.31703e+06	2.48116e+06	2.74178e+06	2.23901e+06	2.24911e+06	3.3957e+06	2.8305e+06	2.56555e+06	3.6068e+06	4.00057e+06	3.34799e+06	3.29814e+06	3.28941e+06	3202100	3.36225e+06	2.49768e+06	2.80703e+06	3.11246e+06	2.74315e+06	2.74546e+06	2.70034e+06
His-Pro-Asp	C15H21N5O6	-	3.25242e+06	3.84626e+06	3.03483e+06	3.49615e+06	3.48211e+06	2.12389e+06	3.06529e+06	3.49675e+06	3.32775e+06	2.60901e+06	3.20436e+06	3.23663e+06	3.66064e+06	3.14264e+06	3.19762e+06	3.89034e+06	2.93326e+06	2.23035e+06	3.30187e+06	3.05858e+06	2.63719e+06	3.24783e+06	3.20347e+06	3.88608e+06	3.08245e+06	3.03912e+06	3.04221e+06
Pro-Pro-Val	C15H25N3O4	-	36277.9	147217	226358	1.07018e+06	568797	931498	476554	816572	1.01e+06	1.39795e+06	1.32749e+06	532397	858454	513853	1.07413e+06	1.67827e+06	523452	607860	833674	1.38815e+06	844641	719079	924093	1.07752e+06	1.50119e+06	1.47187e+06	1.45034e+06
L-N5-(1-Imino-3-pentenyl) ornithine	C10H19N3O2	-	4.28084e+06	3.50621e+06	3.25041e+06	4.67486e+06	3.25408e+06	4.84726e+06	4.62402e+06	5.74034e+06	5.46744e+06	7.23721e+06	8.62361e+06	4.56628e+06	5.10736e+06	7.2412e+06	5.40476e+06	5428212	3.47831e+06	3.16052e+06	4.76155e+06	5.17338e+06	2.7801e+06	4.48242e+06	4.47169e+06	6.65965e+06	5.36033e+06	5.28878e+06	5.30151e+06
Gly-Pro-Gln	C12H20N4O5	-	2.65377e+06	2.41782e+06	1.80889e+06	1.89737e+06	1.97322e+06	1.69275e+06	2.69511e+06	2.08927e+06	1.91268e+06	2.78671e+06	3.52739e+06	1.33455e+06	2.31341e+06	1.95022e+06	1.351e+06	2.21999e+06	1.95809e+06	1.41445e+06	1.93343e+06	1.86622e+06	1.53234e+06	2.99227e+06	2.58152e+06	4.18524e+06	1.83647e+06	1.83884e+06	1.78745e+06
Met-Asn-Ser	C12H22N4O6S1	-	860488	1.13104e+06	1.08067e+06	459929	296821	720294	1.03952e+06	1.54771e+06	1.34499e+06	1.37506e+06	1.26148e+06	1.05115e+06	482086	330678	167874	848337	1.19952e+06	289193	551584	473892	793185	766264	1.19773e+06	578266	864538	839198	881347
Pro-Pro-Phe	C19H25N3O4	-	2.34732e+07	2.16459e+07	2.41501e+07	2.25121e+07	1.69554e+07	1.74327e+07	1.6298e+07	1.93152e+07	2.22933e+07	1.48305e+07	1.24072e+07	1.99323e+07	1.67659e+07	1.61283e+07	2.04314e+07	1.87013e+07	2.20926e+07	2.32164e+07	1.88913e+07	1.49645e+07	2.43632e+07	1.68715e+07	2.37057e+07	1.51043e+07	1.84511e+07	1.81179e+07	1.84727e+07
Val-Leu-Asp	C15H27N3O6	-	861933	831620	1.26735e+06	1.60843e+06	867732	595070	1.92149e+06	793827	773441	482765	1.28755e+06	815889	544355	754800	1.8422e+06	729155	874948	641286	730846	391488	761626	712695	552814	617986	793828	779059	749359
Pro-Asp-Arg	C15H26N6O6	-	588027	618777	904227	695980	638395	536676	394815	483723	540226	362902	450585	819974	408907	415315	663759	319393	382778	626368	524603	603171	175832	413556	317248	493808	599103	588242	575976
Phe-Tyr-Ser	C21H25N3O6	-	870279	1.13967e+06	2.41878e+06	1.43885e+06	1.63148e+06	1.43925e+06	867199	1.13015e+06	923676	736684	607768	5.23034e+06	2.23742e+06	1.55381e+06	2.98001e+06	1.57744e+06	807998	1.57702e+06	648159	743203	1.73039e+06	115899	224479	831576	1.40998e+06	1.38918e+06	1.40793e+06
Lys-Lys-Val	C17H35N5O4	-	1.38546e+06	1.2999e+06	807302	951969	1.36768e+06	997602	847658	1.00688e+06	1.1057e+06	799662	1.49422e+06	728941	848810	1.49532e+06	1.04718e+06	1.12794e+06	937393	586468	864702	249322	1.07952e+06	692343	539280	490187	991913	990560	962100
Abu-Ser-OH	C12H14N2O7	-	787935	1.95261e+06	753677	941904	4.2417e+06	4.14255e+06	3.74083e+06	2.37526e+06	2.26244e+06	1.10397e+07	1.72037e+06	512128	5.79444e+06	990884	1.23163e+06	2.00671e+06	967474	1.06899e+06	1.60622e+06	6.46694e+06	969569	6.01974e+06	4.29899e+06	1.59525e+06	2.13579e+06	2.32691e+06	2.47024e+06
His-Leu-OH	C12H20N4O3	-	217222	457096	3.10719e+06	799809	1.24339e+06	2.07798e+06	513230	969619	510145	1.40733e+06	522231	2.13474e+06	910502	562362	4.79002e+06	863821	222339	511861	274902	1.20009e+06	386080	106660	581538	508061	556121	496922	570488
Pro-Tyr-Asn	C18H24N4O6	-	400360	1.112e+06	604379	914654	347249	719969	792017	352402	728882	1.04176e+06	155898	368526	471022	729354	521232	150093	552333	295250	463038	551857	368742	838539	964632	389703	932181	895623	903979
Tyr-Ile-Met	C20H31N3O5S1	-	2.16799e+06	2.12507e+06	1.48083e+06	2.09821e+06	1962314	1.29051e+06	1.60698e+06	998647	1.99792e+06	1.30204e+06	1.05075e+06	1.68905e+06	1.34623e+06	1.42585e+06	1.67264e+06	1759122	1.66522e+06	1.44173e+06	1.24577e+06	1387916	1.60684e+06	1.25374e+06	1.68039e+06	1.22246e+06	1.91156e+06	1.82293e+06	1.84839e+06
His-Pro-Ala	C14H21N5O4	-	1.45775e+07	1.32518e+07	1.21583e+07	9.71918e+06	8.59322e+06	7.75068e+06	7.65351e+06	7.83338e+06	8.47504e+06	9.52067e+06	8.55065e+06	1.09699e+07	8.30639e+06	8.41277e+06	9.32139e+06	1.11652e+07	8.91521e+06	8.9192e+06	7.10051e+06	7.48526e+06	8.03844e+06	8.50373e+06	8.39191e+06	6.68105e+06	8.52004e+06	8.32149e+06	8.5359e+06
Ile-His-Glu	C17H27N5O6	-	4.59505e+06	5.26068e+06	6.67283e+06	6.00038e+06	5.53923e+06	5.59127e+06	4.14879e+06	4.41609e+06	4.23371e+06	5.51092e+06	4.35233e+06	5.17319e+06	5.69655e+06	5.45261e+06	5.20921e+06	6.14064e+06	5.22092e+06	4.40343e+06	4.7675e+06	4.63194e+06	5.93153e+06	3.51959e+06	2.59651e+06	5.10274e+06	4.45321e+06	4.51149e+06	4.48552e+06
Ser-Pro-Asn	C12H20N4O6	-	1.87722e+06	1.56718e+06	1.71099e+06	763995	1.608e+06	702205	2.42571e+06	847416	1.47254e+06	1.80462e+06	6.23393e+06	1.28521e+06	1.66421e+06	3.15606e+06	90220.7	2.25132e+06	1.36907e+06	805609	7.8496e+06	2.56041e+06	1.33134e+06	1.61848e+06	4.19186e+06	3.3651e+06	1.13173e+06	1.1718e+06	1.0965e+06
Ala-Phe-Lys	C18H28N4O4	-	1.33534e+06	545790	1.11625e+06	640309	866665	577541	927189	1.02584e+06	621784	1.22941e+06	615614	284711	963782	744146	644351	779274	498877	1.25152e+06	926858	897959	1.00471e+06	1.34026e+06	1.70818e+06	830647	1102792	1.10228e+06	1.11634e+06
Pro-Asp-Asn	C13H20N4O7	-	481700	991494	745114	1.14651e+06	1.72147e+06	1.08039e+06	1.17417e+06	223815	892356	374439	1.85684e+06	2.16832e+06	1.69389e+06	1.32084e+06	685033	575905	979102	1.41896e+06	1.3416e+06	283799	1.26107e+06	866120	970213	1.05769e+06	1.06678e+06	1.11397e+06	981960
Lys-Ala-Lys	C15H31N5O4	-	1.39124e+07	8.11568e+06	4.87335e+06	3.28023e+06	9.65403e+06	1.71543e+07	1.32168e+07	8.21146e+06	1.09515e+07	8.79311e+06	1.98682e+07	5.66103e+06	8.25655e+06	5605532	1.1793e+07	8.87119e+06	3.19068e+06	1.09306e+07	8.46288e+06	5.25536e+06	9.6598e+06	9.40287e+06	9.45407e+06	6.2953e+06	6.22383e+06	6.07261e+06	6.054e+06
Lys-Ser-Gly	C11H22N4O5	-	8.78685e+06	8.91379e+06	1.15968e+07	8.97303e+06	7.3023e+06	5.67494e+06	6.86167e+06	7.54706e+06	8.87712e+06	5.12618e+06	4.76431e+06	1.04135e+07	6.56878e+06	6.95562e+06	1.00476e+07	7.43653e+06	1.21459e+07	1.26068e+07	8.21246e+06	5.96384e+06	9.92427e+06	6.30106e+06	7.53085e+06	6.74747e+06	8.56451e+06	8.44568e+06	8.57026e+06
Phe-Ile-Tyr	C24H31N3O5	-	1.22778e+06	281925	6.00184e+06	1.03642e+06	655719	1.00173e+06	866110	1.02005e+06	396277	2.1345e+06	373151	4.69272e+06	941369	1.07808e+06	3.89005e+06	1.89661e+06	464609	7.73117e+06	6.48275e+06	1.79781e+06	3.7544e+06	1.79222e+06	542088	1.99173e+06	2.10237e+06	2.06715e+06	2.09069e+06
Gly-Val-Asn	C11H20N4O5	-	4.40953e+06	4.37271e+06	4.5598e+06	5.0378e+06	3.44816e+06	3.55156e+06	3.38495e+06	3.90332e+06	4.12095e+06	3.7304e+06	3.38218e+06	3.59431e+06	4.20932e+06	4.68254e+06	3.32344e+06	4510852	4.641e+06	3.9636e+06	4.53586e+06	3.55925e+06	4.22724e+06	4.15197e+06	4.66097e+06	4.67723e+06	3.90637e+06	3.89164e+06	3.79443e+06
Pro-Asp-Leu	C15H25N3O6	-	2.92922e+06	4.20687e+06	3.72083e+06	4.22317e+06	2.86092e+06	2.24098e+06	3.02575e+06	3.31385e+06	4.08816e+06	1.59316e+06	1.87921e+06	4.38605e+06	3.03676e+06	2.63782e+06	4.51254e+06	2.04921e+06	3.84856e+06	4.53059e+06	3.64296e+06	1.77572e+06	3.5658e+06	2.40656e+06	2.6565e+06	2.15272e+06	3.18299e+06	3.19498e+06	3.07518e+06
Lys-Lys-Ser	C15H31N5O5	-	1.74324e+09	2.38251e+09	1.91443e+09	3.60368e+09	3.113e+09	2.13163e+09	3.95536e+09	1.3361e+09	2.12997e+09	6.03152e+09	1.68166e+09	1.68501e+09	1.55383e+09	1.44778e+09	2.7195e+09	1.01939e+09	1.17218e+09	2.38194e+09	2.29326e+09	1.16649e+09	6.77254e+09	1.39523e+09	9.44822e+08	1.98457e+09	2.80993e+07	2.57226e+07	2.33667e+07
Phe-Val-Phe	C23H29N3O4	-	486085	429989	924898	1.34169e+06	1.31092e+06	499784	1.12354e+06	978298	1.18494e+06	190384	1.77305e+06	582265	1.09151e+06	542640	708522	577998	1.09117e+06	651377	459983	545858	709341	505835	619195	503850	428846	394040	394294
Pro-Ser-Glu	C13H21N3O7	-	2.46459e+06	3.11863e+06	396631	719309	1.03408e+06	989017	1.42092e+06	1.41007e+06	1.27268e+06	1.32008e+06	1.28911e+06	389587	1.28343e+06	451565	452262	1.10718e+06	735026	208201	296471	1.08267e+06	443311	813493	883313	1.45542e+06	957370	943511	955688
Thr-Pro-Asn	C13H22N4O6	-	1.48209e+07	1.39369e+07	3.51872e+07	1.67928e+07	1.78142e+07	7.1005e+06	7.92016e+06	1.25164e+07	1.48616e+07	1.04798e+07	1.09126e+07	2.16358e+07	1.43906e+07	1.86788e+07	1.48758e+07	1.66394e+07	1.69604e+07	1.45134e+07	1.10309e+07	1.014e+07	1.68777e+07	6.25505e+06	8.35224e+06	7.79292e+06	1.22835e+07	1.23091e+07	1.1991e+07
Phe-Tyr-Ala	C21H25N3O5	-	956291	712304	3.47943e+06	4.08818e+06	174077	9.30953e+06	4.13508e+06	1.31787e+06	909968	1.70965e+06	3.27642e+06	2.81215e+06	2.78739e+06	1.60615e+06	1.31596e+06	1.84856e+06	1.7527e+06	2.1675e+06	4.38178e+06	3.61335e+06	3.66085e+06	4.58396e+06	6.69665e+06	3.81679e+06	1.68087e+06	1.58073e+06	1.35817e+06
Val-Phe-Asn	C18H26N4O5	-	1.35512e+06	967043	1.96574e+06	2.36778e+06	4.69505e+06	3.95785e+06	1.7105e+06	2.31379e+06	1.38879e+06	2.976e+06	3.02257e+06	1.20662e+06	2.48403e+06	2.53415e+06	338610	3.49105e+06	2.06688e+06	1.44349e+06	2.84426e+06	5.26024e+06	1.96251e+06	2.9878e+06	2.96452e+06	7.17139e+06	2.05106e+06	2.02287e+06	2.04865e+06
Tyr-Glu-Gln	C19H26N4O8	-	221116	200827	184628	51211.3	263516	91088.5	107143	532997	427182	146271	107194	645604	172033	209958	833121	43825.1	80303.7	210848	156823	128342	253615	329772	464493	157520	377684	369039	378381
Ile-Asp-Val	C15H27N3O6	-	239659	330499	293734	603248	590980	186498	435627	506104	279778	432056	327411	247090	304203	125197	376697	441858	258437	138795	287132	297921	64958.7	324231	280283	141451	658778	655817	647403
Lys-Asp-Ser	C13H24N4O7	-	617721	1.33435e+06	2.93628e+06	427239	1.14172e+06	1.56836e+06	633100	804225	853894	480059	472785	1.41042e+06	1.23884e+06	746704	1.18559e+06	1.05917e+06	1.92807e+06	1.85691e+06	1.30481e+06	812583	2.70469e+06	1.16967e+06	497418	1.28427e+06	1.16459e+06	1.16496e+06	1.10785e+06
Pro-Pro-Asn	C14H22N4O5	-	1.523e+06	1.35243e+06	1.49331e+06	1.47481e+06	1.13035e+06	1.22501e+06	1.11093e+06	1.07143e+06	1.46461e+06	1.12374e+06	589487	1.4166e+06	1.90704e+06	967238	1.40611e+06	1.39352e+06	1.34399e+06	1.43734e+06	1.18943e+06	1.10891e+06	1.63823e+06	1.14505e+06	1.58157e+06	1.06726e+06	1.33699e+06	1.33032e+06	1.30416e+06
Phe-Val-Asn	C18H26N4O5	-	1.02728e+06	366716	2.76889e+06	1.64429e+06	978367	394440	1.1339e+06	1.4824e+06	964680	1.40617e+06	657961	1.45309e+06	813900	1.17371e+06	1.65802e+06	2.01009e+06	1.81192e+06	2.07963e+06	1.26628e+06	1.74729e+06	2.10334e+06	925664	1.4548e+06	1.8492e+06	928514	1.02342e+06	1.04818e+06
Ala-Lys-Ala	C12H24N4O4	-	1.39751e+06	1.42255e+06	1.49067e+06	1.65317e+06	1.23281e+06	667622	1.1239e+06	1.533e+06	1.41871e+06	1.0031e+06	1.11594e+06	1.3578e+06	1.19724e+06	934734	1.319e+06	1.23476e+06	1.29011e+06	1.53443e+06	1.31563e+06	1.00546e+06	835673	1.08359e+06	1.64807e+06	989202	1.15669e+06	1.15641e+06	1.14815e+06
Lys-Gly-Tyr	C17H26N4O5	-	2.08823e+06	2.25641e+06	2.47242e+06	2.52619e+06	6.85153e+06	5.57218e+06	3.27247e+06	4.81006e+06	2.26479e+06	3.02119e+06	8.05706e+06	1305118	1.94244e+06	5.54738e+06	1.13779e+06	3.62758e+06	3.78937e+06	1.23203e+06	2.93976e+06	4.92059e+06	2.40063e+06	7.23819e+06	3.03214e+06	9.53866e+06	3.20721e+06	3.14573e+06	3.13987e+06
Ile-Leu-Ala-Asp	C19H34N4O7	-	1.05476e+07	8.41346e+06	2.54254e+06	6.99e+06	7.67766e+06	6.84707e+06	8.11541e+06	6.69798e+06	6.85228e+06	8.01937e+06	7.62039e+06	3.91497e+06	6.45825e+06	5.89206e+06	6.50065e+06	6.84397e+06	8.30407e+06	3.90781e+06	2.81887e+06	4.35867e+06	3.0728e+06	7.38518e+06	9.30996e+06	8.58455e+06	6.29937e+06	6.14136e+06	6.31285e+06
Leu-Tyr	C15H22N2O4	-	1.88655e+06	3.20985e+06	8.16902e+06	4.14321e+06	1.6832e+06	3.47822e+06	1.66033e+06	1.93962e+06	1.44025e+06	759817	900034	5.80571e+06	3.53145e+06	1.02133e+06	2.91521e+06	5.16188e+06	5.12295e+06	8.19087e+06	6.42184e+06	2.27494e+06	7.33239e+06	1.55681e+06	1.60221e+06	2.44379e+06	3.15903e+06	3.08737e+06	3.11761e+06
Pro-Lys-Lys	C17H33N5O4	-	965519	1.13743e+06	1.51621e+06	1.70947e+06	1.00277e+06	1.1619e+06	1.44428e+06	971648	1.92002e+06	1.67483e+06	1.1573e+06	2.23769e+06	1.52033e+06	913291	3.37679e+06	1.73581e+06	1.66084e+06	1.74701e+06	1.22798e+06	1.17985e+06	945964	1.22055e+06	1.05909e+06	1.75313e+06	1.35999e+06	1.36388e+06	1.33044e+06
Asp-Gly-Lys	C12H22N4O6	-	1.88555e+06	1.23589e+06	1.84029e+06	2.27378e+06	3.18128e+06	1.54888e+06	2.10749e+06	2.41046e+06	2.34894e+06	1.39089e+06	2.85709e+06	2.06166e+06	1.62443e+06	2.38825e+06	1.94104e+06	2.55556e+06	1.87494e+06	936247	1.50946e+06	1.48467e+06	2.23126e+06	1.19678e+06	1.24731e+06	1.42986e+06	2.09807e+06	2.05342e+06	2.0071e+06
His-Glu-Val	C16H25N5O6	-	153338	473346	319080	504094	145296	283791	239327	157108	137250	101198	56503.5	591102	185597	198115	375561	118456	173604	1.11795e+06	246157	163885	555839	258550	87869	250277	812367	841703	717120
Lys-Abu-OH	C15H21N3O6	-	1.00648e+06	1.58811e+06	808511	1.27292e+06	1.38324e+06	565683	487357	1.47288e+06	1.38651e+06	1.20217e+06	1.23488e+06	1.47827e+06	853105	1.39298e+06	1.25527e+06	1.26915e+06	1.07665e+06	1.82996e+06	1.52755e+06	1.21946e+06	666361	1.18174e+06	827234	530521	1.40766e+06	1.41195e+06	1.36633e+06
Ser-Glu-Ser	C11H19N3O8	-	1.00951e+06	1.2549e+06	24835	241697	1.50262e+06	1.58537e+06	604706	594786	540670	773306	1.85735e+06	212169	433263	651043	424619	735055	716704	603478	735436	1.52345e+06	417221	4.66598e+06	2.91776e+06	1.92731e+06	2.08995e+06	2.05954e+06	1.9072e+06
Phe-Asn-Arg	C19H29N7O5	-	73275.7	63191.5	120332	215112	266512	37971.8	361873	154914	276728	347459	73142.1	254748	119534	201832	204039	383816	130513	239931	219165	456138	466220	329170	127023	528823	1.11157e+06	1.08975e+06	1.09126e+06
Lys-Asp-Ala	C13H24N4O6	-	2.8502e+06	2.26207e+06	2.11179e+06	3.1269e+06	2.34306e+06	2.2424e+06	2.16232e+06	1.84724e+06	2.37961e+06	1.98983e+06	1.3963e+06	1.66353e+06	2.3425e+06	2.04174e+06	2.33826e+06	2.17464e+06	1.9927e+06	1.67454e+06	1.59335e+06	1.74081e+06	1.39719e+06	1.88983e+06	2.31774e+06	1.53505e+06	1.74502e+06	1.75949e+06	1.72747e+06
Leu-Pro-Leu	C17H31N3O4	-	2.32343e+06	2.40692e+06	531284	271534	1.52836e+06	2.3539e+06	1.38313e+06	935139	1.42692e+06	1.74036e+06	996871	252871	233757	804201	919301	2.20228e+06	249779	328022	962938	1.28567e+06	1.63731e+06	1.01567e+06	1.05909e+06	358326	758424	801144	728412
Ser-Thr-Phe	C16H23N3O6	-	6.33196e+06	6.18098e+06	1.05917e+06	2.98541e+06	4.27542e+06	7.13045e+06	4.54423e+06	3.4634e+06	3.90745e+06	8.30932e+06	2.10281e+06	1.4273e+06	4.87872e+06	3.69824e+06	2.41482e+06	5.60194e+06	3.37433e+06	2.15549e+06	3.18276e+06	2.55411e+06	3.08811e+06	6.67391e+06	3.81057e+06	5.64129e+06	6.03085e+06	6.04753e+06	5.85992e+06
Lys-Lys-Glu	C17H33N5O6	-	5.1559e+06	4.32347e+06	6.14376e+06	6.68103e+06	4.47286e+06	3.13074e+06	3.91373e+06	5.64514e+06	5.24874e+06	3.13307e+06	3.58195e+06	6.40123e+06	4.36046e+06	4.81662e+06	6.72705e+06	4.48938e+06	4.56394e+06	5.88622e+06	4.74888e+06	3.00377e+06	4.63385e+06	3.07264e+06	5.50897e+06	3.03104e+06	4.79277e+06	4.74032e+06	4.75164e+06
Ile-Tyr-Glu	C20H29N3O7	-	877126	419554	564141	1.41232e+06	869614	114717	1.40125e+06	1.23352e+06	1.70189e+06	1.75983e+06	2.19417e+06	997004	989740	464921	1.32548e+06	1.0766e+06	1.23364e+06	273028	944236	1.47155e+06	658160	770053	1.29558e+06	1.75049e+06	1.52354e+06	1.5203e+06	1.49558e+06
Phe-Asp-Cys	C16H21N3O6S1	-	935685	842139	1.10962e+06	1.19288e+06	2.79552e+06	1.98483e+06	1.33656e+06	2.347e+06	1.14038e+06	1.02807e+06	2.00563e+06	375811	3.23845e+06	1.45613e+06	477306	3.48078e+06	1.00153e+06	798080	2.13884e+06	1.08274e+06	604417	1.66826e+06	892951	2.13358e+06	1.01517e+06	994749	1016727
Leu-Gly-Ala-Pro-Gly	C18H31N5O6	-	504476	263072	439539	323171	61490.7	322275	145635	286920	296475	435977	111592	580070	505325	396840	688917	306770	422315	466668	362464	250716	94827.7	304361	50221	142948	546996	568244	529944
Arg-Asn	C10H20N6O4	-	917497	337616	632659	952250	645324	511386	380310	797626	793527	821353	762812	927692	331315	601167	915106	905600	983632	777153	915756	617308	626702	657014	864991	485257	887340	867698	888952
Gly-Pro-Trp	C18H22N4O4	-	3.43745e+06	2.94314e+06	5.43674e+06	5.10603e+06	4.11478e+06	3.26945e+06	3.29264e+06	3.404e+06	4.13396e+06	3.18253e+06	3.8155e+06	3.73952e+06	3.55435e+06	3.49171e+06	5.15018e+06	4.75168e+06	4.00547e+06	1.93926e+06	4.01143e+06	3.86074e+06	2.45932e+06	2.39867e+06	4.14221e+06	4.08269e+06	3.18849e+06	3.05109e+06	3.12164e+06
4-Hydroxyphenylacetylglutamate	C13H15NO6	-	4.63053e+06	4.67115e+06	4.84266e+06	4.3109e+06	3.87463e+06	3.57742e+06	3.24156e+06	3.55755e+06	4.2854e+06	3.95912e+06	3.57079e+06	3.18797e+06	4.37351e+06	3.73806e+06	3.71809e+06	4.56251e+06	3.88293e+06	3.72886e+06	3.27942e+06	2.82832e+06	3.087e+06	3.66511e+06	3.83574e+06	3.60374e+06	3.23052e+06	3.1697e+06	3.23431e+06
Tyr-Ala-Met	C17H25N3O5S1	-	6.34159e+06	4.75032e+06	6.63032e+06	6.04756e+06	6.13939e+06	5.14375e+06	5.17312e+06	4.61379e+06	5.77057e+06	2.5514e+06	5.23076e+06	6.8778e+06	5.76353e+06	5.88462e+06	6.27479e+06	2.37053e+06	6.16525e+06	5.80792e+06	7.65736e+06	4.95216e+06	6.08476e+06	4.27936e+06	5.00647e+06	2.20259e+06	4.64951e+06	4.78061e+06	4.78707e+06
Leu-Pro-Lys	C17H32N4O4	-	713091	2.77565e+06	2.16388e+06	2.20639e+06	2.44038e+06	452244	721514	1.46223e+06	2.20515e+06	847097	1.31631e+06	1.68321e+06	1.36615e+06	1.8806e+06	2.56339e+06	798943	1.72423e+06	2.68454e+06	1.85611e+06	1.13997e+06	1.63367e+06	2.07267e+06	2.75463e+06	1.01888e+06	2.23815e+06	2.17905e+06	2.26801e+06
Asp-Pro-Phe	C18H23N3O6	-	2.00781e+06	1.70197e+06	1.11491e+07	4.45237e+06	2.76656e+06	4.48077e+06	2.54379e+06	4.45032e+06	2.30344e+06	1.84621e+06	3.78244e+06	7.87024e+06	4.07923e+06	3.29607e+06	4.42646e+06	6.53498e+06	3.07515e+06	5.73191e+06	4.20879e+06	3.94393e+06	5.86986e+06	1.91567e+06	3.04765e+06	6.97416e+06	3.41145e+06	3.45154e+06	3.39948e+06
Lys-Val-Met	C16H32N4O4S1	-	3.02684e+06	2.60137e+06	5.34588e+06	813615	3.85545e+06	3.7898e+06	2.01687e+06	2.70827e+06	2.58866e+06	2.56026e+06	7.87849e+06	3.20266e+06	1.92835e+06	9.86091e+06	1.92161e+06	4.71122e+06	1.79794e+06	642581	9.20271e+06	1.22989e+07	3.79981e+06	5.91405e+06	2.28989e+06	2.73587e+06	3.72069e+06	3.75018e+06	3.82162e+06
Met-Met	C10H20N2O3S2	-	3.42406e+06	3.44924e+06	4.11754e+06	3.36183e+06	2.65912e+06	2.90141e+06	2.56759e+06	2.81797e+06	3.22107e+06	2.90324e+06	2.53877e+06	2.98108e+06	2.86935e+06	2.53553e+06	2.75587e+06	3.05011e+06	3.10483e+06	2.89505e+06	2.54477e+06	2.6872e+06	2.66668e+06	2.39042e+06	2.88513e+06	2.53116e+06	3.09685e+06	3.06991e+06	3.07601e+06
Asp-Leu-Tyr-Asp	C23H32N4O10	-	5.95141e+07	5.39546e+07	6.17665e+07	4.9137e+07	5.31761e+07	4.83984e+07	4.65857e+07	5.93405e+07	5.09376e+07	4.62749e+07	5.48815e+07	6.1461e+07	5.15638e+07	5.59091e+07	5.37859e+07	5.32721e+07	4.58353e+07	5.43282e+07	4.261e+07	4.11791e+07	5.15777e+07	3.4677e+07	4.2643e+07	4.31034e+07	4.60798e+07	4.5407e+07	4.55854e+07
Glu-Lys-Thr	C15H28N4O7	-	1.34167e+06	3.60631e+06	1.62744e+06	1.20682e+06	2.80989e+06	1.39492e+06	1.8361e+06	1.8806e+06	1.78261e+06	2.32692e+06	2.11918e+06	3.24971e+06	2.01144e+06	1.76914e+06	1.40604e+06	1.85021e+06	1.92329e+06	1.86913e+06	1.19691e+06	2.40989e+06	1.50102e+06	1.62548e+06	1.44074e+06	1.37755e+06	1.63587e+06	1.59809e+06	1.63489e+06
Val-Ile-Tyr	C20H31N3O5	-	3.51872e+06	3.77479e+06	4.32917e+06	3.25073e+06	4.2379e+06	2.79243e+06	3.12114e+06	2.85929e+06	1.29389e+06	4.46583e+06	4.52678e+06	5.55887e+06	1.98684e+06	3.63505e+06	3.20742e+06	4.13661e+06	3.31862e+06	2.79463e+06	3.05902e+06	3.67113e+06	4.41157e+06	4.5848e+06	6.97024e+06	5.32364e+06	3.38699e+06	2.94495e+06	3.41072e+06
Leu-Glu-Tyr-Asp	C24H34N4O10	-	2.47218e+07	2.60492e+07	1.83082e+07	2.15847e+07	1.85878e+07	1.92089e+07	1.7751e+07	1.77383e+07	2.16171e+07	1.91471e+07	1.83975e+07	1.8082e+07	2.08619e+07	1.95868e+07	1.75472e+07	2.05722e+07	1.90294e+07	1.7164e+07	1.45922e+07	1.30609e+07	1.46992e+07	1.81427e+07	2.03347e+07	1.46123e+07	1.81931e+07	1.77621e+07	1.7989e+07
Leu-Leu-Lys	C18H36N4O4	-	961998	902444	699972	758854	1.03234e+06	718514	326543	1.02925e+06	791374	934379	613854	517076	953168	430792	599128	471391	753081	502619	405555	286522	689420	473589	403272	831975	778035	756310	765421
Phe-Phe-Tyr	C27H29N3O5	-	977726	1.14187e+06	1.14019e+06	671623	1.41534e+06	1.48873e+06	1214723	774494	986009	135923	1.83058e+06	340541	991681	1.3454e+06	448790	3.8093e+06	1.51216e+06	71611.5	1.80207e+06	3.17808e+06	696431	6.36081e+06	7.7344e+06	9.26249e+06	738951	847628	928726
Val-Val-Phe	C19H29N3O4	-	4.39743e+06	4.72281e+06	1.07759e+06	3.431e+06	4.00206e+06	4.37768e+06	5.36983e+06	3.61539e+06	4.02317e+06	5.57523e+06	4.1871e+06	2.04508e+06	4.67931e+06	3.40056e+06	2.17876e+06	4.20283e+06	3.56929e+06	1.83399e+06	3.04797e+06	3.68821e+06	2.15282e+06	5.43432e+06	6.07511e+06	4.28402e+06	3.15179e+06	3.09704e+06	3.08913e+06
Tyr-Asp-Leu	C19H27N3O7	-	1.17502e+06	697978	4.40915e+06	2.102e+06	1.25169e+06	1.13197e+06	1.22731e+06	1.32423e+06	637376	440798	858875	3.40321e+06	1.69851e+06	1.01365e+06	3.49473e+06	1.99728e+06	1.47881e+06	1.89163e+06	1.52753e+06	1.26296e+06	2.77507e+06	1.12455e+06	307135	931308	1.28354e+06	1.31192e+06	1.31975e+06
Phe-Gln-Thr	C18H26N4O6	-	7.63118e+06	2.54265e+06	1.35122e+07	8.07705e+06	8.3039e+06	7.75913e+06	5.18998e+06	6.13995e+06	2.84154e+06	7.47825e+06	1.15348e+07	5.7009e+06	6.56027e+06	7.58855e+06	4.79969e+06	4.18502e+06	5.03765e+06	5.43119e+06	6.72721e+06	4.47406e+06	3.48476e+06	5.06324e+06	2.83821e+06	9.36247e+06	4.2476e+06	4.17055e+06	4.2525e+06
Gly-Phe-Asn	C15H20N4O5	-	875385	198804	1.11929e+06	944029	901015	698265	546705	622186	738413	761322	437097	910509	835183	474485	945765	646292	289669	766225	478728	537559	928296	419659	704547	331051	753518	701614	669417
Leu-Asp-Lys	C16H30N4O6	-	5.83563e+06	4.24562e+06	4.69628e+06	5.67208e+06	3.30415e+06	2.61821e+06	3.22973e+06	2.41166e+06	5.69709e+06	2.85527e+06	1.44336e+06	3.71359e+06	2.87168e+06	4.4065e+06	4.78928e+06	5.72719e+06	2.99779e+06	4.32182e+06	3.81948e+06	1.75134e+06	1.83791e+06	1.18474e+06	4.56378e+06	2.88242e+06	2.3167e+06	2.01118e+06	2.37416e+06
Lys-Thr-Asp	C14H26N4O7	-	761178	1.6243e+06	1.84072e+06	133752	972137	736649	1.26241e+06	806640	816619	2.81357e+06	2.77915e+06	1.76771e+06	1.84632e+06	880729	634979	2.46823e+06	1.06143e+06	380133	519821	655959	636813	317578	159128	415611	948476	1.01141e+06	1.03736e+06
Lys-Met-Gly	C13H26N4O4S1	-	4.1756e+06	5.31313e+06	5.58367e+06	1.1481e+07	4.38216e+06	1.79664e+07	6.05282e+06	4.77409e+06	5.3384e+06	6.58965e+06	2.70108e+07	7.71263e+06	2.62915e+07	7.30346e+06	7.78916e+06	4.35626e+07	7.02064e+06	2.03487e+07	1.76951e+07	7.90587e+06	1.47419e+07	2.33737e+07	1.08602e+07	1.86148e+07	7.95834e+06	7.85921e+06	7.26985e+06
Pro-Val-Arg	C16H30N6O4	-	1.63146e+06	1.3537e+06	985601	1.6574e+06	2.59697e+06	1.32165e+06	1.39724e+06	1.99628e+06	942556	2.61451e+06	1.99551e+06	1.15935e+06	2.07335e+06	1.89935e+06	1.36632e+06	2.1737e+06	1.00102e+06	825363	1.49055e+06	1.31633e+06	1.47022e+06	173573	338229	1.32695e+06	991109	904795	781272
Met-Tyr-Cys	C17H25N3O5S2	-	479691	323349	2.35038e+06	2.30635e+06	2.10987e+06	2.2573e+06	408786	1.43296e+06	50482.9	964860	1.25439e+06	1.58593e+06	1.45019e+06	2.09968e+06	1.50608e+06	1.46551e+06	653096	1.55891e+06	899943	1.40697e+06	352876	579742	249345	2.21734e+06	1.34139e+06	1.32084e+06	1.33804e+06
Arg-Ile-Arg	C18H37N9O4	-	1.51994e+06	677507	872853	2.11954e+06	1.06611e+06	872236	2.06444e+06	2.14217e+06	2.49863e+06	2.44704e+06	3.07458e+06	561461	246711	2.32346e+06	1.52395e+06	2.15969e+06	637541	268279	902419	1.74965e+06	681464	855084	947658	2.83435e+06	857214	963704	993568
Ile-Val-Tyr	C20H31N3O5	-	9.59213e+06	7.51869e+06	950896	7.49309e+06	7.13458e+06	7.27602e+06	6.88981e+06	7.81257e+06	7.20076e+06	9.23608e+06	8.86703e+06	3.7249e+06	7.09281e+06	6.94757e+06	5.24266e+06	1.14428e+06	9.2099e+06	3.06742e+06	4.02715e+06	6.63386e+06	1.45045e+06	9.75164e+06	1.11106e+07	9.57737e+06	7.28307e+06	7.13167e+06	7.29493e+06
Pro-Ser-Lys	C14H26N4O5	-	559299	1.2265e+06	1.45765e+06	1.81053e+06	1.54306e+06	1.59013e+06	909558	1.01527e+06	1.12558e+06	2.87064e+06	1.12975e+06	1.26532e+06	1.35998e+06	487161	771289	1.33014e+06	1.4103e+06	1.36332e+06	1.88492e+06	1.2412e+06	2.89721e+06	1.44989e+06	1.05586e+06	1.41784e+06	948242	917830	913029
Ala-Lys-Val	C14H28N4O4	-	1.25086e+06	819036	544184	1.41767e+06	895605	829082	1.49571e+06	1.32212e+06	1.25373e+06	2.36927e+06	1.96983e+06	672853	1.49119e+06	990098	281497	1.62897e+06	1.30032e+06	408538	712530	1.4282e+06	773422	1.52569e+06	1.21122e+06	1.88233e+06	1.50975e+06	1.49187e+06	1.48939e+06
Pro-Asp-Asp	C13H19N3O8	-	3.99334e+06	5.33183e+06	1.24279e+06	4.38231e+06	5.13492e+06	1.53326e+06	4.04503e+06	3.39464e+06	5.18156e+06	6.54998e+06	6.53027e+06	775933	3.22981e+06	4.74504e+06	969284	6.85668e+06	2.23483e+06	1.42646e+06	2324829	7.97369e+06	3.90621e+06	1.49269e+06	7.15837e+06	8.12491e+06	3.12466e+06	3.0151e+06	3.07455e+06
Glu-Asn-Lys	C15H27N5O7	-	3.32939e+06	2.86581e+06	2.34422e+06	3.09599e+06	3.00289e+06	1.93374e+06	3.53525e+06	3.89748e+06	3.33814e+06	4.82399e+06	4.32248e+06	3.52528e+06	3.79982e+06	3.64999e+06	3.46067e+06	2.8655e+06	3.07363e+06	2.86916e+06	3.03169e+06	2.44767e+06	2.6075e+06	3170363	2.93225e+06	2.4057e+06	2.75284e+06	2.67431e+06	2.7521e+06
Leu-Ile-Asp	C16H29N3O6	-	1.19475e+07	1.39945e+07	1.85097e+07	1.65685e+07	1.53896e+07	2.02933e+07	1.14405e+07	1.72786e+07	1.46706e+07	1.8972e+07	2.08654e+07	1.58367e+07	1.77097e+07	1.6695e+07	9.5153e+06	2.01229e+07	1.59619e+07	1.49591e+07	1.85413e+07	2.0084e+07	1.78656e+07	1.92495e+07	1.75617e+07	2.80455e+07	1.49746e+07	1.47759e+07	1.49848e+07
Lys-Thr-Arg	C16H33N7O5	-	395168	351533	4.34801e+06	594819	1.12217e+06	758272	774785	1.17549e+06	244585	461240	1.75671e+06	1.75838e+06	1.77452e+06	966926	376997	509034	669064	2.44279e+06	2.20315e+06	610775	4.01942e+06	574182	630025	1.11275e+06	1.27887e+06	1.38339e+06	1.28853e+06
Leu-Ala-Phe	C18H27N3O4	-	1.31794e+07	1.35919e+07	1.53775e+07	1.51909e+07	1.28455e+07	1.26079e+07	1.26926e+07	1.27654e+07	1.72374e+07	1.10851e+07	9.63389e+06	1.39665e+07	1.26379e+07	1.05134e+07	1.72564e+07	1.35985e+07	1.46831e+07	1.61549e+07	1.46975e+07	1.09905e+07	1.53683e+07	9.84361e+06	1.26137e+07	1.05706e+07	1.29881e+07	12835008	1.29947e+07
Ile-Glu-Asn	C15H26N4O7	-	1.36482e+06	1.243e+06	651399	305450	1.59061e+06	1.25728e+06	876383	1.18489e+06	889134	1.48564e+06	903420	1.40823e+06	1.70712e+06	1.18886e+06	1.2774e+06	1.6369e+06	1.20079e+06	1.11967e+06	1.40401e+06	1.72391e+06	1.12396e+06	1.64762e+06	1.0296e+06	1.56754e+06	839511	781921	708808
Pro-Asp-Lys	C15H26N4O6	-	794182	865627	831539	1.26635e+06	487042	546864	704181	947985	929979	244012	377454	1.05874e+06	814759	320102	1.1137e+06	543425	972662	1.3669e+06	855830	420011	894691	361670	735006	413147	890997	852331	888412
Phe-Gln-Asp	C18H24N4O7	-	1.15731e+07	1.55581e+07	9.7963e+06	1.83673e+07	3.6438e+07	7.69535e+06	2.96245e+07	3.32896e+07	2.61609e+07	2.27289e+07	6.31619e+07	8.90085e+06	9.02437e+06	3.56099e+07	1.28906e+07	2.30173e+07	3.17353e+07	5.98366e+06	1.13848e+07	1.91411e+07	1.43925e+07	3.66169e+07	2.28082e+07	4.29294e+07	2.16428e+07	2.12662e+07	2.16133e+07
Thr-Lys-Gln	C15H29N5O6	-	1.56608e+06	1.72696e+06	1.92098e+06	1.97692e+06	1.5677e+06	1.30735e+06	1.61931e+06	1.55907e+06	1.68346e+06	1.42944e+06	1.3463e+06	1.5252e+06	1.67489e+06	1.37071e+06	1.59882e+06	1.85094e+06	1.84761e+06	1.64331e+06	1.50772e+06	1.63412e+06	1.61168e+06	1.49088e+06	1808533	1.33151e+06	1.44125e+06	1.42453e+06	1.40924e+06
Tyr-Leu-Gly	C17H25N3O5	-	6.16674e+06	5.84447e+06	9.59676e+06	5896129	6.11564e+06	5.14804e+06	4.63104e+06	3.23339e+06	3.86893e+06	3.3344e+06	2.90368e+06	6.52472e+06	5.39928e+06	3.50523e+06	1.05127e+07	3.94346e+06	3.54924e+06	5.70861e+06	4.26357e+06	3.17886e+06	6.12418e+06	4.06638e+06	3.66309e+06	2.95366e+06	3.72635e+06	3.61621e+06	3.6011e+06
Pro-Thr-Asn	C13H22N4O6	-	6.58433e+06	8.10036e+06	2.29054e+06	5.2115e+06	7.22831e+06	1.00884e+07	6.04654e+06	5.0172e+06	4.71862e+06	1.29325e+07	5.54622e+06	3.53226e+06	6.28863e+06	3607453	2.48795e+06	6.6688e+06	5.33987e+06	3.6769e+06	5.19119e+06	6.696e+06	4.39109e+06	9.43225e+06	6.54071e+06	7.7223e+06	5.6151e+06	5.46499e+06	5.48264e+06
Pro-Met-Ala	C13H23N3O4S1	-	6.18363e+06	3.79916e+06	655643	3.01049e+06	2.47487e+06	4.8718e+06	4.76373e+06	5.08656e+06	5.90207e+06	6.14582e+06	7.22536e+06	3.58234e+06	5.11221e+06	5.68896e+06	6.50951e+06	5.45103e+06	4.06427e+06	1.78974e+06	5.62782e+06	5.35507e+06	3.24965e+06	4.71547e+06	5.86965e+06	5.66714e+06	5.32425e+06	5335096	5.19017e+06
His-Tyr-Val	C20H27N5O5	-	2.18418e+06	2.51806e+06	467072	2.69554e+06	2.46726e+06	2.32224e+06	2.39149e+06	1.69749e+06	2.29798e+06	2.98295e+06	2.10114e+06	578893	1.84212e+06	1.19715e+06	2.23286e+06	1.46545e+06	1.61642e+06	1.21827e+06	660087	1.90103e+06	1.33341e+06	2773957	4.05546e+06	2.71289e+06	1.38095e+06	1.24933e+06	1.35475e+06
Cys-Pro-Lys	C14H26N4O4S1	-	2.18279e+06	679562	1.43693e+06	2.2815e+06	2.94788e+06	3.85049e+06	346723	1.2954e+06	1.5472e+06	3.90778e+06	2.94969e+06	990238	1.92542e+06	2.44612e+06	1.35104e+06	2.08629e+06	1.61615e+06	2.13661e+06	2.63993e+06	3.31774e+06	2.6408e+06	3.89153e+06	3.59642e+06	4.16642e+06	2.49191e+06	2.44034e+06	2.43554e+06
Pro-Arg-Lys	C17H33N7O4	-	1.8266e+06	1.54434e+06	1.657e+06	2.65936e+06	2.71827e+06	2.49256e+06	1.45752e+06	1.92721e+06	1.68488e+06	1.77808e+06	1.67485e+06	1.59262e+06	2.01426e+06	1.60643e+06	2.55595e+06	2.54922e+06	2.31367e+06	1.83993e+06	1.78937e+06	2.82744e+06	1.73455e+06	3.27621e+06	2.02916e+06	2.44344e+06	1.82033e+06	1.85126e+06	1.8068e+06
Pro-Tyr-Gly	C16H21N3O5	-	4.0411e+06	5.2307e+06	7.11932e+06	7.49552e+06	5.47832e+06	5.44466e+06	4.40258e+06	4.78776e+06	5.12759e+06	2.96149e+06	3.9371e+06	1.00568e+07	5.37262e+06	5.71329e+06	7.48422e+06	7.00555e+06	5.62156e+06	1.04564e+07	8.85947e+06	5.51549e+06	6.24288e+06	5.78792e+06	6.09711e+06	7.27025e+06	5.05624e+06	4.98367e+06	5.05851e+06
Pro-Glu-Lys	C16H28N4O6	-	1.06467e+07	1.03971e+07	8.83428e+06	1.05627e+07	7.61252e+06	7.96776e+06	7.94001e+06	7.78396e+06	9.22967e+06	7.20494e+06	6.42836e+06	7.96518e+06	8.22703e+06	7.7419e+06	9.12565e+06	9.58052e+06	9.26023e+06	7.77329e+06	7.21295e+06	5.68227e+06	6.44094e+06	6.72256e+06	1.02718e+07	6.06467e+06	7.35563e+06	7.27257e+06	7.16021e+06
Pro-Ile-Arg	C17H32N6O4	-	3.58736e+06	3.38447e+06	357757	3.11751e+06	4553893	2.59932e+06	2.77576e+06	3.57171e+06	3.48509e+06	4.75667e+06	5.2126e+06	296902	3.11782e+06	4.46259e+06	2.45225e+06	4.50516e+06	3.89465e+06	767858	2.14931e+06	3.78116e+06	2.456e+06	3.94189e+06	3.63199e+06	2.53533e+06	2.63728e+06	2.45741e+06	2.56017e+06
Phe-Cys-Ser	C15H21N3O5S1	-	741374	613685	1.1034e+06	446090	450542	421675	352840	357338	696266	1.20524e+06	463783	1.61376e+06	1.16372e+06	455497	1.02668e+06	1.08003e+06	301255	392831	658642	631343	1.06037e+06	306915	849678	639647	803559	801143	819725
Pro-Lys-Ala	C14H26N4O4	-	1.72778e+06	1.35406e+06	1.04321e+06	1.91351e+06	747281	1.13116e+06	1.10824e+06	402051	665184	725575	442369	631265	1.23496e+06	989314	2.21158e+06	787093	812863	1.05389e+06	1.66598e+06	1.0445e+06	1.04876e+06	690986	351256	891827	611361	596958	588584
Val-Glu-Ala	C13H23N3O6	-	955089	161177	2.05237e+06	2.11816e+06	1.26624e+06	310271	1.36789e+06	860083	1.52973e+06	123987	591991	1.49864e+06	1.19589e+06	1.40365e+06	1.77321e+06	1.30956e+06	339298	145930	902557	1.16799e+06	121793	2.20821e+06	284093	552053	1.62036e+06	1.65732e+06	1.65485e+06
Tyr-Ser-Leu	C18H27N3O6	-	2.08479e+06	2.34626e+06	1.45652e+06	2.06916e+06	1.07265e+06	2.60777e+06	2.16494e+06	1.79829e+06	2.23387e+06	1.6206e+06	1.48947e+06	1.70174e+06	1.46362e+06	1.97794e+06	1.60622e+06	1.23346e+06	1.00309e+06	1.55428e+06	1.7508e+06	1.99405e+06	1.47925e+06	1.41667e+06	1.47983e+06	1.27958e+06	1.63327e+06	1.59769e+06	1.57655e+06
Lys-Glu-Asn	C15H27N5O7	-	1.0603e+07	1.19523e+07	1.5048e+07	1.52811e+07	9.0165e+06	1.10352e+07	9.78349e+06	8.55371e+06	1.02363e+07	9.4095e+06	8.14389e+06	1.05777e+07	1.08824e+07	1.04693e+07	8.91262e+06	9.94353e+06	1.13188e+07	9.75044e+06	9.9329e+06	8.10504e+06	1.1567e+07	5.95447e+06	8.43076e+06	7.26527e+06	9.96175e+06	9.72633e+06	9.6959e+06
Pro-Leu-Met	C16H29N3O4S1	-	3.86479e+06	3.67993e+06	4.86213e+06	4.09997e+06	2.60831e+06	1.41336e+06	2.60634e+06	2.98642e+06	3.94356e+06	2.18593e+06	2208288	4.21237e+06	2.68091e+06	1.51386e+06	4.13165e+06	2.9933e+06	3.06516e+06	4.30654e+06	3.3351e+06	2.48331e+06	4.08393e+06	2.84337e+06	3.85283e+06	1.8811e+06	2.96126e+06	2.96836e+06	2.88584e+06
Gly-Phe-Glu	C16H21N3O6	-	652319	1.45847e+06	5.60654e+06	1.24053e+06	1.59777e+06	1.75185e+06	408825	836805	690389	422788	361129	3.05501e+06	1.70554e+06	808230	2.37362e+06	2.08782e+06	1.14635e+06	3.81451e+06	3.96298e+06	2.09822e+06	5.77467e+06	1.22857e+06	2.13109e+06	2.81486e+06	1.7366e+06	1.79247e+06	1.72828e+06
Lys-Thr-Ser	C13H26N4O6	-	1.07023e+06	1.06319e+06	752882	899206	733476	430531	386043	208130	1.12358e+06	611542	324697	973228	285529	790191	178574	959446	689924	577529	549114	744290	493738	573162	972057	845295	626148	665994	675071
Lys-Glu-Ala	C14H26N4O6	-	5.31165e+06	3.64711e+06	4.46784e+06	2.86178e+06	3.84439e+06	2.52766e+06	2.78677e+06	2.64502e+06	2.68821e+06	2.47568e+06	3.72662e+06	3.26488e+06	3.57304e+06	2.95263e+06	3.49421e+06	6.19452e+06	4.53484e+06	3.53033e+06	3.56159e+06	4.24553e+06	5.19598e+06	2.92807e+06	5.15516e+06	4.9285e+06	3.81451e+06	3.84742e+06	3.84817e+06
Pro-Pro-Asp	C14H21N3O6	-	4.39096e+06	3.26761e+06	5.76524e+06	4.91409e+06	3.50237e+06	3.18873e+06	3.30967e+06	3.00404e+06	2.43216e+06	2.66383e+06	3.98223e+06	4.52352e+06	1.80144e+06	3.3576e+06	4.93289e+06	4.38395e+06	3.93271e+06	4.68022e+06	4.67643e+06	2.64948e+06	3.54885e+06	2.15985e+06	3.04434e+06	3.76876e+06	3.50193e+06	3.44145e+06	3.4355e+06
Met-Pro-Met	C15H27N3O4S2	-	1.3416e+06	1.16787e+06	374627	653990	865387	2.18519e+06	2.67784e+06	839755	945716	3.86248e+06	4.15997e+06	678871	1.12849e+06	1.90506e+06	1.21163e+06	1.44001e+06	860536	795488	934208	1.07701e+06	593669	622218	940591	1.06406e+06	862490	851164	850540
Pro-Asn-Ser	C12H20N4O6	-	4.00771e+07	4.13056e+07	4.65607e+06	1.89339e+07	3.35752e+07	4.72159e+07	3.27503e+07	2.06053e+07	2.10345e+07	4.77883e+07	4.25286e+07	6.5825e+06	3.54846e+07	2.41374e+07	1.14063e+07	3.86655e+07	1.52191e+07	8.953e+06	1.5253e+07	3.01414e+07	1.2712e+07	3.72281e+07	3.344e+07	3.2282e+07	2.57916e+07	2.58935e+07	2.48918e+07
Ile-Pro-Ser	C14H25N3O5	-	578877	3.35853e+06	5.54605e+06	3.98742e+06	2.50517e+06	2.52106e+06	2.58458e+06	2.07319e+06	671925	72999.6	962711	4.16841e+06	2.61425e+06	2.47148e+06	2.87433e+06	828214	1.85757e+06	3.98125e+06	3.02005e+06	1.90401e+06	1.55226e+06	2.06173e+06	1.59701e+06	928414	1.74104e+06	1.87504e+06	1.84012e+06
Phe-Asn-Lys	C19H29N5O5	-	5.72502e+07	5.67784e+07	7.15102e+07	6.87915e+07	6.50623e+07	4.29153e+07	5.17544e+07	5.8858e+07	5.96102e+07	3.87608e+07	5.12737e+07	6.57586e+07	4.70108e+07	5.83202e+07	6.96832e+07	6.67107e+07	6.01365e+07	6.15291e+07	5.30544e+07	4.22338e+07	56969436	4.24396e+07	4.81247e+07	5.04729e+07	4.45624e+07	4.38625e+07	4.40141e+07
Phe-Pro-Phe	C23H27N3O4	-	1.62685e+06	2.18338e+06	3.57629e+06	2.10927e+06	414347	784493	1.16597e+06	1.0404e+06	2.11099e+06	452181	443601	2.90395e+06	1.85698e+06	1.67754e+06	2.26215e+06	1.38916e+06	1.70862e+06	2.48839e+06	2.21815e+06	1.40417e+06	2.66219e+06	799974	1.36756e+06	463970	1.88345e+06	1.82631e+06	1.8896e+06
2-[2-[(2-Amino-3-phenylpropanoyl)amino]propanoylamino]-3-hydroxypropanoic acid	C15H21N3O5	-	7.64541e+06	4.25059e+06	2.42798e+06	3.16158e+06	4.21945e+06	5.81312e+06	4.22024e+06	4.32085e+06	4.45108e+06	4.99792e+06	6.67465e+06	3317769	4.51138e+06	5.13449e+06	5.3064e+06	5.73094e+06	3.55111e+06	3.50641e+06	3.71758e+06	3.17623e+06	3.23837e+06	4.98626e+06	4.22022e+06	6.04189e+06	4.54142e+06	4.50049e+06	4.40845e+06
Leu-Pro-Trp	C22H30N4O4	-	901217	642313	788864	851901	3.56641e+06	574510	680714	970548	844002	681810	893912	682074	671802	1.81454e+06	779770	3.09611e+06	953341	679195	544506	642169	1.14611e+06	549163	743139	773304	773900	772201	768996
Pro-Lys-Met	C16H30N4O4S1	-	1.29988e+06	886908	584339	4.44226e+06	2.37362e+06	2.73846e+06	864936	1.78606e+06	877782	1.80084e+06	2.3193e+06	398049	1.75142e+06	1.14743e+06	643809	2.23244e+06	1.28085e+06	1.09509e+06	992038	2.43373e+06	763995	1.58489e+06	1.39671e+06	2.75885e+06	1.42639e+06	1.42602e+06	1.45069e+06
Val-Lys-Ser	C14H28N4O5	-	1.24919e+06	668741	565784	778541	651803	613721	438140	1.30256e+06	623016	527554	345168	680257	411050	411478	588013	468819	488334	434505	415408	529467	463973	423318	593504	373816	609086	609036	606404
Ser-Ile-Ser	C12H23N3O6	-	950280	1.08548e+06	210152	2.02965e+06	765072	2.09943e+06	1.28898e+06	1.37742e+06	1.24854e+06	857088	739308	2.4074e+06	1.27006e+06	1.15041e+06	1.69577e+06	2.23446e+06	1.50643e+06	2.12562e+06	265847	1.38089e+06	1.40455e+06	867774	1.01826e+06	1.03627e+06	1.28298e+06	1.25468e+06	1.25054e+06
Pro-His-Gly	C13H19N5O4	-	682911	723512	1.51675e+06	435666	2.58387e+06	374900	1.3298e+06	804003	738260	1.02677e+06	510485	1.34462e+06	1.29867e+06	1.28093e+06	775002	561892	2.30113e+06	2.17866e+06	1.35344e+06	394244	2.4994e+06	2.74964e+06	485456	2.38594e+06	1.36696e+06	1.36657e+06	1.3787e+06
N-Acetyl-S-farnesyl-L-cysteine	C20H33NO3S	-	2.68446e+06	2.79363e+06	1.44396e+06	3.32228e+06	1.71358e+06	1.23496e+06	1.95588e+06	2.29856e+06	3.01762e+06	1.20824e+06	1.01499e+06	3.42198e+06	1.87484e+06	1.23626e+06	4.74687e+06	1.36635e+06	2.04611e+06	3.72643e+06	2.79598e+06	826577	1.87326e+06	1.55313e+06	2.03037e+06	514096	1.99342e+06	1.93359e+06	1.99031e+06
Phe-Glu-Tyr	C23H27N3O7	-	4.69888e+06	4.86725e+06	1.29548e+07	2.45823e+06	5.48282e+06	5.33223e+06	2.88901e+06	1.6682e+06	3.08e+06	2.18457e+06	7.37911e+06	7.25627e+06	3.72183e+06	9.72755e+06	4.62373e+06	5.59882e+06	4.84146e+06	1.97035e+06	1.26954e+07	1.15793e+07	8.24069e+06	6.21084e+06	4.01784e+06	4.32031e+06	4.53305e+06	4.61799e+06	4.41254e+06
Pro-Ala-Phe	C17H23N3O4	-	2.38049e+06	2.43413e+06	3.58037e+06	1.76293e+06	3.23189e+06	2.13046e+06	1.36813e+06	1.89256e+06	2.28888e+06	1.37107e+06	3.78154e+06	3.29723e+06	989233	6845300	1.85128e+06	2.09546e+06	3.07031e+06	348408	5.90211e+06	5.44849e+06	2.7678e+06	3.60588e+06	2.48328e+06	1.48483e+06	2.59578e+06	2.68337e+06	2.55799e+06
Phe-Ile-Phe	C24H31N3O4	-	393114	185346	1.36583e+06	1.29469e+06	332378	257085	753230	1.6955e+06	1.05827e+06	344671	702770	1.31273e+06	462297	936755	411798	556841	300101	1.58168e+06	118362	449921	600736	471479	177725	255019	566620	546634	594799
Lys-Glu-Lys	C17H33N5O6	-	167656	1.23434e+06	671424	1.07767e+06	902731	911698	1.25798e+06	1.13643e+06	369697	864421	889075	539353	752968	343329	818291	450252	1.69421e+06	512813	482941	601909	668787	1.33829e+06	1.48014e+06	1.55227e+06	969941	984795	985085
Lys-Asp-Asp	C14H24N4O8	-	882907	866334	1.06714e+06	867359	601263	604474	75528.3	788901	729206	165693	368530	658294	703949	602469	853977	453356	659872	854850	608479	86351.2	590836	189411	125018	236243	547269	582365	577246
Val-Val-Val-Gly-Gly	C19H35N5O6	-	1.03775e+06	954004	324945	558307	252061	950901	519225	785862	1.27189e+06	1.1948e+06	1.33688e+06	760523	1.31445e+06	1.11117e+06	1.37429e+06	515010	813612	504675	1.51091e+06	418906	341192	716928	955491	1.14675e+06	901389	871561	904704
Tyr-Val-Arg	C20H32N6O5	-	1.42094e+06	836069	889965	2.02849e+06	1.3976e+06	673469	1.57518e+06	584943	1.88264e+06	423210	660513	1.58837e+06	652936	1.8218e+06	1.19697e+06	1.19416e+06	2.25222e+06	1.14198e+06	733780	403300	1.51971e+06	658003	773058	460239	1.1516e+06	1.10944e+06	1.17678e+06
Val-Val-Asp	C14H25N3O6	-	236240	214320	135436	61072.5	360351	157108	469146	253318	274955	157674	205881	32935.8	172772	196973	221649	305466	378656	205039	138750	147568	204666	269658	129215	202056	304510	311412	303859
Arg-Glu-Lys	C17H33N7O6	-	479037	712109	1.42725e+06	1.05946e+06	808128	463550	765442	939500	928732	479775	691593	1.30403e+06	732436	788000	1.40291e+06	773029	539884	1.15108e+06	726123	446569	921937	625360	359936	227642	797462	769043	794749
Pro-Val-Glu	C15H25N3O6	-	724798	963404	519802	809776	609821	4.88369e+06	1.06324e+06	2.18024e+06	1.64842e+06	882441	974049	979373	360429	818116	941663	728693	435278	584703	445119	847891	916160	240705	541416	379888	977476	976068	966363
Asp-Pro-Thr	C13H21N3O7	-	53277.6	240413	5.33786e+06	3.12451e+06	323886	2.96378e+06	848209	241083	50059.1	3.41041e+06	800452	2.7184e+06	2.93149e+06	1.52205e+06	1.20086e+06	2.05957e+06	610421	1.61725e+06	1.17358e+06	4.52804e+06	966459	796038	71967.8	1.47799e+06	1.0008e+06	974454	979578
Ile-Leu-Leu-Gly-Ala	C23H43N5O6	-	503600	489145	1.19299e+06	618260	602540	660721	818217	954358	389549	223943	587939	451860	401071	493129	397457	890855	643769	602774	637147	427820	651398	415538	131354	209138	606643	539372	592460
Gly-Leu-Cys	C11H21N3O4S1	-	9.83761e+06	1.08547e+07	8.31495e+06	1.13424e+07	9.88369e+06	1.13755e+07	1.10381e+07	9.50149e+06	1.09511e+07	1.06126e+07	9.37961e+06	1.01936e+07	1.00846e+07	8.1106e+06	1.23531e+07	1.18361e+07	1.14686e+07	1.07006e+07	1.10161e+07	1.00769e+07	1.06869e+07	1.15563e+07	1.37082e+07	1.18023e+07	1.19856e+07	1.18313e+07	1.17503e+07
Pro-Met-Lys	C16H30N4O4S1	-	2.38915e+06	1.69021e+06	3.87411e+06	2.53175e+06	2.17114e+06	2.73108e+06	977473	1.58241e+06	845807	2.98125e+06	1.0868e+06	3.45808e+06	4.3627e+06	1.92363e+06	1.4416e+06	4.54376e+06	1.42903e+06	244569	947557	1.07556e+06	1.16585e+06	3.90472e+06	539492	2.07487e+06	1.4661e+06	1.35534e+06	1.5034e+06
Val-Glu-Phe-Asp	C23H32N4O9	-	1.91023e+06	2.55507e+06	3.74486e+06	2.43862e+06	2.08514e+06	2.328e+06	1.48065e+06	1.61717e+06	2.48781e+06	1.45024e+06	1.20058e+06	3.11492e+06	2.44905e+06	1.65379e+06	2.80996e+06	2.2339e+06	2.62349e+06	2.94024e+06	3.03574e+06	1.33215e+06	2.79267e+06	2.00923e+06	2.19452e+06	1.88104e+06	2.05502e+06	2.05395e+06	2.0786e+06
Thr-Arg-Lys	C16H33N7O5	-	618838	661886	1.76793e+06	1.3097e+06	1.6333e+06	520980	477397	1.28182e+06	862004	738311	5559075	1.17973e+06	1.37206e+06	1.90783e+06	631531	853666	630772	586976	3.34205e+06	1.25148e+06	2.44944e+06	3.78585e+06	1.58191e+06	5.48244e+06	664747	693484	653034
Pro-Gln-Ala	C13H22N4O5	-	1.07936e+06	804156	1.28978e+06	351935	1.01072e+06	858762	1.0473e+06	1.26077e+06	997358	669008	503439	960448	707209	301298	840400	462273	1.05784e+06	779448	809433	745262	390718	778796	1.07257e+06	634548	911725	855665	913121
Pro-Phe-Gln	C19H26N4O5	-	319083	869282	705157	431898	1.15832e+06	888070	181792	33112.4	431355	368630	289420	1.73502e+06	206879	29728.8	1.21484e+06	482726	529373	1.86852e+06	1.33526e+06	92863.1	3.88881e+06	669152	676715	279479	1.18603e+06	1.1837e+06	1.12748e+06
Ile-Val-Asn	C15H28N4O5	-	678042	224463	902240	496368	865397	127540	360239	728658	1.08385e+06	332863	145930	630849	612632	564717	839194	621100	560222	630307	656313	528103	475801	501410	578629	561648	505318	496271	507771
Met-Lys-Asp	C15H28N4O6S1	-	404936	374448	353061	565593	706734	365582	203771	159801	299065	906069	257798	350512	529430	122164	926848	578989	374856	321794	229813	197975	257998	129746	206681	283679	506798	518993	545773
Pro-Tyr-Phe	C23H27N3O5	-	2.11959e+06	2.67099e+06	3.27843e+06	1.69958e+06	2.60052e+06	2.68912e+06	1.85752e+06	2.35396e+06	2.10612e+06	4.84413e+06	2.74826e+06	3.41922e+06	3.29435e+06	2.10645e+06	2.25401e+06	3.3897e+06	1.53213e+06	1.89584e+06	1.71039e+06	2.92855e+06	1.517e+06	1.12693e+06	1.43322e+06	2.34121e+06	2.09664e+06	2.06279e+06	2.06747e+06
Phe-Phe-Ser	C21H25N3O5	-	888324	6.17614e+06	107434	315817	4.12249e+06	380952	694430	810125	892810	116403	340075	117439	1.27641e+06	614957	1.76346e+06	2.19629e+06	1.44406e+06	2.17987e+06	168543	173071	1.95494e+06	857942	1.17853e+06	429801	691436	701715	735471
Ala-Val-Asn	C12H22N4O5	-	6.98902e+06	7.87297e+06	5.78992e+06	1.24593e+07	1.17192e+07	5.266e+06	4.85047e+06	5.77867e+06	1.97412e+07	8.62426e+06	7.30897e+06	5.16057e+06	4.30267e+06	1.02967e+07	1.1139e+07	9.22979e+06	7.57312e+06	3.42303e+06	8.96884e+06	9.76783e+06	8.09157e+06	6.23143e+06	9.41576e+06	6.76381e+06	5.24607e+06	5.21911e+06	5.18923e+06
Tyr-Phe-Asp	C22H25N3O7	-	1.37098e+07	2.14743e+07	1.29013e+07	1.08344e+07	1.44371e+07	1.87363e+07	2.50018e+07	7.32023e+06	4.56836e+06	3.14382e+07	2.35589e+07	3.10485e+06	2.39005e+07	2.24406e+07	2.45539e+07	4.95519e+06	2.71528e+07	1.59616e+07	1.32377e+07	1.657e+07	6.69255e+06	2.0753e+07	1.845e+07	7.19756e+06	5.00182e+06	4.64233e+06	5.20689e+06
Leu-Asp-Ser	C13H23N3O7	-	2.22431e+06	2.11618e+06	1.82732e+06	3.7875e+06	2.13666e+06	1.51875e+06	1.66352e+06	1.48981e+06	2.13557e+06	1.88674e+06	2.00773e+06	1.73883e+06	1.87185e+06	1.74277e+06	4.2496e+06	1.60293e+06	1.86406e+06	1.31308e+06	1.22039e+06	1.30542e+06	1.56361e+06	2.28381e+06	1.71003e+06	1.09529e+06	2.55385e+06	2.64444e+06	2.63531e+06
Phe-Glu-Met	C19H27N3O6S1	-	294847	5.8081e+06	1.35264e+08	4.38894e+07	2.10733e+06	6.0679e+06	720287	1.80908e+07	283816	1.00067e+07	4.7082e+06	1.98914e+07	1.1628e+07	1.05171e+07	9.54453e+06	5.21701e+07	3.81518e+07	2.77419e+07	2.2563e+07	1.52329e+07	1.23519e+07	4.77499e+06	4008697	3.06382e+07	3.92464e+06	3.66461e+06	3.55875e+06
Ala-Pro-Gln	C13H22N4O5	-	4.28313e+06	4.50343e+06	2.89537e+06	3.3015e+06	2.67619e+06	2.85697e+06	2.41082e+06	3.14549e+06	3.23032e+06	4.53932e+06	2.39929e+06	2.44686e+06	4.04812e+06	2.65603e+06	2.42788e+06	2.79086e+06	3.8452e+06	1.91918e+06	2.57965e+06	2.72486e+06	1.88427e+06	3.68334e+06	4.38093e+06	1.08392e+06	2.32337e+06	2.53103e+06	2.40693e+06
Leu-Leu-Arg	C18H36N6O4	-	1.90837e+06	2.8136e+06	814476	2.39409e+06	763712	1.39479e+06	1.04465e+06	884052	3.32025e+06	674453	1.15339e+06	2.31351e+06	2.24218e+06	814516	1.56397e+06	1.60582e+06	2.03689e+06	568531	1.27643e+06	1.36844e+06	877361	2.00714e+06	2.02584e+06	949036	1.29867e+06	1.29035e+06	1.34471e+06
Val-Asn-Lys	C15H29N5O5	-	1.22577e+06	3.20946e+06	2.85319e+06	3.36578e+06	2.43258e+06	1.45823e+06	1.54589e+06	2.66168e+06	3.38044e+06	1.70845e+06	2.07369e+06	1.18304e+06	3.11612e+06	1.05233e+06	2.68888e+06	3.43131e+06	5.72289e+06	338296	2.83186e+06	1692073	2.77551e+06	3.67713e+06	2.95961e+06	1.65399e+06	1.83701e+06	1.86581e+06	1.92285e+06
Gln-Pro-Ser	C13H22N4O6	-	1.50206e+06	1.07582e+06	2.5564e+06	1.52723e+06	1.76073e+06	258709	566532	568795	1.17226e+06	695400	781381	1.82242e+06	826078	1.63736e+06	1.24627e+06	1.22337e+06	1.04462e+06	547630	595478	653098	1.69533e+06	313684	491604	201615	955704	924840	904077
Lys-Pro-Lys	C17H33N5O4	-	7.06164e+06	1.11044e+07	3.27239e+07	1.32069e+07	1.4027e+07	1.568e+07	9.32626e+06	1.05232e+07	4.68135e+06	1.38763e+07	1.10276e+07	8.67629e+06	1.54757e+07	1.14436e+07	5.99808e+06	1.56437e+07	1.05338e+07	1.77431e+07	9.52662e+06	1.96605e+07	8.23156e+06	3.80876e+06	7.77166e+06	1.21947e+07	1.01154e+07	1.07229e+07	9.55656e+06
Tyr-Thr-Thr	C17H25N3O7	-	2.77557e+06	2.01826e+06	154184	1.063e+06	3.23056e+06	3.35588e+06	3.27558e+06	92111.6	2.38699e+06	1.21853e+06	438890	1.74503e+06	193294	3.08972e+06	1.79023e+06	843701	181287	2.08838e+06	759881	126083	6.14265e+06	1.14643e+06	1.50343e+06	117341	5.10987e+06	5.03553e+06	5.06233e+06
Lys-Ala-Glu	C14H26N4O6	-	2.14409e+06	1.98098e+06	2.67616e+06	822723	2.45034e+06	1.1975e+06	1.45303e+06	746833	1.85654e+06	1.97807e+06	694580	1.93094e+06	1.57861e+06	446983	1.41393e+06	2.00566e+06	1.02163e+06	1.40477e+06	2.03541e+06	1.50758e+06	2.49148e+06	2.02725e+06	2.20303e+06	2.0638e+06	1.38737e+06	1.35564e+06	1.34142e+06
Glu-Pro-Trp	C21H26N4O6	-	992430	1.66313e+07	6.83785e+08	1.88389e+08	7.29005e+06	1.36961e+07	1.08004e+08	8.18983e+07	6.03266e+07	4.21511e+07	9.96635e+06	7.67966e+07	4.84624e+07	44883992	3.2655e+07	2.44173e+08	1.69652e+08	1.07561e+08	9.14889e+07	5.3168e+07	4.64191e+07	1.26406e+07	9.65467e+06	1.49939e+08	7.74879e+06	7.67667e+06	7.62453e+06
Pro-Phe-Lys	C20H30N4O4	-	293501	409219	586801	341935	319321	270288	415873	254642	834681	196835	279293	290722	119543	287618	556959	465431	592156	788459	544352	87721	654448	230945	379609	81019	391678	426074	433717
Leu-Ile-Ser	C15H29N3O5	-	864396	2.81138e+06	9.45541e+06	1.30662e+07	8.03577e+06	1.88881e+07	6.01041e+06	1.46958e+07	2.35635e+06	3.6217e+07	5.87094e+06	5.16138e+06	2.57795e+07	1.30961e+07	3.24417e+06	3.60252e+07	1.07376e+07	5.43979e+06	5.6635e+06	7.81193e+06	4.49978e+06	198571	3.98323e+06	7.90918e+06	1.83664e+06	1.96335e+06	1.68685e+06
His-Nap-OH	C25H22N4O6	-	7.8472e+06	1.25308e+07	6.15593e+06	8.23437e+06	9.19179e+06	1.16126e+07	1.18146e+07	7.55839e+06	9.93589e+06	1.35225e+07	6.09457e+06	6.48529e+06	8.9048e+06	1.26015e+07	8.94202e+06	1.51421e+07	1.5115e+07	7.57897e+06	8.655e+06	1.18922e+07	5.95666e+06	1.03979e+07	1.57387e+07	6.64454e+06	8.28898e+06	8.57416e+06	8.34156e+06
Pro-Val-Asn	C14H24N4O5	-	4.45836e+06	3.96784e+06	5.08332e+06	5.34791e+06	5.78571e+06	4.27409e+06	3.5702e+06	3.88046e+06	3.6418e+06	5.11972e+06	3.58312e+06	6.84569e+06	4.70417e+06	4.00004e+06	4.42812e+06	5.22022e+06	3.34729e+06	1.74541e+06	3.49298e+06	3.06342e+06	4.13794e+06	2.90131e+06	3.55452e+06	3.39771e+06	4.10531e+06	4.29878e+06	4.30743e+06
Lys-Tyr-Cys	C18H28N4O5S1	-	574356	605930	874388	299117	2.99929e+06	1.94902e+06	1.47103e+06	2.44771e+06	744850	628772	5.37648e+06	123314	603613	7.35776e+06	155645	1.03374e+06	1.9083e+06	115114	644747	1.2567e+06	842318	2.94519e+06	759369	4.00687e+06	1.59304e+06	1.55218e+06	1.59257e+06
Lys-Leu-Cys	C15H30N4O4S1	-	134016	292792	494536	652259	297114	151429	321415	515899	561163	129901	156784	308560	271397	228218	729154	162306	212797	342247	806865	297308	335467	828310	1.08975e+06	116070	378061	364298	394197
Lys-Asn-Cys	C13H25N5O5S1	-	24564.3	88469.3	155942	143985	652749	405682	123592	546390	127180	92316.9	592221	289230	282581	488739	62822.6	351310	225038	53907.7	169653	213854	213740	193715	61573.7	581235	371135	363552	361550
Pro-Thr-Arg	C15H28N6O5	-	964607	938627	1.49896e+06	919776	1.09496e+06	639482	1.05784e+06	1.39688e+06	1.12674e+06	555855	686442	1.87985e+06	894433	1.4269e+06	1.70379e+06	780153	940062	1.45494e+06	840317	746561	1.2346e+06	635500	906084	590618	955064	952178	952134
Asp-Leu-Arg	C16H30N6O6	-	1.44607e+06	1.08155e+06	1.08263e+06	212810	1.25277e+06	704120	1.08892e+06	1.21012e+06	881294	1.49694e+06	1.00309e+06	1.09809e+06	1.17875e+06	1.07264e+06	1.33538e+06	329362	628279	968876	885252	1.24521e+06	718949	869557	103667	434650	1.34991e+06	1.34872e+06	1.33071e+06
Val-Cys-Arg	C14H28N6O4S1	-	607064	1.99206e+06	2.08044e+06	1.04091e+06	1.28822e+06	1.76109e+06	1.67066e+06	772012	242072	276142	1231727	2.39486e+06	1.34373e+06	382912	582936	475126	549161	1.54187e+06	2.13047e+06	874134	2.03202e+06	1.35509e+06	190344	636509	1.10162e+06	1.28827e+06	1.30519e+06
Lys-Cys-Glu	C14H26N4O6S1	-	1.49345e+06	1.10181e+06	1.14533e+06	2.60358e+06	3.04626e+06	2.23658e+06	948827	1.73799e+06	329004	2.14069e+06	1.37875e+06	565622	2.67105e+06	1.67045e+06	702334	3.44111e+06	1.61186e+06	463337	965702	3.4719e+06	765726	776433	1.76426e+06	3.28346e+06	1.38946e+06	1.39399e+06	1.38264e+06
Met-Pro-Tyr	C19H27N3O5S1	-	456031	1.008e+06	1.14823e+06	907226	1.38979e+06	1.17898e+06	899084	894129	865623	677438	294235	2.2474e+06	968488	95522.7	1.61032e+06	812196	826604	1.82734e+06	1.45569e+06	223663	5.87833e+06	1.13752e+06	798311	666102	1.27108e+06	1.2572e+06	1.25639e+06
Val-Lys-Gly	C13H26N4O4	-	83305.2	226115	85630.1	50898.5	289405	313143	73132.1	147828	225762	234946	338842	241173	353752	72802.1	119546	131308	79490.7	97204.3	157990	180603	251699	50840.4	279519	73293.4	314731	305516	315057
Leu-Gln-Asp	C15H26N4O7	-	98578.6	177362	69165.5	188019	153440	497936	110314	172030	177214	76023.2	132980	412719	72906.3	109610	128736	12353.6	170086	486040	221573	134565	1.25227e+06	270659	443392	16377.9	551150	550402	561003
Lys-Asp-Gly	C12H22N4O6	-	4.51574e+06	4.16514e+06	3.90557e+06	3.44451e+06	1.83742e+06	3.13615e+06	2.96699e+06	3.22988e+06	3.44909e+06	3.52429e+06	3.10663e+06	2.92463e+06	3.61768e+06	3.24516e+06	3.51488e+06	3.80772e+06	3.29433e+06	3.19624e+06	2.62101e+06	2.51027e+06	2.76011e+06	3.07426e+06	4.38146e+06	3.17448e+06	2.78864e+06	2.71323e+06	2.77609e+06
Met-Phe-Met	C19H29N3O4S2	-	220705	276633	1.81277e+06	971024	77983.8	378263	69010.5	422226	356518	232197	279336	101565	781275	283573	997334	1.53226e+06	337574	384299	1.42175e+06	613847	869976	620553	446169	384943	363122	366126	331169
Lys-Cys-Asp	C13H24N4O6S1	-	1.57667e+06	1.45829e+06	904517	1.03273e+06	1.01126e+06	808928	1.03831e+06	1.35941e+06	1.17252e+06	1.73905e+06	1.07866e+06	341449	1.38094e+06	995609	696256	1.34702e+06	1.56879e+06	558495	1.18737e+06	1.09498e+06	832888	1.88338e+06	2.10962e+06	1.08762e+06	1.26377e+06	1.2138e+06	1.24132e+06
Tyr-Leu-Met	C20H31N3O5S1	-	1.38237e+06	1.57e+06	504798	999737	1.50735e+06	1.16972e+06	1.32249e+06	1.34974e+06	1.72823e+06	1.17416e+06	540895	1.08061e+06	1.30071e+06	1.28632e+06	1.3693e+06	938646	1.28198e+06	1.33577e+06	1.22562e+06	924630	956224	1.74536e+06	1.99529e+06	1.06974e+06	1.40748e+06	1.37854e+06	1.40965e+06
Thr-Cys-Asn	C11H20N4O6S1	-	2.16353e+06	2.38363e+06	2.41473e+06	2.70687e+06	2.28166e+06	1.88155e+06	2.27117e+06	2.29617e+06	2.96564e+06	3.09538e+06	1.03118e+06	1.08989e+06	2.04273e+06	1.19506e+06	1.97389e+06	2.4351e+06	2.91423e+06	1.20371e+06	1.50404e+06	1.33129e+06	2.04912e+06	2.76682e+06	1.77432e+06	2.67232e+06	1.85075e+06	1.9536e+06	2.03564e+06
Phenylalanylcysteine	C12H16N2O3S	-	1.21674e+08	9.19864e+07	1.36283e+08	1.34811e+08	1.20176e+08	1.18595e+08	7.54722e+07	8.36461e+07	9.34237e+07	1.07758e+08	9.19327e+07	9.79471e+07	9.27955e+07	9.28874e+07	9.17649e+07	1.33063e+08	6.59805e+07	8.77435e+07	6.48052e+07	3.61593e+07	7.68944e+07	8.5714e+07	7.97698e+07	1.99317e+08	5.57288e+07	5.76425e+07	5.32013e+07
Asn-Phe-Lys	C19H29N5O5	-	4.69152e+06	5.23589e+06	4.20586e+06	4.33944e+06	1.14876e+07	5.64755e+06	6.80702e+06	9.22953e+06	9.81135e+06	3.82462e+06	4.95473e+06	8.64607e+06	8.05163e+06	4.24922e+06	1.23069e+07	5.98066e+06	4.52084e+06	1.30799e+07	8.61692e+06	1.21999e+07	3.64786e+06	5.23253e+06	8.70728e+06	1.77573e+07	4.24628e+06	3.82134e+06	4.64123e+06
Lys-Tyr-Asp	C19H28N4O7	-	1.28669e+06	1.60212e+06	1.44995e+06	1.23324e+06	1.14597e+06	1.25606e+06	1.40222e+06	1.66088e+06	1.76288e+06	981075	896799	1.232e+06	1.24946e+06	979795	966580	902471	1.25444e+06	1.48047e+06	1.21958e+06	949352	1.07589e+06	870204	913282	562181	1.22627e+06	1.13835e+06	1.17166e+06
Val-Thr-Lys	C15H30N4O5	-	1.23693e+09	1.71595e+09	1.26896e+09	2.89252e+09	2.03043e+09	1.32106e+09	2.39822e+09	8.66919e+08	1.81657e+09	4.73299e+09	1.15519e+09	1.31707e+09	9.66949e+08	1.10217e+09	2.01433e+09	8.20076e+08	8.70014e+08	1.93297e+09	2.15204e+09	9.24331e+08	4.10215e+09	1.12092e+09	7.51912e+08	1.49256e+09	3.08204e+07	3.26541e+07	3.16385e+07
N-Acetylvanilalanine	C12H15NO5	-	2.92354e+07	2.70723e+07	12639074	2.01872e+07	2.33509e+07	2.2506e+07	1.98822e+07	1.86107e+07	23888428	2.2344e+07	2.56004e+07	1.67646e+07	1.70502e+07	2.29593e+07	2.42255e+07	2.10016e+07	1.36719e+07	1.44906e+07	1.19868e+07	1.66696e+07	1.56877e+07	1.41716e+07	1.52131e+07	1.46867e+07	1.67459e+07	1.66386e+07	1.63638e+07
Gln-Ala-Lys	C14H27N5O5	-	4.14445e+06	4.5536e+06	5.81713e+06	2.89422e+06	3.44547e+06	2.12186e+06	2.51439e+06	3.30211e+06	3.84124e+06	5.22098e+06	3.32312e+06	5.06605e+06	5.2983e+06	3.54688e+06	3.76924e+06	5.8742e+06	3.61524e+06	4.13345e+06	3.60948e+06	2.54839e+06	4.47155e+06	1.73071e+06	2.44152e+06	2.63486e+06	3.43531e+06	3.35848e+06	3.44166e+06
Val-Glu-Trp	C21H28N4O6	-	1.13841e+06	845722	1.59683e+06	971415	842562	343698	1.17884e+06	570993	720582	2.07087e+06	1.26722e+06	367385	2.25914e+06	683349	913143	926755	934819	538921	873769	1.00508e+06	605244	869048	444457	909183	961536	913220	956390
Ser-Asp-Ile-Glu-Val	C23H39N5O11	-	356499	118412	343323	300101	186520	947397	239521	110985	58633.7	146262	234640	373127	677056	281137	295125	185964	196566	203882	108601	206927	100399	977506	554267	657688	225325	215094	211838
Asn-Nap-OH	C22H19N3O7	-	3.6759e+06	3.52232e+06	6.41256e+06	6.64917e+06	1.22537e+07	1.00846e+07	6.76553e+06	1.1572e+07	4.28421e+06	6.18951e+06	5.31082e+06	4.66296e+06	5.22878e+06	5.23325e+06	3.53093e+06	1.07915e+07	5.30007e+06	4.64473e+06	5.80294e+06	5.22963e+06	3.97873e+06	3.74882e+06	6.3829e+06	1.27155e+07	6.09955e+06	5.94235e+06	6.11327e+06
Val-Lys-Asp	C15H28N4O6	-	3.58705e+06	2.91386e+06	3.78455e+06	3.87212e+06	3.09562e+06	3.09927e+06	2.63664e+06	3.52068e+06	3.40836e+06	2.57971e+06	2.90107e+06	3.75574e+06	2.78889e+06	3.37021e+06	3.50355e+06	3.53393e+06	3.22277e+06	3.07947e+06	3.13521e+06	2.77769e+06	3.3369e+06	2.85714e+06	3.98948e+06	3.39404e+06	3.27359e+06	3.23737e+06	3.27508e+06
Arg-Pro-Gly	C13H24N6O4	-	191431	1.30904e+06	615715	2.11727e+06	4.13572e+06	5.00413e+06	1.8552e+06	1.95076e+06	1.2317e+06	1.29545e+06	7.72347e+06	1.07818e+06	4.57774e+06	9.77674e+06	1.39271e+06	6.37675e+06	2.69169e+06	3.39366e+06	6.72316e+06	4.82595e+06	1.48624e+06	6.38481e+06	2.60468e+06	9.23438e+06	2.85544e+06	2.75055e+06	2.66596e+06
Gly-Asp-Ser	C9H15N3O7	-	3.09465e+06	2.95495e+06	533175	714619	2.81511e+06	2.21995e+06	2.17694e+06	2.29644e+06	2.84791e+06	2.03602e+06	1.86708e+06	1.93773e+06	1.21972e+06	1.88982e+06	3.2112e+06	1.68119e+06	1.9351e+06	1.97992e+06	1.37794e+06	645979	2.00664e+06	1.48509e+06	2.01472e+06	1.04897e+06	2.09433e+06	2.04986e+06	2.08848e+06
L-Leu-L-leu-L-tyr	C21H33N3O5	-	709847	415848	230807	359003	339351	249539	107013	161919	346748	186149	196377	293712	124357	230621	214503	179453	173810	203357	226710	184307	186508	72743.4	220970	218367	325516	331593	288688
Gly-Glu-Trp	C18H22N4O6	-	1.75369e+06	4.91165e+06	9.69475e+06	985063	3.61362e+06	1319133	2.42158e+06	3.02734e+06	2.13799e+06	3.53329e+06	2.38911e+06	7.59625e+06	4.50016e+06	1.8047e+06	3.70299e+06	9.44151e+06	2.39347e+06	3.36673e+06	3.01321e+06	1.81798e+06	3.58213e+06	184654	369192	2.75382e+06	2.21352e+06	2.0562e+06	2.10394e+06
Lys-Met-OH	C11H23N3O3S	-	1.57304e+06	166059	808416	1.16995e+06	1.9198e+06	1.94068e+06	339687	1.32386e+06	324917	5.79726e+06	509288	516926	2.34165e+06	387051	529201	5.30261e+06	2.09343e+06	1.16116e+06	5.9984e+06	1.50622e+07	515084	5.73508e+06	1.53046e+07	1.28628e+07	3.23384e+06	3.20124e+06	3.17697e+06
Ala-Val-Tyr	C17H25N3O5	-	1.85656e+06	2.71495e+06	1.94843e+06	2.51673e+06	2.36341e+06	1.17669e+06	2.56276e+06	1.95581e+06	1.08699e+06	538641	1.59397e+06	2.61727e+06	1.7279e+06	2.57775e+06	1.92655e+06	2.63054e+06	1.51273e+06	1.86981e+06	1.38454e+06	2.5274e+06	1.27003e+06	817859	683671	1.26715e+06	1.50272e+06	1.55784e+06	1.30747e+06
Ile-Tyr-Met	C20H31N3O5S1	-	200511	222729	1.26104e+06	177309	331314	156850	106844	195571	119509	139349	291030	1.8861e+06	287855	140855	1.07985e+06	577950	347575	2.10974e+06	659968	200051	1.30434e+06	211300	162307	55528.9	280468	291561	271255
Ile-Asp-Gly	C12H21N3O6	-	1.18306e+06	3.46554e+06	3.84799e+06	1.34141e+06	3.41712e+06	1.01946e+06	1.12032e+06	3.08416e+06	3.44269e+06	1.06285e+06	2.15898e+06	3.05818e+06	1.67169e+06	3.41999e+06	1.8199e+06	4.3428e+06	4.12489e+06	2.75102e+06	934122	574798	2.11024e+06	3.01455e+06	340359	3.40823e+06	2.89598e+06	2.87825e+06	2.87865e+06
His-Tyr	C15H18N4O4	-	2.44931e+06	2.83621e+06	607104	2.94597e+06	2.16805e+06	2.3296e+06	2.23067e+06	1.34012e+06	2.95488e+06	2.74787e+06	1.84114e+06	1.38583e+06	3.06412e+06	2.40195e+06	2.30715e+06	2.22945e+06	3.68334e+06	1.47648e+06	2.39078e+06	2.52078e+06	2.31425e+06	3.83683e+06	3.59462e+06	2.38227e+06	2.32606e+06	2.2843e+06	2.32856e+06
Lys-Cys-Gly	C11H22N4O4S1	-	3.30207e+06	2.79586e+06	5.66445e+06	3.22996e+06	3.30263e+06	1.54638e+06	1.78164e+06	2.33108e+06	3.06082e+06	1.77711e+06	2.1598e+06	4.25078e+06	2.06408e+06	3.23414e+06	3.045e+06	2.54623e+06	2.84761e+06	2.91947e+06	2.12155e+06	1.63467e+06	3.80153e+06	1.04542e+06	1.72762e+06	1.36961e+06	2.42226e+06	2.42349e+06	2.36588e+06
Ser-Leu-Lys	C15H30N4O5	-	1.74501e+06	1.49697e+06	1.83745e+06	3.43002e+06	1.48679e+06	1.17145e+06	865333	1.91741e+06	1.7028e+06	1.14782e+06	924148	1.9891e+06	1.3085e+06	1.20269e+06	2.15213e+06	1.58928e+06	1.56801e+06	1.42816e+06	1.21487e+06	1.53883e+06	1.50724e+06	1.05459e+06	2.56163e+06	559093	1.80178e+06	1.78525e+06	1.7878e+06
Gly-Lys-Tyr	C17H26N4O5	-	1.04055e+06	470313	488903	300171	574900	590287	274372	453489	602623	421698	313447	499701	451012	203773	341089	543462	788864	383746	126976	103141	228046	208396	596635	281234	605308	630421	580214
Asp-Lys-Lys	C16H31N5O6	-	2.23002e+06	1.75505e+06	4.19408e+06	2.30054e+06	1.86805e+06	1.708e+06	1.69315e+06	1.65072e+06	1.70149e+06	1.37316e+06	1.67667e+06	1.29678e+06	1.69376e+06	1.89296e+06	1.96933e+06	1.71413e+06	1.87092e+06	884710	1.4019e+06	4.0257e+06	1.51788e+06	1.56808e+06	1.86741e+06	1.37989e+06	1.64473e+06	1.64184e+06	1.59931e+06
Tyr-Asp-Ala-Asp	C20H26N4O10	-	6.56162e+06	1.17203e+07	2.59009e+07	2.37938e+06	1.16202e+07	2.33087e+07	1.87629e+07	1.11067e+07	8.86213e+06	2.75793e+07	1.89693e+07	1.50267e+07	2.03235e+07	1.48695e+07	1.52641e+07	1.62929e+07	1.86744e+07	1.79559e+07	2.26265e+07	2.84189e+07	16029763	2.69074e+07	1.37544e+07	3.7531e+07	1.52837e+07	1.61315e+07	1.49218e+07
Phe-Glu-Gln	C19H26N4O7	-	3.61129e+06	3.55223e+06	3.7279e+06	4.36187e+06	3.98126e+06	2.48916e+06	3.127e+06	3.54584e+06	3998671	2.6118e+06	2.87699e+06	4.23794e+06	2.58038e+06	3.72867e+06	4.06039e+06	3.3071e+06	4.03348e+06	4.29631e+06	3.57804e+06	2.67268e+06	3.99915e+06	3.50122e+06	3.81416e+06	3.01677e+06	3.32897e+06	3.31369e+06	3.32313e+06
Pro-Gln-Cys	C13H22N4O5S1	-	3.29818e+06	3.80511e+06	3.80231e+06	3.55415e+06	3.45966e+06	2.31159e+06	2.46024e+06	2.9165e+06	2.98427e+06	1.98483e+06	2.05829e+06	3.91959e+06	2.94084e+06	2.80797e+06	4.48303e+06	3.69056e+06	2.60314e+06	3.04198e+06	2.59225e+06	2.04342e+06	3.70594e+06	2.04015e+06	1.88957e+06	2.339e+06	2.7862e+06	2.70068e+06	2.68122e+06
Pro-Ser-Asp	C12H19N3O7	-	7.02644e+06	1.05484e+07	2.62516e+07	7.70998e+06	1.30839e+07	4.69986e+06	5.11311e+06	7.32117e+06	7.13803e+06	1.13296e+07	6.63258e+06	1.46554e+07	1.70473e+07	6.69804e+06	1.05696e+07	2.1713e+07	8.14216e+06	8.29776e+06	9.82475e+06	6.7814e+06	1.07821e+07	4.64704e+06	3.70492e+06	5.45265e+06	8.56514e+06	8.5513e+06	8.41392e+06
Thr-Phe-Cys	C16H23N3O5S1	-	1.27816e+06	125493	1.03401e+06	1.79769e+06	1.2534e+06	1.32922e+06	88155.9	330726	180432	3.68355e+06	467940	599867	1.95212e+06	385824	237498	3.77385e+06	2.2994e+06	1.36731e+06	3.395e+06	5.85277e+06	1478497	2.60692e+06	5.43174e+06	6.34243e+06	1.77255e+06	1.73238e+06	1.77453e+06
Ala-Pro-Met	C13H23N3O4S1	-	2.24938e+06	1.80214e+06	109288	444559	1.67181e+06	1.94321e+06	1.61432e+06	975440	1.67808e+06	933475	1.49635e+06	801668	1.5133e+06	879947	597706	917676	588575	619336	631355	1.29585e+06	504517	1.03646e+06	1.19688e+06	537435	1.19873e+06	1.17571e+06	1.18535e+06
Phe-Pro-Tyr	C23H27N3O5	-	3.75659e+06	3.46832e+06	3.54385e+06	3.12628e+06	2.82375e+06	2.31988e+06	2.50919e+06	2.74987e+06	3.31735e+06	2.6533e+06	2.46437e+06	3.91594e+06	3.04494e+06	2.83833e+06	3.62648e+06	3.13261e+06	2.7634e+06	2.69039e+06	2.63431e+06	2.2918e+06	2.97384e+06	1.89995e+06	3.18293e+06	2.40716e+06	2.50655e+06	2.49961e+06	2.46581e+06
Phe-Gln-Ala	C17H24N4O5	-	1.77108e+06	1.40387e+06	3.10464e+06	5.12332e+06	9.54445e+06	3.90821e+06	3.33604e+06	5.20727e+06	3.81585e+06	2.01821e+06	5.25462e+06	5.02615e+06	4.28337e+06	8.56802e+06	5.06704e+06	3.71642e+06	3.7163e+06	4.22191e+06	3.2524e+06	3.13597e+06	5.07794e+06	3.34132e+06	3.62957e+06	4.31162e+06	3.19515e+06	3.15175e+06	3.05056e+06
Phe-Thr-Ile	C19H29N3O5	-	754267	2.188e+06	3.30869e+06	790702	658928	843788	465057	893497	1.19311e+06	812380	632549	2.0132e+06	1.29339e+06	596238	1.82541e+06	798417	1.55398e+06	2.20981e+06	1.62946e+06	1.02876e+06	3.85759e+06	641179	378933	1.4233e+06	1.21424e+06	1.09649e+06	1.15197e+06
Pro-Gln-Leu	C16H28N4O5	-	144815	581606	399548	684600	722520	186529	104732	243743	902562	902046	923322	132807	244872	161567	549998	1.21441e+06	238034	510707	274951	560374	1.63685e+06	313342	413327	405831	840107	784109	752154
Trp-His	C17H19N5O3	-	293067	1.52702e+06	5.52045e+06	347294	2.66227e+06	1.19629e+06	1.64957e+06	1.16541e+06	536330	507028	987907	363333	583722	1.95362e+06	1.19133e+06	596735	2.63475e+06	4.30062e+06	2.90888e+06	720063	4.69955e+06	245309	360203	2.11091e+06	1.36135e+06	1.30815e+06	1.43331e+06
Asp-Gly-Asp-Lys-Asn	C20H33N7O11	-	508115	525190	3.00508e+06	2.61726e+06	2.85011e+06	553039	803154	3.8955e+06	596120	1.27705e+06	2.87427e+06	1.95698e+06	2.59305e+06	5.95764e+06	745689	3.3714e+06	3.70192e+06	2.41018e+06	2.99708e+06	3.12011e+06	3.22101e+06	2.58757e+06	1.29734e+06	4.06674e+06	1.76063e+06	1.59766e+06	1.75612e+06
Pro-Met-Tyr	C19H27N3O5S1	-	163334	910623	1.31666e+07	4.91783e+06	901226	354104	287729	2.00393e+06	541225	1.24053e+06	311239	2.37839e+06	845193	146219	1.80638e+06	3.6505e+06	4.12134e+06	4.69717e+06	3.06933e+06	3.52941e+06	2.31746e+06	1.21972e+06	718291	3.29448e+06	571539	565756	361391
Ile-Ser-Lys	C15H30N4O5	-	194727	187743	615399	549163	653546	526626	178958	700087	782107	253701	167794	1.00575e+06	82176.5	327245	699383	179214	591565	727671	565617	383615	388673	167870	231112	343717	685361	743669	683806
Met-Gly-His	C13H21N5O4S1	-	3.56558e+06	2.98898e+06	3.27721e+06	2.88973e+06	2.89204e+06	2.05464e+06	2.43209e+06	2.33765e+06	3.56619e+06	1.31227e+06	2.28987e+06	1.37074e+06	2.49001e+06	2.9196e+06	3.17147e+06	2.90059e+06	3.22724e+06	2.85891e+06	2.99384e+06	2.13369e+06	2.34148e+06	2.45922e+06	3.33382e+06	825598	2.8191e+06	2.77208e+06	2.8197e+06
Thr-Ser-Asp	C11H19N3O8	-	2.82332e+06	2.48084e+06	3.1537e+06	1.40075e+06	2.66995e+06	1.44643e+06	1.04285e+06	1.66636e+06	2.32177e+06	435891	2.87287e+06	2.8803e+06	1.13395e+06	4.15807e+06	1.55862e+06	1.99146e+06	2.29915e+06	958007	5.3583e+06	3.74652e+06	2.56307e+06	2.71116e+06	2.22561e+06	1.41274e+06	2.95987e+06	2.72131e+06	3.00521e+06
Tyr-Pro-Thr	C18H25N3O6	-	4.32922e+06	5.22182e+06	9.04464e+06	6.92013e+06	3.66642e+06	2.59602e+06	3.08668e+06	1.97166e+06	5586150	1.30419e+06	2.3733e+06	7.36105e+06	3.92625e+06	3.1421e+06	6.68639e+06	4.10733e+06	6.20935e+06	8.88428e+06	6.1995e+06	1.5942e+06	7.33073e+06	4.00338e+06	5.22299e+06	1.25431e+06	4.17997e+06	4.15458e+06	4.21797e+06
Pro-Tyr-Arg	C20H30N6O5	-	8.31874e+06	1.49815e+07	8.21668e+06	1.27314e+07	7.88302e+06	1.30093e+07	7.37149e+06	1.06612e+07	1.11235e+07	4.01294e+06	6.18411e+06	9.79401e+06	1.22638e+07	7.64011e+06	8.68192e+06	1.71309e+07	1.87389e+07	2.26229e+07	2.77239e+07	1.17947e+07	2.06953e+07	2.02724e+07	1.90396e+07	1.12718e+07	1.08739e+07	1.06203e+07	1.08619e+07
Glu-Tyr-Val	C19H27N3O7	-	3.07297e+06	2.21833e+06	1.86425e+06	2.01502e+06	1.74121e+06	1.49176e+06	1.70562e+06	1.26669e+06	4.53692e+06	850747	466694	2.55768e+06	941103	84859.8	3.25145e+06	99255.7	91406.8	2.63369e+06	2.39979e+06	526719	3.0758e+06	2.29516e+06	2.01507e+06	828985	1.40368e+06	1.19628e+06	1.54344e+06
His-TyrMe-OH	C22H22N4O7	-	1.21432e+06	1.16106e+06	1.70441e+06	1.64378e+06	928022	821145	740493	1.32505e+06	1.58171e+06	703772	665632	933834	646514	1.02406e+06	1.2397e+06	942360	959018	1.07108e+06	1.15423e+06	605562	1.0711e+06	1.02628e+06	1.2266e+06	729000	1.0365e+06	1.01799e+06	1.02107e+06
Tyr-Tyr-Gly	C20H23N3O6	-	89272.3	254215	183401	197846	292657	157074	142450	323406	220091	121504	241290	391295	198792	111653	371120	310648	176836	146687	132359	244063	295966	152873	175823	41330.8	228296	190118	228325
Gly-Thr-Trp	C17H22N4O5	-	1.62276e+06	1.6123e+06	585656	541561	1.54545e+06	1.13138e+06	486043	1.28709e+06	1.26892e+06	1.31227e+06	840066	101010	1.29578e+06	1.45437e+06	504047	915959	569376	453522	197186	1.06262e+06	639617	1.19668e+06	1.26711e+06	869856	870425	811177	852352
Val-Glu-Cys	C13H23N3O6S1	-	3.29466e+06	3.17261e+06	3.69223e+06	3.661e+06	3.45611e+06	2.22096e+06	3.3191e+06	3.48847e+06	4.16184e+06	2.7468e+06	2.07481e+06	3.31881e+06	3.60815e+06	2.66177e+06	2.81184e+06	3.2638e+06	3.58965e+06	4.1841e+06	3.64494e+06	2.85179e+06	3.47478e+06	4.56349e+06	4.87606e+06	4.03812e+06	3.18349e+06	3.12288e+06	3.1334e+06
Asp-Pro-Glu	C14H21N3O8	-	4.04135e+06	3.11597e+06	3.76396e+06	2.79094e+06	3.439e+06	2.8175e+06	2.58865e+06	2.9828e+06	2.82424e+06	3.08929e+06	2.87045e+06	3.64659e+06	2.89767e+06	3.01555e+06	3.23717e+06	4.06908e+06	2.73305e+06	2.66297e+06	2.45065e+06	2.74187e+06	2.77089e+06	1.92513e+06	2.39251e+06	2.30643e+06	2.58392e+06	2.53123e+06	2.54134e+06
Ser-Leu-Leu-Ser-Phe	C27H43N5O8	-	2.36026e+06	1.88501e+06	676236	1.74319e+06	1.75683e+06	1.68165e+06	1.5196e+06	1.20039e+06	1.81526e+06	2.06166e+06	1.26524e+06	1.07304e+06	1.77084e+06	1.28003e+06	1.32323e+06	2.08035e+06	1.81706e+06	1.14941e+06	443074	1.54977e+06	581116	1.52772e+06	2.04683e+06	1.25758e+06	1.37045e+06	1.36405e+06	1.36415e+06
Histidylmethionyllysine	C17H30N6O4S	-	6.681e+06	5.5248e+06	7.17116e+06	5.91324e+06	5.57623e+06	3.13012e+06	5.7709e+06	5.85411e+06	3.81342e+06	5.73372e+06	3.2745e+06	4.95634e+06	5.27197e+06	4.28498e+06	4.91e+06	4.95687e+06	4.67941e+06	6.01093e+06	5.41432e+06	4.47222e+06	4.28222e+06	2.86705e+06	4.35535e+06	6.29006e+06	1.26713e+07	1.24985e+07	1.26479e+07
Ile-Thr-Val-Lys-Leu	C27H52N6O7	-	3.38143e+06	4.89404e+06	3322737	2.37383e+06	646044	2.42855e+06	5.17698e+06	4.8677e+06	3.52271e+06	2.27737e+06	3.20877e+06	2.91975e+06	2.27765e+06	2.94173e+06	3.218e+06	2.84805e+06	3.4734e+06	2.77167e+06	4.65083e+06	1.55921e+06	1.77415e+06	1.19313e+06	2.55685e+06	1.67427e+06	1.03588e+06	1.00363e+06	1.03043e+06
N-decanoylglycine	C12H23NO3	-	4.86057e+06	1.28671e+07	1.06868e+07	7.97756e+06	5.44422e+06	7.29053e+06	1.19225e+07	9.49988e+06	7.82526e+06	8.03201e+06	4.86894e+06	5.62895e+06	7.39933e+06	1.4946e+07	1.09682e+07	5.44571e+06	8.43547e+06	1.03755e+07	4.85935e+06	4.37479e+06	7.81046e+06	8.70417e+06	4.29502e+06	3.95842e+06	2.39351e+06	2.34578e+06	2.36059e+06
Arg-Thr-Ala-Arg	C19H38N10O6	-	2.06492e+06	1.78719e+06	1.69928e+06	3.92832e+06	431300	1.81443e+06	3.50833e+06	1.09205e+06	2.15975e+06	5.17637e+06	1.19711e+06	991300	1.75632e+06	1.29555e+06	2.54607e+06	1.17583e+06	1.29867e+06	2.92229e+06	3.02271e+06	1.42508e+06	5.51435e+06	1.31801e+06	988398	2.27967e+06	813710	404046	748078
2-Nonenoylglycine	C11H19NO3	-	6.81683e+07	6.83263e+07	5.97078e+07	2.56769e+07	5.47055e+07	5.07723e+07	6.17552e+07	4.62128e+07	3.66818e+07	5.40514e+07	3.39662e+07	3.56203e+07	4.82942e+07	7.56447e+07	5.47714e+07	1.85518e+07	4.73849e+07	6.16374e+07	4.61036e+07	2.28475e+07	3.64625e+07	2.75382e+07	2.86249e+07	2.77077e+07	1.05042e+07	1.03373e+07	9.35642e+06
Lys-Asp-Pro-Ala-Asp	C22H36N6O10	-	654116	238841	190562	485793	455147	456784	224033	671724	516137	229388	424328	147615	561352	286443	300811	473969	137560	39763.1	56748.2	90912.2	68906.1	330325	387628	224384	249377	226250	189874
Pyroglutamylleucyllysine	C17H30N4O5	-	3.08965e+06	5.63651e+06	2.77293e+06	7.21332e+06	5.70904e+06	2.92919e+06	6.92472e+06	1.99004e+06	5.42645e+06	1.3264e+07	4.37305e+06	3.16591e+06	2.31499e+06	2.91862e+06	6.18465e+06	1.8905e+06	2.91955e+06	5.97003e+06	6.61572e+06	1.20309e+06	1.12591e+07	2.22571e+06	1.77258e+06	3.18971e+06	1.77744e+06	1.93952e+06	671839
Val-Ile-Leu-Asp	C21H38N4O7	-	5.07307e+06	8374174	4.4365e+06	1.24897e+07	1.10925e+07	5.37626e+06	1.38714e+07	2.67713e+06	9.83917e+06	1.89013e+07	3.70533e+06	1.05193e+07	5.34007e+06	9.3424e+06	9.14645e+06	3.2462e+06	3.08452e+06	5.77662e+06	1.50492e+06	3.44785e+06	1.36553e+07	4885535	2.25247e+06	3.19514e+06	1.39374e+06	887211	682372
Gln-His-Phe-Arg	C26H38N10O6	-	1.16911e+06	633777	1.59567e+06	744395	262056	530248	1.43267e+06	192747	2.16264e+06	55698.6	2.04227e+06	1.05646e+06	2.72285e+06	249320	427984	1.44381e+06	216329	109784	83745.5	266840	126154	1.14119e+06	1.85595e+06	2.02113e+06	617652	636558	614856
Glutaminylthreonyllysine	C15H29N5O6	-	4.44868e+06	1.98372e+07	1.16965e+07	8.17682e+06	8.69587e+06	1.04036e+07	1.63501e+07	3.25964e+06	8.59577e+06	9.36969e+06	7.87059e+06	5.44938e+06	9.6456e+06	3.46679e+07	1.06569e+07	7.39304e+06	7.66518e+06	2.88776e+06	7.31207e+06	4.50242e+06	7.2385e+06	9.20511e+06	6.5196e+06	5.99514e+06	708434	648248	693796
Ala-Pro-Asp-Ala-Lys	C21H36N6O8	-	3.46699e+06	3.34874e+06	5.34749e+06	2.49092e+06	867508	1.93306e+06	4.0283e+06	805694	7.34165e+06	381227	5.48806e+06	3.13567e+06	8.06081e+06	883598	3.41187e+06	5.10688e+06	994399	74943.5	467349	1.05225e+06	503698	2.95188e+06	4.58283e+06	5.08643e+06	2.2097e+06	2.26128e+06	2.19665e+06
Glu-Lys-Leu-Glu-Ala	C25H44N6O10	-	2.69226e+06	6.46747e+06	1.81473e+07	8.59545e+06	3.06935e+06	7.58219e+06	3.26357e+06	3.14619e+06	2.14902e+06	1.04975e+06	1.51659e+06	1.27548e+07	6.86783e+06	2.08454e+06	5.6658e+06	1.13989e+07	1.00243e+07	1.72044e+07	1.36634e+07	4.50618e+06	1.56401e+07	3.15738e+06	2.6365e+06	5.0832e+06	6.66387e+06	6.43621e+06	6.67706e+06
Ala-Phe-Gln	C17H24N4O5	-	2.60626e+06	3.07157e+06	2.3342e+06	3.22776e+06	2.22182e+06	2.28669e+06	2.73953e+06	2.28878e+06	3.0507e+06	2.45695e+06	1.96466e+06	2.55628e+06	2.54024e+06	1.78137e+06	2.69375e+06	2.27956e+06	2.3527e+06	2.32544e+06	2.25721e+06	2.1002e+06	1.8173e+06	2.2335e+06	2.68632e+06	1.95999e+06	2.22991e+06	2.21663e+06	2.18413e+06
Ala-Phe-Thr-Lys	C22H35N5O6	-	3.04497e+06	2.71619e+06	2.75924e+06	3.13437e+06	2.50868e+06	2.02651e+06	2.47733e+06	2.73258e+06	3.22941e+06	1.76884e+06	2.06919e+06	3.27487e+06	2.26055e+06	2.27381e+06	3.38731e+06	2.43483e+06	3.27386e+06	2.97928e+06	2.55635e+06	1.97693e+06	2.44897e+06	2.2e+06	2.97921e+06	2.17024e+06	2.46477e+06	2.39966e+06	2.4433e+06
NE,NE,NE-TRIMETHYLLYSINE	C9H20N2O2	-	3.38887e+07	3.19706e+07	2.56978e+07	2.6594e+07	6.05542e+07	2.52586e+07	4.58811e+07	2.62286e+07	2.31427e+07	2.69861e+07	4.97559e+07	3.39129e+07	2.61996e+07	1.59615e+07	3.42511e+07	3.51869e+07	3.7789e+07	3.3065e+07	2.44423e+07	2.2548e+07	4.46334e+07	2.18386e+07	1.81512e+07	4.4209e+07	3.06697e+07	3.08887e+07	3.05927e+07
N-Methylalanine	C4H9NO2	-	8.28644e+06	1.93328e+07	7.70154e+06	3.90267e+07	1.62702e+07	9.08195e+06	1.72576e+07	1.13949e+07	1.40765e+07	2.5994e+07	3.34062e+07	2.17311e+07	1.80706e+07	1.81477e+07	2.03809e+07	2.42362e+07	23252747	2.51588e+07	1.0502e+07	1.01113e+07	1.20434e+07	1.12136e+07	1.11e+07	7.61686e+06	2.10525e+07	2.15197e+07	2.27931e+07
Gly-Leu-Arg-Val-Phe	C28H46N8O6	-	1.83269e+07	7.96931e+06	1.89737e+07	5.887e+07	4.71141e+07	2.90991e+07	4.44042e+07	5.1124e+06	3.84904e+07	5.49903e+07	1.75863e+07	1.54963e+07	1.52457e+07	2.82905e+07	3.07323e+07	1.5151e+07	1.06642e+07	4.13276e+07	3.39565e+07	2.37583e+07	3.95177e+07	2.66116e+07	8.89239e+06	1.98084e+07	2.67995e+06	2.71391e+06	2.67781e+06
Leu-Ser-Glu-Lys-Tyr	C29H46N6O10	-	1.41933e+06	979083	932823	1.63684e+06	1.59409e+06	278964	1.26841e+06	601644	997005	804452	1.8774e+06	768562	267187	1.27367e+06	211909	1.71832e+06	913024	643801	877735	985690	550722	1.2365e+06	647309	1.10167e+06	417713	385713	359072
Asn-Val-Asp-Glu-Val	C23H38N6O11	-	2.71554e+06	1.2991e+06	1.54357e+06	2.96583e+06	8.44032e+06	3.0074e+06	6.66419e+06	7.66997e+06	5.04267e+06	1.98608e+06	1.05422e+07	1.3648e+06	1.16291e+06	8.60957e+06	1.99006e+06	2214917	5.80119e+06	215948	1.0736e+06	1.64607e+06	2.17718e+06	5.75751e+06	1.90526e+06	6.73669e+06	3.52344e+06	3.4811e+06	3.48287e+06
Ile-Ile-Tyr	C21H33N3O5	-	2.61866e+06	6.18969e+06	1.81808e+06	4.02761e+06	2.21626e+06	1.7708e+06	2.09949e+06	4.18756e+06	2.08259e+06	3.41586e+06	2.19886e+06	1.53924e+06	2.39315e+06	2.75848e+06	1.44443e+06	3.60311e+06	3487323	1.65882e+06	1.94356e+06	1.8392e+06	1.52422e+06	3.08876e+06	2.54807e+06	2.67857e+06	1.74699e+06	1.66918e+06	1.74766e+06
Glu-Ile-Asp-Thr-Lys	C25H44N6O11	-	424679	1.04806e+06	2.85542e+06	1.64916e+06	487399	1.76767e+06	573970	737956	808808	271601	286118	2.25452e+06	2.1289e+06	514701	672678	2.31098e+06	1.93551e+06	2.89848e+06	3.51917e+06	1.42531e+06	3.15857e+06	507419	555125	1.50522e+06	1.45178e+06	1.38309e+06	1.43602e+06
Asp-Ile-Met	C15H27N3O6S1	-	39639.1	93918.3	64490.1	325131	931220	351649	556623	223679	251078	51406.8	988528	271815	197386	371576	228070	135529	240893	495414	359849	193200	365154	228064	212475	264024	150315	120596	143465
Leu-Val-Ser	C14H27N3O5	-	2.66126e+06	1.92758e+06	2.99065e+06	1.31112e+06	3.70622e+06	3.32223e+06	1.54978e+06	1.75375e+06	2.7931e+06	959560	6.00328e+06	5.06229e+06	2.44981e+06	1.00903e+07	1.54279e+06	4.28021e+06	1.67035e+06	1.01131e+06	4.49258e+06	1.04958e+07	4.299e+06	3.72696e+06	2.81129e+06	1.66898e+06	3.10982e+06	3.00944e+06	3.1214e+06
Cys-Pro-Glu	C13H21N3O6S1	-	1.96426e+06	1.85842e+06	2.94999e+06	1.42716e+06	3.4916e+06	1.10104e+06	2.10408e+06	3.03052e+06	2.19646e+06	1.47036e+06	2.26085e+06	4.53659e+06	680957	2.51003e+06	2.6214e+06	978723	2.04996e+06	2.12412e+06	1.04755e+06	1.30806e+06	2.26295e+06	572504	1.42176e+06	1.24469e+06	2.22496e+06	2.2327e+06	2.14877e+06
1-[2-[(2-Hydroxy-3-phenylpropanoyl)-methylamino]-3-methylbutanoyl]pyrrolidine-2-carboxylic acid	C20H28N2O5	-	1.07586e+06	2.82911e+06	2.20839e+06	9.43701e+06	1.03907e+06	3.25633e+06	442385	3.79573e+06	2.58157e+06	5.38123e+06	5.66367e+06	2.78553e+06	5.73908e+06	1.68604e+06	2.4688e+06	6.96456e+06	2.41119e+06	3.94612e+06	1.87642e+06	4.2856e+06	1.01085e+06	4.38388e+06	494013	1.00768e+07	821543	839788	833137
Phe-Arg-Leu-Phe-Leu	C36H54N8O6	-	1.87005e+06	2.34039e+06	3.83782e+06	4065567	2.18414e+06	236882	1.99586e+06	2.29425e+06	1.74317e+06	1.50097e+06	2.86666e+06	2.6999e+06	1.71959e+06	2.69865e+06	2.80807e+06	1.73276e+06	1.89526e+06	1.73672e+06	1.89136e+06	1.66876e+06	566286	683189	1263702	1.35444e+06	1.9316e+06	1.8857e+06	1.84219e+06
Asn-Glu-Thr	C13H22N4O8	-	1.61108e+06	1.452e+06	976564	1.10433e+06	774542	1.17759e+06	1.26336e+06	1.37441e+06	1.29718e+06	722106	3.47337e+06	1.34924e+06	2.60259e+06	566662	890297	1.25535e+06	904548	830538	814869	275961	232932	3.4178e+06	337359	2.39662e+06	727846	773712	625745
Asn-Ala-Glu-Val-Leu	C23H40N6O9	-	242383	201830	521728	499953	167778	374085	120150	324219	366689	467757	805305	290417	225938	578521	235884	424901	228435	257023	479885	500115	303500	257203	245349	692471	360523	336219	356013
Arg-Ile-Arg-Val-Met	C28H55N11O6S	-	836153	1.08877e+06	536889	742706	1.17467e+06	891706	952244	595337	413717	529156	1.46739e+06	562750	505809	739546	739931	421936	564316	363839	454101	501702	411100	442064	509983	388367	771856	797218	686953
Tyr-Arg-Leu-Ile-Val	C32H54N8O7	-	58653	88220.5	116594	75080.8	118279	107817	55585.8	41631	35311.9	45558.7	48580.8	25501.4	63793.1	18933.8	45566.7	47953	15396.3	26690.9	32862.4	472458	36974.8	100172	59233.6	101800	64848.7	60076.7	64247.8
Trp-HoPhe-OH	C27H25N3O6	-	1.93343e+06	737450	508451	368481	318737	351612	414627	402617	573539	388859	295020	754338	311180	720097	1.57575e+06	502451	601702	643500	448398	266542	664801	392057	522738	409450	504919	505444	494968
Leu-Pro-Tyr	C20H29N3O5	-	59309.9	42193.7	26217.2	49939.3	116340	33104.3	13766.5	41836.6	54340.4	29268.2	29930.5	22246.5	63431.9	15961.8	14381.8	19951.5	29152.3	16505	16470	86398.7	53063.6	21064.6	45127.1	21544.2	84149.5	82268.2	82087.3
Glu-Glu-Leu-Ile-Thr	C26H45N5O11	-	3.42289e+07	4.04397e+06	2.22448e+07	6.21585e+06	3.93124e+06	6.22019e+06	5.854e+06	3.84265e+06	4.07393e+07	5.44781e+06	3.99189e+06	4.8078e+06	4.4396e+06	3.25298e+06	6.50819e+06	4.65298e+06	5.4212e+06	6.24163e+06	5.82166e+06	5.24215e+06	3.6292e+06	7.82626e+06	6.00568e+06	4.63232e+06	4.6297e+06	4.5512e+06	4.55591e+06
Val-Hyp	C10H18N2O4	-	1.30807e+06	903934	776317	1.33515e+06	1.20192e+06	1.09489e+06	478383	866628	1.3688e+06	1.09304e+06	775248	703338	786188	837995	611267	1.21712e+06	685076	841174	743414	788829	825493	417049	600561	846302	755172	781322	767569
Asp-Cys-Asn	C11H18N4O7S1	-	831313	601027	1.24061e+06	614417	752876	349214	249960	190576	634204	326355	296539	144741	191015	1.05015e+06	995156	205515	417989	484681	347877	375748	400868	248461	372757	295729	202530	209718	179151
Leu-Arg-Thr-Gln-Val	C26H49N9O8	-	1.33302e+07	1.38231e+07	1.66257e+07	9.0561e+06	1.3339e+07	6.97361e+06	7.38457e+06	9.32227e+06	7.92906e+06	5.69862e+06	1.03737e+07	1.17683e+07	5.48759e+06	5.68297e+06	6.31797e+06	3.70937e+06	3.61007e+06	7.92728e+06	5.45259e+06	7.59432e+06	8.29213e+06	6.02788e+06	9.65473e+06	7.82253e+06	1.32569e+06	1.19963e+06	1.12385e+06
DL-Arginine	C6H14N4O2	-	4.4075e+07	4.74826e+07	5.13832e+07	4.90547e+07	4.10473e+07	3.76419e+07	3.80163e+07	4.29576e+07	4.22092e+07	3.35469e+07	3.7166e+07	4.72384e+07	3.86049e+07	42021323	4.27342e+07	4.32439e+07	4.20049e+07	4.41555e+07	4.19045e+07	3.86247e+07	3.91743e+07	3.35839e+07	3.41208e+07	3.50135e+07	3.80948e+07	3.80798e+07	3.7703e+07
Tyr-Val-Ala-Asp-CHO	C21H30N4O7	-	607278	417876	537747	381352	223862	150862	371406	323887	206760	294904	207652	1.04484e+06	259450	575159	504085	629747	418772	542551	262256	260773	472425	73282.1	1.02824e+06	37337.3	414574	414830	378399
His-Glu-Thr-Lys	C21H35N7O8	-	848721	703436	436711	875433	718172	1.10151e+06	621884	388845	741243	293380	429294	974589	300239	281523	947696	472665	280435	1.33267e+06	1.04166e+06	312006	1.33629e+06	425784	605685	87941.6	766337	744267	746646
Ile-Thr-Tyr-Asp	C23H34N4O9	-	1.69562e+06	821968	1.1486e+06	2.00452e+06	1.08236e+06	961239	1.5284e+06	1.92537e+06	1.77416e+06	955819	1.52604e+06	2.53803e+06	1.09106e+06	1.16629e+06	1.97336e+06	1.1324e+06	1.8848e+06	1.04057e+06	1.47104e+06	1.02471e+06	1.78058e+06	2.08374e+06	1.89727e+06	1.77739e+06	1.42459e+06	1.36623e+06	1.39857e+06
Ser-Asn-Thr-Ile-Leu	C23H42N6O9	-	1.99975e+06	1.4189e+06	1.79521e+06	1.67488e+06	1.23684e+06	2.0483e+06	1.29757e+06	1.52799e+06	2.07421e+06	1.27172e+06	1.74261e+06	4.25074e+06	1.48879e+06	3.11587e+06	2.09458e+06	2.52977e+06	1.64044e+06	2.48072e+06	2.27203e+06	1.17225e+06	1.8614e+06	1.2533e+06	1.54403e+06	1.62281e+06	1.68853e+06	1.68189e+06	1.73527e+06
Aspartylseryllysine	C13H24N4O7	-	724503	603422	385799	197608	308667	317313	286166	308358	920398	336690	744224	116004	121653	741272	541048	387280	106344	124386	169082	206474	275484	81671	163049	173616	274943	250700	262208
Gly-Pro-Hyp	C12H19N3O5	-	402113	412684	2.15556e+06	924919	657805	751486	884429	1.13413e+06	747018	514779	1.05545e+06	1.95829e+06	1.19513e+06	1.31585e+06	936590	1.08999e+06	1.04116e+06	805552	674982	740051	473700	810003	593448	798253	853948	914085	868319
Trp-Tyr-Val	C25H30N4O5	-	93795.7	134648	132635	212880	437917	101220	278755	317566	316578	53280.2	28565.9	68800	43895.1	279750	260246	169645	245549	97619.8	119060	18338.7	116008	24240.1	71883.6	161945	162874	162262	167187
4-Hydroxy-1-propanoylproline	C8H13NO4	-	951291	1.22392e+06	555143	962535	1.72658e+06	2.46663e+06	1.76402e+06	1.5352e+06	1.59237e+06	4.46918e+06	6.67306e+06	2.15599e+06	3.07131e+06	2.87506e+06	953263	2.47129e+06	1.92873e+06	3.5775e+06	6.1283e+06	6.80062e+06	1.66333e+06	3.31309e+06	5.76708e+06	4.56502e+06	1.69428e+06	1.71779e+06	1.80107e+06
3-O-Methyl-a-methyldopa	C10H13NO4	-	406174	632222	264729	426202	489764	504307	810772	467233	671884	819593	340279	765508	248543	367797	1.63418e+06	553195	616881	461453	854890	547215	672151	522168	564566	432403	528692	544619	541798
N-(2-((N-(2-((N-(2-((N-(2-Hydroxypropanoyl)valyl)oxy)-3-methylbutanoyl)valyl)oxy)propanoyl)valyl)oxy)-3-methylbutanoyl)valine	C36H62N4O13	-	732611	503996	1.02988e+06	964044	841193	1.05485e+06	1.17826e+06	910688	943108	1.00645e+06	1.64676e+06	890967	971839	1.35959e+06	1.46481e+06	1.10675e+06	809073	845115	935260	994071	720784	891124	947685	1.7028e+06	717719	713252	743563
Lys-Met-Tyr	C20H32N4O5S1	-	258303	32409.5	351750	134152	46225.6	46363.5	115951	100199	189666	19201.9	54669.6	162873	24248.3	44928.8	76658.5	57821.5	277389	142948	177029	68502.8	914645	21000.2	19679.5	59285.3	202167	185886	195265
(indol-3-yl)acetyl-L-alanine	C13H13N2O3-	-	97479.7	131240	85576.6	156389	270655	183855	180131	399418	136262	164495	572239	863566	110602	166306	71548.6	193654	427159	993345	2.02902e+06	1.07929e+06	923795	1.39838e+06	1.28794e+06	1.24832e+06	317820	230466	329170
(2S)-2-azaniumyl-2-(2-methylidenecyclopropyl)acetate	C6H9NO2	-	591043	953558	2285842	1.40543e+06	379703	1.93031e+06	762090	1.51503e+06	841209	917767	587700	1.75325e+06	456998	879058	966202	1.47546e+06	912670	801101	868120	390823	375815	807893	1.40071e+06	600743	711941	753949	767776
Asparagoside D	C45H74O18	-	409810	298997	514932	492594	185664	207046	289515	399655	289333	353015	418101	365940	317253	325413	297861	209671	250106	203019	206822	574429	182124	401241	370850	350630	385810	383905	369088
Glu-Glu-Ile	C16H27N3O8	-	2.66545e+06	6.94758e+06	7.21986e+06	4.79915e+06	6.43985e+06	5.70163e+06	4.38831e+06	2.90581e+06	5.49195e+06	3.8798e+06	1.57446e+06	3.76502e+06	7.29066e+06	2.16254e+06	2.75082e+06	4.58848e+06	4.33779e+06	7.84352e+06	7.10066e+06	3.9623e+06	8.63884e+06	2.55942e+06	3.67106e+06	5.39835e+06	3.8421e+06	3.7189e+06	3.6578e+06
PR dipeptide	C11H21N5O3	-	359435	406581	1.79446e+06	960550	195863	686554	338122	458557	34419.2	126355	105879	893883	563298	309695	282397	1.38886e+06	1.10674e+06	1.30778e+06	1.29332e+06	692884	1.90862e+06	240545	50569.2	450619	720582	727965	722881
Val-Pro-Asp-Pro-Arg	C25H42N8O8	-	9.69062e+06	1.18098e+07	9.32157e+06	9.98206e+06	7.89893e+06	8.14623e+06	9.15023e+06	8.29527e+06	1.02269e+07	9.01534e+06	7.71353e+06	9.86819e+06	1.07919e+07	7.41651e+06	1.00979e+07	8.66893e+06	2.47436e+06	8.58043e+06	9.87923e+06	7.49414e+06	4.01669e+06	6.66341e+06	9.64159e+06	8.13767e+06	7.1543e+06	6.5761e+06	6.74179e+06
2-[(2-Amino-3-phenylpropanoyl)amino]-3-methylbutanoic acid	C14H20N2O3	-	8.31331e+06	7.99642e+06	7.97499e+06	9.28177e+06	9.01989e+06	7.62039e+06	7.36648e+06	6.87844e+06	7.53822e+06	4.74297e+06	6.48447e+06	7.8722e+06	8.40462e+06	9.22377e+06	8.82279e+06	9.8858e+06	6.4186e+06	8.40714e+06	7.2131e+06	4.64559e+06	6.73093e+06	4.16778e+06	7.00958e+06	5.64117e+06	6.18757e+06	6.01649e+06	6.05614e+06
Val-Lys-Arg-Arg	C23H47N11O5	-	1160489	1.48656e+06	3.72609e+06	2.09568e+06	3.30953e+06	3.09776e+06	2.20591e+06	3.09959e+06	1.50218e+06	1.44944e+06	2.53289e+06	2.30991e+06	1.99682e+06	3.672e+06	1.83757e+06	2.83198e+06	2.16834e+06	3.00812e+06	2.29378e+06	2.17695e+06	2.96614e+06	2.49987e+06	1.83631e+06	3.7247e+06	2.28686e+06	2.23344e+06	2.25868e+06
Gln-Thr-Tyr	C18H26N4O7	-	482512	323842	595251	569449	521002	444117	449751	570462	667796	400119	364726	721237	485302	371057	662670	587978	697039	626845	567016	416333	543003	469008	645505	533583	585556	572224	574356
Val-Lys-Met	C16H32N4O4S1	-	1.98438e+07	2.81696e+07	2.52938e+07	2.23908e+07	2.62049e+07	1.88911e+07	2.98332e+07	3.25181e+07	2.78521e+07	5.99158e+07	4.26627e+07	4.41493e+07	4.69368e+07	7.56541e+07	1.57812e+07	4.27106e+07	2.66413e+07	1.71406e+07	3.02117e+07	2.6637e+07	3.25741e+07	11434645	1.56586e+07	3.65792e+07	2.76578e+07	2.75803e+07	2.68061e+07
Ala-Leu-Phe	C18H27N3O4	-	4.81567e+06	4.81209e+06	1.04275e+07	5495901	5478538	3.99795e+06	3.51455e+06	2.28068e+06	4.89446e+06	3.40176e+06	1.72859e+06	7.69426e+06	4.41284e+06	2.73483e+06	7.62833e+06	6.2213e+06	4.51975e+06	6.82432e+06	6.92499e+06	3.4107e+06	5311054	2.11455e+06	5.32934e+06	3.31772e+06	4.00434e+06	3.85386e+06	3.7981e+06
Ile-Ser-Asn	C13H24N4O6	-	1.16755e+07	5.13229e+06	2.4821e+06	5.33959e+06	1.11724e+07	1.13587e+06	8.4065e+06	4.55579e+06	4.45372e+06	2.7766e+06	7.07868e+06	2.86388e+06	2.64681e+06	7.10816e+06	4.864e+06	4.56381e+06	7.79285e+06	3.25923e+06	3160646	3.27365e+06	1.14232e+06	6.5873e+06	5.87864e+06	2.36299e+06	5.81037e+06	5.54379e+06	4.47767e+06
Val-Val-Asn	C14H26N4O5	-	3.08145e+06	2.63375e+06	6.351e+06	4.92953e+06	1.61674e+06	1.42839e+06	2.0243e+06	2.94273e+06	3.55731e+06	1.43819e+06	1.98236e+06	6.03765e+06	3.32573e+06	1.46737e+06	3.53215e+06	4.62193e+06	5.6316e+06	2.5783e+06	3.4464e+06	3.30557e+06	6.31992e+06	2.17168e+06	3.10967e+06	2.59796e+06	5.11723e+06	5.12129e+06	5.04134e+06
Asp-Trp-Met	C20H26N4O6S1	-	8.84221e+06	1.09913e+07	2.13574e+07	1.3554e+07	1.06245e+07	1.16376e+07	9.11068e+06	1.12483e+07	8.59613e+06	6.68278e+06	8.23506e+06	1.79697e+07	1.50597e+07	1.1343e+07	1.62222e+07	1.39103e+07	1.10157e+07	1.80613e+07	1.34818e+07	9.55776e+06	1.65408e+07	7.35836e+06	5.95465e+06	9.7876e+06	1.05088e+07	1.04203e+07	1.0403e+07
Ile-Gln-Lys	C17H33N5O5	-	1.32484e+06	555335	1.19269e+06	1.56822e+06	1.6664e+06	844154	1.51554e+06	1.34255e+06	1.38705e+06	1.09297e+06	612223	1.11582e+06	712135	1.27213e+06	1.46387e+06	1.07941e+06	1.31933e+06	956289	816215	687775	633456	826374	894212	793702	1.0382e+06	1.04142e+06	1.00796e+06
Phe-Pro-Met	C19H27N3O4S1	-	2.86903e+06	1.5035e+06	425601	263918	1.59089e+06	904875	1.30456e+06	1.47416e+06	2.67426e+06	1445160	919828	58472.4	791707	1.0417e+06	576615	1.54846e+06	1.71058e+06	492839	927294	486055	571554	4.00736e+06	3.28534e+06	2.08456e+06	1.16829e+06	1.16916e+06	1.15205e+06
Pro-Ile-Phe	C20H29N3O4	-	1.45376e+06	3.79799e+06	677874	2.57282e+06	1.93804e+06	414070	2.2069e+06	1.72486e+06	3.21763e+06	1.18987e+06	1.03095e+06	2.5915e+06	1.86494e+06	723238	1.33363e+06	1.36369e+06	1.05937e+06	1.00404e+06	148010	1.29506e+06	1.71029e+06	1.46181e+06	1.58018e+06	646918	702384	784559	783727
2-Amino-2-(2-methylenecyclopropyl)acetic acid	C6H9NO2	-	2.87945e+06	5.30262e+06	4.23271e+06	1.07363e+07	4.39951e+06	6.9889e+06	5.93015e+06	3.63736e+06	3.78731e+06	4.66701e+06	8.1746e+06	4.71077e+06	6.26316e+06	3.65108e+06	4.47224e+06	4.53334e+06	3.19286e+06	2.77155e+06	2.4786e+06	1.88135e+06	3.64652e+06	2.96982e+06	2.93206e+06	2.75567e+06	2.99359e+06	3.01496e+06	3.01719e+06
Gly-Lys-Ser	C11H22N4O5	-	4.41215e+06	3.32352e+06	3.17027e+06	3.64684e+06	3.06377e+06	2.68371e+06	2.89837e+06	2.88793e+06	3.1752e+06	2.92803e+06	2.84055e+06	2992389	3.15324e+06	3.032e+06	2.77789e+06	5.14419e+06	3.20781e+06	2.69518e+06	2.59646e+06	2.54564e+06	2.80589e+06	2.80163e+06	3.30861e+06	2.81899e+06	3.33294e+06	3.43525e+06	3.37373e+06
His-HoPhe-OH	C22H22N4O6	-	900995	1.46063e+06	116083	504330	1.02195e+06	3.31255e+06	1.50136e+06	579564	849509	4.26891e+06	2.22387e+06	136780	2.79617e+06	926297	452188	2.38603e+06	377926	124218	213973	1.35229e+06	179573	1.0078e+06	1.60079e+06	1.24413e+06	972257	859517	1.00837e+06
Asn-Leu-His	C16H26N6O5	-	1.22962e+06	1.14815e+06	1.60293e+06	1.43924e+06	1.07117e+06	1.05119e+06	1.21331e+06	1.24851e+06	1.56215e+06	871075	814776	1.04547e+06	1.14669e+06	1.34388e+06	583367	1.35966e+06	1.62357e+06	875382	1.13615e+06	558264	1.11116e+06	1.32063e+06	1.1099e+06	1.40583e+06	1.08814e+06	1.10129e+06	1.07913e+06
Glutathione Reducedform	C10H17N3O6S	-	3.50122e+08	2.41849e+08	3.78101e+07	199971	1.42106e+08	2.32204e+07	1.61045e+08	7.34909e+07	2.4684e+08	626775	3.79777e+07	4.70708e+07	7.55184e+07	1.49424e+07	6.07205e+07	1.87151e+07	9.98624e+07	5.88354e+06	1.62675e+07	1.60168e+06	1.79294e+07	3.47125e+08	1.90301e+08	3.58331e+07	4.40364e+07	4.45448e+07	4.43582e+07
DL-Propargylglycine	C5H7NO2	-	1.33825e+06	1.71197e+06	1.18938e+06	1.763e+06	1.48448e+06	1.00841e+06	3.40224e+06	1.78191e+06	923636	3.31184e+06	1.02448e+06	1.59774e+06	891096	1.08471e+06	1.09277e+06	8.43035e+06	1.04514e+06	1.62901e+06	901502	1.09086e+06	681706	972153	1.97448e+06	1.15088e+06	3.08489e+06	3.64905e+06	4.02226e+06
Lys-Asp-Met	C15H28N4O6S1	-	6.4613e+06	5.42264e+06	5.78333e+06	2.43106e+06	4.62251e+06	3.89982e+06	4.10859e+06	5.2827e+06	3.17007e+06	9.80457e+06	1.1016e+07	1.18657e+07	6.93604e+06	5.41389e+06	4.40683e+06	1.05947e+07	4.2578e+06	3.30543e+06	3.43201e+06	4.50292e+06	4.49882e+06	1.70695e+06	2.15356e+06	5.84399e+06	5.01238e+06	4.92158e+06	5.0073e+06
Ile-Tyr-Asp	C19H27N3O7	-	244959	947027	3.00299e+06	1.29126e+06	444882	630942	200249	904532	337672	123660	404061	3.32485e+06	1.22621e+06	628016	2.01747e+06	2.21569e+06	2.64521e+06	3.43026e+06	2.40654e+06	878217	1.81222e+06	562556	330611	445684	1.12984e+06	1.12393e+06	1.12109e+06
Val-Pro-Glu	C15H25N3O6	-	205134	363309	311436	258001	254071	514678	387970	88785	219216	749192	317590	566116	149053	184122	951611	226594	289770	867447	131094	536647	405784	513048	394106	510034	239834	216699	195041
Asp-Lys-Tyr-Asp	C23H33N5O10	-	110104	65577.6	763434	159226	604439	778067	50351.3	298295	97358.7	411549	349960	51218.3	298475	329763	62398.7	716075	210568	170231	171543	614743	52179.4	376125	196074	365868	347451	346204	323925
Met-Lys-Gly	C13H26N4O4S1	-	844444	1.02218e+06	497700	2.35105e+06	567275	1.10804e+06	1.00999e+06	456242	2.21401e+06	728244	576006	371625	1.44906e+06	330864	333783	1.97124e+06	744220	360040	378029	736421	457711	1.53822e+06	955474	714407	1.28922e+06	1.05984e+06	1.09691e+06
Leu-Leu-Met	C17H33N3O4S1	-	2.22787e+06	1.98516e+06	2.70973e+06	2.4634e+06	2.26437e+06	1.94173e+06	1.80592e+06	2.32091e+06	2.33555e+06	1.97234e+06	1.6981e+06	2.68944e+06	2.27297e+06	1.86668e+06	2.73356e+06	2.37943e+06	2.15526e+06	2.57528e+06	2.29506e+06	1.86065e+06	2.00926e+06	1.84481e+06	2.31609e+06	1.87457e+06	2.17172e+06	2.12713e+06	2.14884e+06
Pro-Tyr-Tyr	C23H27N3O6	-	1.32797e+07	1.54977e+07	1.64936e+07	1.95802e+07	1.17768e+07	8.77254e+06	1.16335e+07	1.3218e+07	1.84808e+07	7.5242e+06	9.30708e+06	1.82913e+07	1.13861e+07	1.29782e+07	1.90705e+07	1.29723e+07	1.53054e+07	1.84554e+07	1.47545e+07	8.01339e+06	1.35806e+07	1.25939e+07	1.38914e+07	9.61593e+06	1.36188e+07	1.32994e+07	1.36453e+07
Prolylthreonine	C9H16N2O4	-	3.46964e+06	3.28895e+06	1.8294e+06	2.37864e+06	2.88781e+06	2.20938e+06	2.57158e+06	2.33041e+06	3.5807e+06	2.81958e+06	2.73581e+06	2.37446e+06	3.00667e+06	2.7002e+06	2.30929e+06	2.33739e+06	2.64337e+06	2.88724e+06	2.35843e+06	2.10253e+06	2.5997e+06	3.03005e+06	3.27427e+06	1.8411e+06	2.73714e+06	2.78312e+06	2.72967e+06
Lys-Gly-Ala-Cys-Lys	C20H39N7O6S	-	4.83663e+06	4.56416e+06	4.42325e+06	3.75327e+06	5.0532e+06	3.63479e+06	4.38002e+06	4.59876e+06	4.82574e+06	4.1543e+06	2.801e+06	3.92277e+06	4.50165e+06	4.47528e+06	4142592	4.04233e+06	4.61201e+06	3.92609e+06	3.56965e+06	3.39686e+06	3.53375e+06	4.29641e+06	4.31928e+06	4.05072e+06	4.27227e+06	4.08517e+06	4.13526e+06
Arg-Tyr-Arg	C21H35N9O5	-	162945	457014	370235	392667	323208	237364	284802	128778	33432	108565	119709	721203	284688	338343	614635	240218	385901	675211	432662	39770.7	399665	190530	341654	183084	346396	339467	346901
Lys-Met-Val	C16H32N4O4S1	-	2.05686e+06	2.55655e+06	1.56766e+06	699897	1.93753e+06	828926	1.31571e+06	2.48894e+06	1.90335e+06	7.04359e+06	2.63041e+06	1.84831e+06	4.78284e+06	1.55513e+06	1.46807e+06	1.88079e+06	1.6641e+06	840614	1.07082e+06	2.37725e+06	1.18782e+06	2.015e+06	897953	843546	3.28557e+06	3.17139e+06	3.48498e+06
Glu-Phe-Asn	C18H24N4O7	-	3.60133e+06	4.2089e+06	3175749	2.61147e+06	2.97676e+06	2.12872e+06	2.41624e+06	2.785e+06	2.88341e+06	4.96793e+06	2.48877e+06	2.55123e+06	4.57287e+06	2.76337e+06	2.56494e+06	4.01865e+06	2.5566e+06	2.04412e+06	2.82446e+06	2.77002e+06	2.60317e+06	3.07194e+06	2.24784e+06	2.23127e+06	3.94888e+06	3.85446e+06	3.86873e+06
Pro-Glu-Glu	C15H23N3O8	-	259067	701154	661039	345333	479646	558205	474010	648522	246901	461814	564840	681129	590398	670932	944712	600323	756315	128992	365568	432937	385176	504910	876347	446116	638249	628534	629059
Leu-Leu-Asp-Leu-Leu	C28H51N5O8	-	106733	137816	191436	177618	361893	250202	52278.9	160565	170050	82627.3	86889.8	174967	325653	113910	512505	205246	248926	205674	100472	22271.1	134000	92775.5	165708	157969	112294	109281	100289
Leu-Glu-Phe-Glu	C25H36N4O9	-	1.9902e+06	495331	951221	1.34559e+06	3.15238e+06	2.96906e+06	1.64122e+06	2.66493e+06	916971	3.6363e+06	1.39071e+06	704200	1.54236e+06	1.60871e+06	498093	2.83611e+06	1.21994e+06	896278	1.63966e+06	4.99673e+06	752412	3.40914e+06	2.80573e+06	6.39287e+06	2.05276e+06	2.05473e+06	2.02028e+06
Lys-Ser-Asp	C13H24N4O7	-	2.43262e+07	3.09634e+07	3.50855e+07	3.17821e+07	2.00465e+07	1.81198e+07	1.99861e+07	1.96701e+07	3.09087e+07	1.19843e+07	1.26265e+07	3.51294e+07	2.46001e+07	1.83323e+07	3.13707e+07	2.17642e+07	2.74342e+07	3.64561e+07	2.9775e+07	1.26917e+07	2.82312e+07	2.13458e+07	2.56291e+07	1.73507e+07	2.27693e+07	2.23545e+07	2.27969e+07
Glu-Phe-Ile	C20H29N3O6	-	5.65684e+07	6.20087e+07	6.78104e+07	6.59942e+07	5.74228e+07	5.93165e+07	5.38561e+07	5.06798e+07	6.41169e+07	4.96074e+07	4.79747e+07	7.02802e+07	5.97503e+07	5.24049e+07	6.83316e+07	6.53867e+07	5.78202e+07	7.31423e+07	6.28362e+07	4.83401e+07	5.31113e+07	4.63936e+07	5.18151e+07	5.11744e+07	5.1791e+07	5.17918e+07	5.12051e+07
Pro-Tyr-Lys	C20H30N4O5	-	5.84281e+06	4.91102e+06	4.06555e+06	4.56358e+06	6.08085e+06	4.06994e+06	5.48763e+06	5.09647e+06	5.0805e+06	6.14025e+06	7.04635e+06	2.46007e+06	5.53133e+06	6.39354e+06	3.9777e+06	6.29707e+06	5.88443e+06	864044	3.33344e+06	4.20377e+06	3.96305e+06	4.97751e+06	5.6405e+06	4.75485e+06	4.96557e+06	4.88587e+06	4.91131e+06
Leu-Arg-Met-Leu-Leu	C29H56N8O6S	-	277628	572132	574779	1.51338e+06	780217	563900	496684	1.48055e+06	553425	1.62166e+06	871032	598739	560993	736748	588813	942225	397913	565875	1.11853e+06	1.31115e+06	338112	54910.4	262926	982118	315733	275718	319028
Val-Cys-Asp	C12H21N3O6S1	-	744687	2.22235e+06	7.78034e+06	2.78466e+06	871163	3.01087e+06	1.42287e+06	2.56816e+06	971476	161976	80091.5	4.84711e+06	3.30705e+06	1.61617e+06	3.46124e+06	6.48204e+06	4.88164e+06	8.22704e+06	8.21802e+06	2.96875e+06	6.82471e+06	1.88391e+06	864542	3.15534e+06	2.2972e+06	2.2067e+06	2.29195e+06
Ala-Ile-Phe	C18H27N3O4	-	465006	388992	629322	517447	559859	534634	682169	656015	692352	345105	545152	1.12518e+06	453412	608300	786143	370296	320904	494604	409923	266901	240524	307377	406862	194654	655605	633696	654715
Pro-Asn-Asn	C13H21N5O6	-	1.40079e+06	2.27692e+06	5.56542e+06	2.51206e+06	1.43882e+06	2.70991e+06	1331976	1.30274e+06	1.48332e+06	2.39277e+06	817703	3.50123e+06	2.41961e+06	1.23317e+06	2.11137e+06	2.13363e+06	2.15792e+06	3.60445e+06	3.17746e+06	2.19609e+06	4853947	2.98456e+06	3.05867e+06	4.27112e+06	2.12674e+06	2.0658e+06	2.07224e+06
Ala-Leu-Tyr	C18H27N3O5	-	501376	436672	569793	667386	374158	198128	617495	462966	482393	68134.7	195039	600310	261770	574291	583040	224098	342234	490365	405727	66635.7	188650	249907	319809	28886.1	349106	355939	318868
L-prolyl-L-tyrosine	C14H18N2O4	-	1.61186e+06	1.70951e+06	1.38279e+06	3.88728e+06	3.34364e+06	2.37587e+06	3.00854e+06	4.64504e+06	3.03516e+06	1.85775e+06	8.56353e+06	1.70281e+06	2.75172e+06	5.37926e+06	1.32751e+06	4.05423e+06	3.41983e+06	665494	2.9765e+06	1.96389e+06	2.20427e+06	3.94447e+06	1.84487e+06	2.52203e+06	3.00491e+06	3.02582e+06	3.07163e+06
His-Pro-Val	C16H25N5O4	-	3.87681e+06	5.50586e+06	8.62547e+06	1.00681e+07	7.1311e+06	6.63931e+06	3.34705e+06	4.28714e+06	5.76183e+06	3.92891e+06	3.21333e+06	6.60759e+06	2.50541e+06	3.47092e+06	1.04673e+07	6.00128e+06	5.60847e+06	1.05312e+07	6.35841e+06	4.10973e+06	5.50305e+06	3.85882e+06	5.614e+06	4.81595e+06	5.19253e+06	5.20009e+06	5.07332e+06
Ser-Phe-Lys	C18H28N4O5	-	2.64568e+06	1.33629e+06	2.85923e+06	493240	3.60966e+06	1.23926e+06	1.70485e+06	3.70503e+06	762819	174231	971129	3.86762e+06	1.81322e+06	316276	990573	1.79316e+06	2.41634e+06	2.64486e+06	2.56918e+06	1.71286e+06	3.87375e+06	361686	1.1544e+06	1.00612e+06	1.56519e+06	1.52388e+06	1.47244e+06
Pro-Phe-Leu	C20H29N3O4	-	1.88698e+06	1.63627e+06	2.01945e+06	1.74053e+06	1.56156e+06	1.22547e+06	1.32586e+06	1.60075e+06	1.72982e+06	1.06128e+06	1.72035e+06	1.5476e+06	1.29979e+06	1.72781e+06	1.58734e+06	1.41501e+06	1.73221e+06	1.39364e+06	1.22583e+06	865068	1.37709e+06	1.08444e+06	1.44068e+06	1.11508e+06	1.30894e+06	1.27028e+06	1.29632e+06
Phe-Lys-Phe	C24H32N4O4	-	2.88639e+06	3.28709e+06	2.96878e+06	3.53237e+06	3.26853e+06	1.81986e+06	1.98527e+06	2.99963e+06	3.73e+06	5.33908e+06	2.96953e+06	2.96423e+06	4.34321e+06	2.91432e+06	2.74471e+06	5.03806e+06	3.42549e+06	3.17515e+06	2.76619e+06	5.94188e+06	2.578e+06	2.6734e+06	2.50241e+06	4.30849e+06	2.77543e+06	2.72053e+06	2.77954e+06
Met-Gly-Lys	C13H26N4O4S1	-	592791	1.98005e+06	190092	499959	578354	2.56529e+06	1.06972e+06	863203	766441	2.30424e+06	330294	76136.8	370569	618399	88888	670596	433567	523032	486336	255799	696353	1.29169e+06	1.06392e+06	961487	420072	359023	319939
Leu-Ala-Val	C14H27N3O4	-	1.98151e+06	1.93003e+06	2.15101e+06	2.63673e+06	2.10772e+06	1.28145e+06	1.89238e+06	2.1841e+06	2.34959e+06	1.52167e+06	1.82759e+06	1.54753e+06	1.34672e+06	2.50268e+06	2.08529e+06	2.33654e+06	2.56972e+06	1.54019e+06	2.46755e+06	974850	1.08387e+06	2.151e+06	1.97609e+06	2.09334e+06	1.97373e+06	1.9585e+06	1.97744e+06
Pro-Phe-Ala	C17H23N3O4	-	4.25279e+06	5.33502e+06	4.16302e+06	4.70822e+06	5.20731e+06	1.26021e+07	5688599	4.09311e+06	3.38999e+06	1.50932e+07	5.48445e+06	3.47618e+06	9.96858e+06	3.14063e+06	2.73722e+06	8.22659e+06	4.07729e+06	3.84158e+06	5.17357e+06	1.09808e+07	4.89809e+06	8.18912e+06	5.62506e+06	8.677e+06	6.38279e+06	6.46902e+06	6.44966e+06
Val-Gln-Ser	C13H24N4O6	-	440079	350002	1.08919e+06	715411	960859	721103	247048	1.06703e+06	155336	355574	1.59342e+06	1.32595e+06	854130	1.31532e+06	46760.8	2.74684e+06	1.0716e+06	1.99771e+06	871065	979929	650820	3.15181e+06	238194	1.7334e+06	699372	719517	696853
Ser-Gly-Val-Ser-Glu	C18H31N5O10	-	5.23692e+06	7.28176e+06	6.16668e+06	1.1923e+07	5.77595e+06	1.06985e+07	6.13102e+06	3.8176e+06	5.9018e+06	1.39091e+07	7.36875e+06	1.14345e+07	1.90193e+07	3.95618e+06	7.85951e+06	1.42666e+07	3655497	1.17668e+07	9.19725e+06	1.53842e+07	4.40882e+06	7.31705e+06	8.29197e+06	1.49091e+07	7.99933e+06	7.86985e+06	7.96502e+06
Cys-Phe-Asn	C16H22N4O5S1	-	629043	1.1626e+06	449921	3.90834e+06	1.08279e+06	1.10845e+06	624218	484242	3.8715e+06	1.24634e+06	187938	335012	1.31728e+06	399333	539507	1.79749e+06	425953	232647	588436	1.59679e+06	779760	282663	863239	215559	776100	721143	670474
Asp-Ala-Phe	C16H21N3O6	-	366675	333030	705237	222512	225002	535884	261470	108207	58242.2	206556	353990	235579	590081	418965	159347	464102	589860	847811	161680	321461	268621	301512	689065	331736	310435	385585	366580
Tyr-Val-Arg-Pro-Leu	C31H50N8O7	-	5.61939e+06	3.72367e+06	2.27572e+06	3.27702e+06	2.67527e+06	2.71622e+06	2.42378e+06	2.95108e+06	2.8973e+06	2.65619e+06	3.01227e+06	2.83868e+06	3.00462e+06	3.52234e+06	3.60384e+06	2.86931e+06	3.147e+06	1.38306e+06	2.42945e+06	2.74652e+06	2.36201e+06	2.51071e+06	4.05006e+06	2.97782e+06	2.31392e+06	2.05279e+06	2.15414e+06
Lys-Val-Phe	C20H32N4O4	-	1.06266e+06	1.29766e+06	208465	563344	491900	1.05386e+06	724857	380898	1.04835e+06	1.93187e+06	1.18603e+06	494775	1.08029e+06	1.19027e+06	769051	750397	544054	359747	103742	736883	133504	1.17915e+06	760103	182553	901947	850175	891682
Pro-Ser-Val	C13H23N3O5	-	509052	456923	315877	131969	245412	538989	225078	144136	413826	342621	1.14948e+06	81123.9	631737	569799	271711	165751	73834.8	268074	54854.2	431184	78228.9	190694	138607	71159.8	408145	393528	384112
Lys-Phe-Glu	C20H30N4O6	-	367460	417752	254989	163178	312095	131763	270527	429247	333231	292010	332699	460015	120664	150203	270681	1.98866e+06	693265	497995	421911	189538	373311	196592	91809.6	312650	226730	227633	223482
Asn-Pro-Lys	C15H27N5O5	-	2.7475e+06	3.29605e+06	5.3808e+06	3.13126e+06	1.5481e+06	2454306	2.44196e+06	2.49114e+06	3.54037e+06	2.644e+06	1.99758e+06	4.15873e+06	3.42136e+06	2.18589e+06	2.8847e+06	3.66555e+06	1.78455e+06	3.47492e+06	2.84949e+06	3.19355e+06	3.42806e+06	1.71148e+06	1.70721e+06	2.64825e+06	2.76684e+06	2.70836e+06	2.77782e+06
Ile-Ile-Lys	C18H36N4O4	-	1.68052e+07	150664	339132	1.06338e+06	238518	2.58564e+06	198364	1.56478e+06	1.48078e+06	113279	200235	1.10441e+06	2.20754e+06	1.19807e+06	1.23098e+06	192641	648984	2.08782e+06	334088	316832	204128	1.36011e+07	5.82371e+06	136234	538023	500233	516735
Gln-Phe-Asn	C18H25N5O6	-	1.13961e+07	3.5113e+06	1.49465e+07	4.56814e+06	2.29307e+06	3.94329e+06	9.04101e+06	3.03186e+06	9.8534e+06	741217	7.58883e+06	1.1401e+07	4.5182e+06	3.03662e+06	6.61314e+06	9.79208e+06	6.52815e+06	1.69073e+07	1.0651e+07	3.05608e+06	3.96431e+07	2.64362e+06	1.00392e+07	2.96418e+06	2.07193e+07	1.97128e+07	2.06131e+07
Val-Gln-Gln	C15H27N5O6	-	3.84093e+06	4.02413e+06	4.59438e+06	4.87436e+06	3.59592e+06	2.64677e+06	3.33078e+06	3.38319e+06	4.6161e+06	2.6377e+06	2.63827e+06	4.29096e+06	4.03432e+06	2.50227e+06	4.42612e+06	4.185e+06	3.67232e+06	4.52852e+06	3.31484e+06	3.31154e+06	4.18257e+06	2.93947e+06	2.08663e+06	3.88846e+06	3.38596e+06	3.38155e+06	3.38849e+06
Asn-Asn-Lys	C14H26N6O6	-	2.97866e+06	3.27225e+06	1.56633e+06	3.26994e+06	2.08734e+06	1.86211e+06	3.07352e+06	2.11329e+06	3.21211e+06	775442	1.52836e+06	3.40572e+06	3.19106e+06	2.53129e+06	3.14651e+06	2.31215e+06	1.38916e+06	3.65356e+06	3.3426e+06	3.28213e+06	1.39435e+06	1.3181e+06	1.15325e+06	1.74138e+06	2.47144e+06	2.49338e+06	2.59272e+06
Tyr-Glu-Arg	C20H30N6O7	-	366816	379048	712062	779990	1.85089e+06	1.59588e+06	1096615	1.41847e+06	820207	554665	1.00343e+06	892826	645728	506361	586577	1.05071e+06	899875	543283	1.05224e+06	574455	435041	789071	943988	1.82019e+06	892419	891589	905712
Asp-Gly-Lys-Ala-Asp	C19H32N6O10	-	2.49155e+06	2.94578e+06	3.06631e+06	3.24051e+06	2.25367e+06	3.43256e+06	2.53554e+06	2.56954e+06	2.47912e+06	2.50216e+06	685571	2.51053e+06	3.00878e+06	2.27322e+06	2.88204e+06	1.92107e+06	416108	2.91172e+06	2.66934e+06	2.3998e+06	3.31819e+06	2.93519e+06	3.39039e+06	3.23618e+06	2.37693e+06	2.35156e+06	2.29174e+06
Glu-Pro-Thr	C14H23N3O7	-	419173	534946	464474	300612	344181	286465	472660	449334	547159	245755	199887	768144	360533	363412	656646	159635	261917	402860	47356.9	56340.2	637765	148885	426224	94564.3	590683	487559	565074
Ser-Leu-Lys-Glu	C20H37N5O8	-	1.23296e+06	918534	483080	878115	954548	745161	924757	897539	748679	991231	874091	127125	947942	812731	640744	776893	1.12812e+06	408324	591500	606087	603851	951750	1.03683e+06	905607	715991	684766	696391
Asp-Tyr-Thr	C17H23N3O8	-	432184	342618	394838	255693	297976	489487	188487	183713	218308	1.05995e+06	427851	343090	775576	413934	333141	390951	475692	419646	266081	520387	386684	691528	724252	315946	491842	488734	500404
Pro-Val-Phe	C19H27N3O4	-	3.80611e+06	4.11701e+06	4.00011e+06	4.04219e+06	3.64844e+06	3.07804e+06	3.1976e+06	3.56173e+06	3.60364e+06	3.05028e+06	3.1194e+06	4.04926e+06	3.02222e+06	3.48909e+06	3.45726e+06	3.8585e+06	3.28227e+06	3.56016e+06	3.0407e+06	2.70585e+06	3.23327e+06	2.91906e+06	3.14505e+06	2.92502e+06	3.24745e+06	3.25685e+06	3.15534e+06
Thr-Asp-Trp	C19H24N4O7	-	158657	242727	116770	61694.8	54751.3	91252.3	126453	98931.3	120248	91178.6	79217.6	165572	118400	230218	25024.9	20013.3	46998.3	109712	34880.8	24430.8	64911.1	59547.3	86158	21970.3	211837	268741	262968
Gly-Val-Ile-Gly-Ile	C21H39N5O6	-	6.01462e+06	6.19865e+06	4.43344e+06	4.83593e+06	4.28206e+06	4.83007e+06	4.01724e+06	4.05427e+06	5.01988e+06	5.8434e+06	4.04806e+06	3.79079e+06	5.27015e+06	4.14627e+06	3.95662e+06	4.6693e+06	4.4815e+06	3.8034e+06	3.76402e+06	3.75777e+06	3.56177e+06	4.28071e+06	4.75072e+06	2.08582e+06	4.01275e+06	3.9363e+06	3.97869e+06
Prolylhistidine	C11H16N4O3	-	5.18118e+07	5.09611e+07	5.01841e+07	5.04354e+07	4.02763e+07	4.13637e+07	4.24718e+07	4.35842e+07	5.37342e+07	3.82493e+07	3.47482e+07	5.68021e+07	4.58418e+07	4.38007e+07	5.32757e+07	4.85514e+07	5.19838e+07	5.93473e+07	4.96582e+07	3.95906e+07	5.0776e+07	4.309e+07	5.25143e+07	4.02084e+07	5.35184e+07	5.35619e+07	5.327e+07
Leu-Ile-Thr	C16H31N3O5	-	1.69013e+06	1.78624e+06	2.62657e+06	2.20385e+06	2.05557e+06	1.6222e+06	1.20519e+06	1.93166e+06	2.03821e+06	677474	2.17926e+06	2.37017e+06	3.12509e+06	1.91639e+06	2.31225e+06	2.14307e+06	1.66644e+06	2.07189e+06	1.60116e+06	947192	1.76987e+06	378466	1.22293e+06	469102	1.51295e+06	1.47728e+06	1.51214e+06
Ile-Leu-Thr	C16H31N3O5	-	620458	482246	163749	468155	628251	331585	1.00762e+06	441997	473286	394682	432148	164087	473038	301273	495848	1.17153e+06	543741	301741	256112	923616	310801	687467	711737	353698	497656	482575	496560
6-(2-amino-2-carboxyethyl)-4-hydroxybenzothiazole	C10H10N2O3S	-	795866	958100	674721	527657	3.47889e+06	466229	3.76855e+06	1.96753e+06	915359	73138.3	1.93632e+06	591204	641150	1.51137e+06	892789	582887	1.04179e+06	154163	172031	148258	503193	3.30257e+06	696372	2.61443e+06	1.1225e+06	1.05924e+06	1.02921e+06
Glu-Leu-Gly-Lys-Gln	C24H43N7O9	-	190069	530486	1.68036e+06	752475	153042	588678	182962	115468	173186	114811	38414.5	812665	528887	120414	391461	862847	716177	1.39903e+06	1.18528e+06	235173	1.41834e+06	149824	153976	168234	433610	414215	408993
Gly-Pro-Tyr	C16H21N3O5	-	1.5107e+07	8.71945e+06	2.57004e+07	7.94985e+06	6.03989e+06	8.24005e+06	5.50052e+06	5.1736e+06	8.47248e+06	9.86281e+06	2.3589e+07	7.28097e+06	7.61632e+06	5.6629e+06	1.79604e+07	8.34622e+06	6.65577e+06	1.40702e+07	7.2947e+06	6.04076e+06	6.45161e+06	5.47798e+06	7.06925e+06	5.63907e+06	7.12681e+06	7.05173e+06	7.10812e+06
1-Hydroxyoct-2-enoylglycine	C10H17NO4	-	682356	781069	4.18781e+06	1.67579e+06	1.08693e+06	941496	863611	510212	670497	675226	1.13536e+06	1.13885e+06	1.36375e+06	1.37057e+06	390294	1.34426e+06	1.31369e+06	2.28996e+06	2.11672e+06	1.32163e+06	4.22582e+06	627795	878187	2.32316e+06	1.56644e+06	1.55936e+06	1.59703e+06
Gln-Phe-Glu	C19H26N4O7	-	905049	1.26292e+06	1.18833e+06	692371	102467	1.2671e+06	1.09432e+06	1.05191e+06	403739	858426	1.03108e+06	854260	1.16775e+06	1.49344e+06	1.55544e+06	1.2928e+06	1.16836e+06	1.61097e+06	1.15549e+06	813286	1.22496e+06	1.04156e+06	1.38102e+06	970081	925727	850210	874880
Pro-Asn-Gly	C11H18N4O5	-	222717	1.64624e+06	3.01911e+06	756427	538199	1.18613e+06	717152	998966	830677	1.11703e+06	1.60093e+06	3.76524e+06	1.46098e+06	1.28451e+06	3.21815e+06	980127	2.16184e+06	3.00054e+06	1.10675e+06	1.24972e+06	1.52325e+06	2.21129e+06	1.20874e+06	1.51148e+06	608405	530712	563287
Lys-TyrMe-OH	C21H25N3O7	-	253549	220726	975670	458841	479955	421875	441618	589847	553255	202382	308972	759271	203305	343804	695766	510781	473491	956574	604960	283593	847507	268140	388237	670055	509088	493134	497834
Ile-Arg-Ile-Ile-Val	C29H56N8O6	-	1.17128e+06	1.64389e+06	1.11275e+06	2.63001e+06	1.68846e+06	2.56436e+06	795693	2.31189e+06	2.79521e+06	1.06935e+06	1.05464e+06	4.89967e+06	2.06859e+06	2.79884e+06	2.02158e+06	2.11888e+06	1.64593e+06	2.22875e+06	3.56435e+06	712454	2.02724e+06	900845	603938	927478	1.59242e+06	1.56236e+06	1.58435e+06
Val-Leu-Leu-Ser-Cys	C23H43N5O7S	-	562308	647346	1.3716e+06	392822	88503.3	184240	262506	255765	538541	233863	276140	927676	536683	440828	747455	527255	499450	627994	569129	259738	822056	80487.2	547648	323283	425145	413591	417501
Gly-Ile-Asn	C12H22N4O5	-	1.32914e+07	9.70411e+06	5.65038e+06	1.50095e+07	1.33428e+07	9.65416e+06	6.19193e+06	6.25999e+06	1.145e+07	6.78439e+06	6.3207e+06	1.8553e+06	5.7039e+06	7.24497e+06	6.2066e+06	9.5257e+06	6.89754e+06	4.73164e+06	1.06023e+07	8.91502e+06	7.51833e+06	7.97226e+06	8.27272e+06	9.26023e+06	6.53887e+06	6.46094e+06	6.42165e+06
Asp-Pro-Asp	C13H19N3O8	-	259851	706453	881046	856650	924742	974252	643459	808493	765585	457171	371334	468490	738973	577394	859427	336250	471505	926629	477679	495602	206371	484244	648389	273078	472416	482713	510947
Ala-Thr-Ile-Lys	C19H37N5O6	-	85826.9	40484.7	65974.3	54417	36768.5	42754.5	34159.4	39352.4	82478.8	96572.2	124817	245606	44380.3	175952	121668	136490	120955	107042	308122	146825	232836	77715.9	270596	71956.3	100708	109117	94011.4
Ala-Asn-His-Asp	C17H25N7O8	-	413842	768733	105974	520740	697902	647896	659392	136823	753314	675327	250652	182532	272836	277146	416534	269857	824399	314792	1.10006e+06	606232	625955	822417	953798	975754	632042	617722	602954
Phe-Pro-Glu	C19H25N3O6	-	7.33523e+06	7.17599e+06	5.59205e+06	3.74085e+06	6.06846e+06	1.96047e+07	7386227	2.17638e+06	5.27079e+06	2.06031e+06	7.02486e+06	7.7024e+06	7.20598e+06	2.91312e+06	8.50157e+06	4.69834e+06	4.15114e+06	1.55081e+07	1.33337e+07	7.48328e+06	1.44381e+07	1.06086e+07	1.37266e+07	5.90883e+06	1.16405e+07	1.14611e+07	1.15867e+07
Pro-Ala-Arg	C14H26N6O4	-	612221	645786	665601	476209	572357	577360	505259	620269	134422	403124	496518	766172	450690	253212	513175	650281	295670	437926	592702	316056	183725	322759	587495	337109	440019	429248	372338
Asp-Pro-Arg	C15H26N6O6	-	145761	338645	897883	1.62406e+06	481149	317284	148681	820984	78319.9	590002	358890	649856	589004	567431	171887	1.09607e+06	1.13475e+06	422391	248773	293598	492736	276326	38683.6	1.3589e+06	290453	288948	293790
Phe-His-Lys	C21H30N6O4	-	984262	2.7203e+06	2.06005e+06	321770	2.56506e+06	1.12446e+06	122349	501721	667899	563792	806962	1.02462e+06	875032	597659	1.0287e+06	738166	1.82492e+06	1.57272e+06	264076	344632	732914	1.12291e+06	774087	464855	737688	715674	711043
Asp-Tyr-Gln	C18H24N4O8	-	3.45336e+06	3.31545e+06	2.74566e+06	3.76789e+06	4.12348e+06	2.34331e+06	4.21419e+06	4.39701e+06	4.39421e+06	4.25239e+06	3.81989e+06	3.26994e+06	4.30977e+06	4.11701e+06	3.3221e+06	4.17917e+06	3.69849e+06	3.20805e+06	3.89415e+06	3.09612e+06	3.79292e+06	3.33101e+06	3.2684e+06	3.21397e+06	3.46955e+06	3.46296e+06	3.41332e+06
Pro-Ile	C11H20N2O3	-	2.13704e+06	1.42646e+06	1.22753e+06	1.67674e+06	3.7671e+06	3.3931e+06	2.52346e+06	2.47889e+06	2.32653e+06	4.3403e+06	6.99349e+06	875428	1.75799e+06	3328536	1.13045e+06	2.98798e+06	3.1525e+06	1.15921e+06	1.50835e+06	3.08224e+06	1.65176e+06	5.23926e+06	2.40314e+06	7.36983e+06	2.80884e+06	2.69655e+06	2.72418e+06
Phe-Leu-Leu	C21H33N3O4	-	1.88256e+07	1.85236e+07	3.01266e+07	2.28149e+07	1.27668e+07	2.4085e+07	1.87229e+07	2.17227e+07	1.38825e+07	1.60047e+07	1.78839e+07	2.30393e+07	2.65658e+07	2.24042e+07	2.20739e+07	2.57425e+07	2.38738e+07	2.72548e+07	2.13399e+07	1.87542e+07	2.12851e+07	1.93343e+07	1.83637e+07	2.536e+07	2.12847e+07	2.13101e+07	2.09068e+07
Ser-Phe-Met	C17H25N3O5S1	-	105729	458539	74581.3	306992	381545	363741	434603	355835	269199	158495	66005.7	581761	274274	172018	435439	70727.4	506547	406874	573837	157473	132423	339774	474657	170615	307843	314081	308310
Gly-Ala-Trp	C16H20N4O4	-	2.127e+06	3.60659e+06	2.00972e+06	3.40677e+06	1.56281e+06	1.6336e+06	791711	3.14764e+06	2.99763e+06	1.21764e+06	1.321e+06	4.43049e+06	2.52465e+06	2.27435e+06	2.32916e+06	1.15843e+06	3.19799e+06	2.55145e+06	3.25323e+06	2.52329e+06	560130	1.83001e+06	2.36838e+06	2.20435e+06	2.03377e+06	2.15092e+06	2.05715e+06
Cysteinyl-Phenylalanine	C12H16N2O3S	-	4.71023e+06	4.0056e+06	4.14786e+06	3.11953e+06	4.42951e+06	2.8782e+06	3.07507e+06	3.88982e+06	4.63311e+06	3.93148e+06	3.78536e+06	3.54718e+06	4.11292e+06	3.40871e+06	3.04254e+06	4.92104e+06	3.42918e+06	2.49385e+06	2.72601e+06	3.67962e+06	3.8461e+06	2.97897e+06	3.29311e+06	5.24749e+06	3.20723e+06	3.24311e+06	3.24171e+06
Tyr-Ser-Tyr	C21H25N3O7	-	5.34504e+06	4.30908e+06	3.1491e+06	3.06089e+06	7.65423e+06	1.23026e+07	1.94954e+07	6.38144e+06	6.31335e+06	2.46337e+07	6.25091e+06	1.09294e+06	1.01575e+07	5.83627e+06	4.53625e+06	7.9756e+06	1.29683e+07	5.28799e+06	1.01076e+07	1.39068e+07	4.17038e+06	2.68016e+07	1.61359e+07	2.05746e+07	8.43564e+06	9.01418e+06	8.68805e+06
His-Glu-Glu	C16H23N5O8	-	4.97243e+06	4.73382e+06	558552	2.8095e+06	3.26068e+06	4.92768e+06	3.63296e+06	2.84835e+06	3.001e+06	6.89884e+06	2.96522e+06	669556	3.95265e+06	2.704e+06	1.06447e+06	3.98523e+06	2.34686e+06	984302	2.12987e+06	2.24877e+06	2.11446e+06	5.78821e+06	4.25579e+06	4.43227e+06	3613009	3.48092e+06	3538042
Lys-Glu-Ser	C14H26N4O7	-	3.90599e+06	7.11844e+06	4.24376e+06	6.7922e+06	3.93288e+06	6.35024e+06	4.1671e+06	958484	4.93896e+06	9.96467e+06	4.42446e+06	7.40142e+06	1.08041e+07	2.89267e+06	8982720	8.8997e+06	1.4581e+06	1.12784e+07	6.06991e+06	9.7509e+06	3.27482e+06	5.40442e+06	6.64277e+06	1.1417e+07	5.91813e+06	5.91502e+06	5.95274e+06
Ser-Phe-Val-Lys	C23H37N5O6	-	2.09116e+06	1.57209e+06	1.59509e+06	2.54699e+06	3.77054e+06	1.81858e+06	3.02331e+06	3.0254e+06	2.7966e+06	1.14644e+06	2.98329e+06	1.52472e+06	1.2212e+06	3.87538e+06	1.83575e+06	1.87307e+06	2.7789e+06	1.23418e+06	920716	1.10957e+06	1.22652e+06	1.69163e+06	1.11335e+06	2.07198e+06	2.21413e+06	2.11159e+06	2.22823e+06
Phe-Leu-Lys	C21H34N4O4	-	3.8293e+06	777215	2.91053e+06	6.59583e+06	8.70416e+06	4.31644e+06	2.99748e+06	3.73886e+06	2.38055e+06	9.0904e+06	2.29806e+06	3.01454e+06	9.26787e+06	2.86035e+06	2.92136e+06	1.00225e+07	3.82799e+06	3.20688e+06	4.20297e+06	6.22958e+06	5.34377e+06	3.07307e+06	7.36152e+06	1.08268e+07	4.54758e+06	4.46651e+06	4.55006e+06
Phe-Phe-Ala	C21H25N3O4	-	1.82983e+06	5.04682e+06	1.26545e+07	4.92521e+06	2.72001e+06	4.99484e+06	2.51072e+06	3.24728e+06	1.07627e+06	243622	996212	6.7416e+06	3.39611e+06	3.79529e+06	2.72467e+06	6.86547e+06	5.90134e+06	8.96118e+06	8.0434e+06	3471725	6.64174e+06	2.7244e+06	3.10795e+06	3.66638e+06	3.95577e+06	3.94005e+06	4.07099e+06
Phe-Gln-Arg	C20H31N7O5	-	1.8466e+06	1.3414e+06	1.75323e+06	2.5913e+06	708763	1.03854e+06	2.47633e+06	1.91974e+06	963487	2.61332e+06	1.24401e+06	2.198e+06	1.99278e+06	1.88036e+06	2.53483e+06	595171	1.5994e+06	2.49047e+06	2.20166e+06	1.85898e+06	1.66253e+06	990115	1.9248e+06	2.51039e+06	5.94526e+06	5.92627e+06	5.90821e+06
His-Tyr-Arg-Lys	C27H42N10O6	-	584415	404056	309120	556571	336950	212214	958659	395073	477920	421081	633980	321434	298852	657784	695180	496717	510632	299179	411170	403661	266222	519184	511231	298902	589162	518493	603997
Pro-Phe-Glu	C19H25N3O6	-	3.10422e+06	6.48126e+06	1.49356e+07	5.57006e+06	3.23001e+06	9.10132e+06	3.55098e+06	3.84837e+06	2.26433e+06	1.38551e+06	3.45163e+06	1.30547e+07	7.83434e+06	4.14169e+06	8.23777e+06	1.27895e+07	7.83224e+06	2.16188e+07	1.54938e+07	6.36264e+06	1.66042e+07	5.03052e+06	4.49234e+06	5.52922e+06	6.23393e+06	6.08682e+06	6.24362e+06
Ala-Gly-Leu-Val-Ser	C19H35N5O7	-	1.25293e+06	1.00545e+06	702849	406995	387836	323883	582734	863353	340920	460716	737766	358519	453380	1.05915e+06	619610	374946	659931	302322	296519	449290	225043	494676	478624	393857	850034	879780	844588
Thr-Gly-Ala-Ala-Glu	C17H29N5O9	-	2.5043e+06	2.30084e+06	1.14323e+06	2.0424e+06	1.54397e+06	2.23274e+06	2.23414e+06	2.24744e+06	2.07408e+06	2.76265e+06	3.4495e+06	1.98956e+06	2.2601e+06	2.5113e+06	2.70629e+06	989368	1.85722e+06	1.28012e+06	1.07358e+06	1.60672e+06	956568	1.68309e+06	2.06112e+06	1.72903e+06	2.07491e+06	2.04313e+06	2.05954e+06
Ser-Cys-Ile	C12H23N3O5S1	-	747859	2.26056e+06	423800	622882	1.93058e+06	1.35573e+06	1.88347e+06	591226	787919	730209	2.96777e+06	3.46956e+06	1.70836e+06	457634	3.19526e+06	773118	856032	6.2076e+06	1.99674e+06	2.66906e+06	2.0596e+06	2.52546e+06	2.05058e+06	2.6444e+06	1.7451e+06	1.70392e+06	1.70763e+06
Val-Glu-Pro-Ser-Asp	C22H35N5O11	-	404379	1.31626e+06	1.64389e+06	1.18625e+06	419571	764050	741345	256293	1.08696e+06	350011	465316	1.10571e+06	921254	809287	1.14421e+06	837701	1.06247e+06	2.09807e+06	965411	218190	1.08551e+06	999249	1.24989e+06	659443	978527	975988	944240
Gly-Ile-Phe	C17H25N3O4	-	501956	242886	155382	275345	164632	415440	288801	130260	581421	721077	108035	241215	445000	70305	334590	626237	260406	366982	538920	545080	352860	308120	454722	702816	676309	672995	663878
Pro-Cys-Gln	C13H22N4O5S1	-	2.54168e+06	2.05948e+06	2.24677e+06	2.74716e+06	1.34484e+06	1.24308e+06	1.86762e+06	1.96474e+06	2.76438e+06	1.96772e+06	1.49538e+06	2.48984e+06	1.14147e+06	1.60821e+06	1.40943e+06	1.82759e+06	2.72047e+06	1.21326e+06	2.45604e+06	2.28105e+06	2.52078e+06	1.85967e+06	3.28848e+06	2.31915e+06	1.58975e+06	1.59593e+06	1.52329e+06
Ile-Gly-Glu	C13H23N3O6	-	154983	546688	2.42461e+06	925166	219283	1.12223e+06	210558	465584	508245	279588	682191	2.01198e+06	1.1645e+06	488231	1.29059e+06	2.39215e+06	1.41799e+06	4.14067e+06	3.58904e+06	945649	2.35607e+06	667161	465099	1.14588e+06	597710	578671	591209
Tyr-Asn-Lys	C19H29N5O6	-	664709	307494	1.33565e+06	1.05375e+06	655321	193254	484827	612250	1.22205e+06	418584	291216	1.23729e+06	374789	464411	803857	498593	1.20623e+06	718405	1.12486e+06	209666	1.30429e+06	1.02722e+06	536997	821753	784666	791334	737584
His-Phe-Gly	C17H21N5O4	-	2.29176e+06	2.2615e+06	580218	1.90932e+06	2.04501e+06	1.63222e+06	1.95393e+06	1.54289e+06	1.68595e+06	2.22463e+06	1.64777e+06	886382	1658286	2.02734e+06	1.92228e+06	1.88627e+06	1.78241e+06	688728	1.36182e+06	1.582e+06	1.71267e+06	1.62701e+06	2.20046e+06	1.90838e+06	1.35242e+06	1.31555e+06	1.32813e+06
Asp-Asp-Arg	C14H24N6O8	-	835245	685163	2.81472e+06	950520	403558	883836	514951	1.42802e+06	478343	1.28632e+06	455210	2.29222e+06	1.13459e+06	303694	7.47676e+06	1.5299e+06	382892	1.44787e+06	399139	1.24537e+06	192546	139488	101649	700969	784575	782696	775815
Lys-Trp-Phe	C26H33N5O4	-	77905.8	138010	311135	247179	90106.4	105401	175992	140766	179840	312083	190934	187124	356440	201658	435750	289005	247156	181924	81260.2	90612.9	283971	266108	85934.5	120009	116879	101967	117722
Ile-Cys-Lys	C15H30N4O4S1	-	591813	290363	319774	285420	335841	489215	435458	347630	693277	268988	428942	705015	497337	359783	718841	251938	488053	225020	165947	749938	132165	235643	420654	101135	290552	308089	283232
Asp-Met-Lys	C15H28N4O6S1	-	1.97138e+06	2.12985e+06	4.12175e+06	3.92286e+06	7.66947e+06	5.42532e+06	3.94035e+06	7.43458e+06	2.74658e+06	3.23979e+06	4.38335e+06	3.94815e+06	4.06991e+06	4.16082e+06	3.14648e+06	4.98217e+06	3.37175e+06	3.99322e+06	3.01376e+06	1.60183e+06	3.91779e+06	2.74009e+06	2.01653e+06	5.13307e+06	3.69785e+06	3.42314e+06	3.65734e+06
[3-Methyl-1-[3-methyl-1-[3-methyl-1-[3-methyl-1-oxo-1-(2,3,4,5,6-pentahydroxyhexoxy)pentan-2-yl]oxy-1-oxopentan-2-yl]oxy-1-oxopentan-2-yl]oxy-1-oxopentan-2-yl] 2-hydroxy-3-methylpentanoate	C36H64O16	-	788792	666270	687319	754818	745364	566653	1.26621e+06	1.26211e+06	613136	1.33744e+06	1.64434e+06	474983	1.04136e+06	1.44508e+06	1.09282e+06	884619	1.02024e+06	646720	560187	858905	472292	1.36908e+06	1.13457e+06	833899	1.00864e+06	961080	1.01567e+06
Gln-His-Val-Glu	C21H33N7O8	-	7.54181e+07	7.0639e+07	8.38776e+07	6.43637e+07	74745007	5.92082e+07	5.7358e+07	7.41591e+07	6.83359e+07	6.00646e+07	6.7702e+07	8.49817e+07	6.74659e+07	6.69823e+07	7.57883e+07	7.91014e+07	6.3448e+07	7.71742e+07	6.18869e+07	5.43791e+07	7.22785e+07	4.8238e+07	53182100	5.73305e+07	6.21319e+07	6.11717e+07	6.17474e+07
Pro-Leu-Tyr	C20H29N3O5	-	9.64182e+06	5.09868e+06	2.42677e+06	5.84142e+06	3.69818e+06	8.16215e+06	7.68602e+06	7.57148e+06	9.37553e+06	9.34804e+06	1.18396e+07	6.6178e+06	8.15764e+06	1.03338e+07	9.79409e+06	7.90284e+06	6.1493e+06	5.51428e+06	8.50309e+06	6.61692e+06	2.70161e+06	6.8894e+06	9.2439e+06	9.22167e+06	7.6495e+06	7.47901e+06	7.52353e+06
Pro-Asp-Glu	C14H21N3O8	-	2.72712e+06	3.21692e+06	1.73576e+06	1.90932e+06	2.69129e+06	3.80927e+06	2.62948e+06	2.42403e+06	2.18337e+06	3.45929e+06	2.61299e+06	1.6865e+06	3.15799e+06	1.6986e+06	1.81631e+06	3.6117e+06	1.93547e+06	1.7407e+06	1.92917e+06	2.9561e+06	1.60726e+06	3.68814e+06	3.2984e+06	3.93599e+06	2.58251e+06	2.50784e+06	2.51202e+06
Ala-Phe-Ala	C15H21N3O4	-	4.01358e+06	3.18016e+06	167920	273858	3.31818e+06	2.73348e+06	3.48902e+06	528137	3.00687e+06	373354	2.65208e+06	1.20796e+06	1.59966e+06	1.37808e+06	1.93406e+06	1.00919e+06	598114	852174	1.12465e+06	1.34296e+06	1.65594e+06	2.74449e+06	3.16256e+06	524625	2587234	2.52158e+06	2.59274e+06
Ser-Cys-Ser	C9H17N3O6S1	-	829533	1.71406e+06	709042	147538	1.27885e+06	1.31143e+06	610458	902390	662347	864785	1.18598e+06	661676	775525	467478	676354	418419	1.3519e+06	319850	584164	53385	535510	124942	697684	416210	723636	602990	664404
Gly-Thr-Gln	C11H20N4O6	-	2.44548e+06	1.90124e+06	2.43011e+06	2.15811e+06	2.78286e+06	1.01623e+06	1.1394e+06	2.59037e+06	2.06746e+06	2.25694e+06	2.24253e+06	2.3924e+06	2.12194e+06	2.21215e+06	1.93409e+06	2.64583e+06	1.83315e+06	1.66855e+06	1.43158e+06	2.08224e+06	960769	1.81081e+06	1.46314e+06	1.99702e+06	2.12895e+06	2.05095e+06	2.13019e+06
Ala-Ile-Tyr	C18H27N3O5	-	2.50781e+06	2.91886e+06	388126	1.48942e+06	3.06458e+06	2.33035e+06	2.04512e+06	420950	1.99775e+06	1.81768e+06	2.1239e+06	1.93274e+06	2.53992e+06	1.52345e+06	2.06064e+06	1.85577e+06	2.09308e+06	1.43396e+06	1.67332e+06	1.44272e+06	1.975e+06	2.12481e+06	2.06955e+06	1.50985e+06	2.27058e+06	2.21919e+06	2.20519e+06
Arg-Phe-Lys	C21H35N7O4	-	6.02238e+08	1.07566e+09	7.72151e+08	1.71525e+09	1.41614e+09	8.00652e+08	1.49574e+09	4.71365e+08	9.61168e+08	2.72824e+09	7.19392e+08	8.35563e+08	6.45967e+08	4.04533e+08	1.34611e+09	4.96117e+08	4.63791e+08	1.22342e+09	1.42629e+09	6.18678e+08	2.43029e+09	7.34095e+08	4.82648e+08	9.85045e+08	2.78557e+07	2.79477e+07	2.69866e+07
Pro-Phe-Phe	C23H27N3O4	-	1.46716e+06	1.29089e+06	1.29575e+06	726636	1.79099e+06	585618	731386	2.2314e+06	1.9645e+06	1.83796e+06	1.59743e+06	593452	170499	888507	1.01735e+06	404607	1.01445e+06	398327	299084	139392	151447	906197	996116	125153	775042	994697	941631
Phe-Val-Asp	C18H25N3O6	-	149987	488667	287276	898799	997843	513289	487497	412258	446851	301104	294247	866617	907919	217322	705417	665601	690793	107404	89983.3	298795	558501	623488	312243	244590	282068	307309	216922
Ser-Lys-Cys	C12H24N4O5S1	-	531899	305605	925993	871118	921921	1049726	423277	944126	388699	784931	853584	715546	1.09987e+06	502977	620890	1.24312e+06	539805	375052	633421	1.28653e+06	355824	558186	485867	1.72433e+06	698022	700952	649077
Gln-Asn-Phe-Glu	C23H32N6O9	-	487.82	487.82	487.82	488.21	487.82	487.04	509.74	487.82	487.62	487.82	487.76	3041.2	487.82	477.47	487.82	487.82	2439.04	3174.65	2857.46	9687.63	608.17	5382.48	487.82	2569.63	8623.11	3022.95	7856.53
Asn-Ala-Lys	C13H25N5O5	-	260208	97647.7	151523	68739.3	208643	155670	150950	142784	278021	188673	244467	155528	71660.2	284368	187751	135332	142280	178707	133655	292690	182188	111393	299949	109398	220407	208262	202014
Pro-Gln-Gln	C15H25N5O6	-	1.56871e+07	1.52811e+07	8.41721e+06	5.18626e+06	1.38279e+07	1.68584e+07	1.56608e+07	1.43841e+07	1.78087e+07	9.96746e+06	1.55075e+07	4.49416e+06	1.26926e+07	1.45335e+07	1.55072e+07	6.69538e+06	2.85513e+06	4.58202e+06	2.56638e+06	3.20829e+06	2.39314e+06	1.97602e+06	2.19908e+06	4.64022e+06	1.02777e+07	1.02531e+07	1.01672e+07
Pro-Ile-Gln	C16H28N4O5	-	2.44914e+06	2.96198e+06	4.43537e+06	2.73706e+06	2.49639e+06	2.6403e+06	2.27192e+06	2.52028e+06	2.44719e+06	2.42893e+06	2.65271e+06	3.4787e+06	2.44266e+06	2.59631e+06	3.39221e+06	3.73314e+06	4.19516e+06	3.3704e+06	3.45198e+06	3.06135e+06	5.34104e+06	2.93582e+06	3.36768e+06	3.52489e+06	3385638	3.31368e+06	3.29886e+06
Arg-Ala-Asp	C13H24N6O6	-	1.93062e+06	1.69777e+06	3.49471e+06	4.45357e+06	2.83377e+06	1.93279e+06	1.75831e+06	1.72188e+06	3.18901e+06	2255933	802050	2.38672e+06	1.95188e+06	808620	3.39997e+06	2.13736e+06	1.75217e+06	2.5262e+06	2.78116e+06	674086	2.95421e+06	3.05266e+06	3.78671e+06	2.51598e+06	2.24108e+06	2.1507e+06	2.09965e+06
Thr-Leu-Phe	C19H29N3O5	-	162620	304296	689063	325414	169869	59409.7	57844.2	125789	302751	43968.9	104178	531102	359197	60074.2	417665	218325	413263	32866.6	183552	64406.2	476460	161080	67388	287299	223886	220383	224094
Ile-Met-Gln	C16H30N4O5S1	-	411067	569223	1.12815e+06	739780	1.13211e+06	1.23274e+06	342790	822681	542601	1.05086e+06	938471	568529	910204	1.02838e+06	426943	1.31966e+06	667664	415934	1.08824e+06	1.93752e+06	693880	1.33148e+06	1.21987e+06	2.48342e+06	826940	801171	804860
2-[[2-[(2-Amino-3-methylpentanoyl)amino]-4-methylpentanoyl]amino]-3-hydroxypropanoic acid	C15H29N3O5	-	6279.7	58555.2	37114.2	118252	220572	52863.3	12142.6	19012.9	14718.7	322769	28380	71918.9	83419.4	126226	77574	52109.3	65522.9	80690.5	292210	383783	145361	42225.3	255238	474226	245818	222629	184893
Asp-Arg-Lys	C16H31N7O6	-	1.18187e+06	1.31292e+06	2.12675e+06	1.75612e+06	1.31214e+06	613362	1.20771e+06	1.67485e+06	1.47363e+06	950303	1.27627e+06	1.68592e+06	1.09485e+06	1.53703e+06	1.83843e+06	1.26959e+06	1.36354e+06	1.92873e+06	1.36803e+06	267350	1.53732e+06	102314	548101	177292	1.10511e+06	1.07812e+06	1.08063e+06
Ile-Val-Lys	C17H34N4O4	-	1.294e+06	1.52944e+06	1.52055e+06	2.03423e+06	4.94928e+06	2.9699e+06	2.77531e+06	3.58049e+06	1.30292e+06	1.78423e+06	4.94123e+06	942052	1.41585e+06	3.62765e+06	1.31176e+06	1.91363e+06	2.47934e+06	1.15557e+06	684967	2.13446e+06	1.90834e+06	3.62508e+06	467718	3.89281e+06	2.53665e+06	2.53695e+06	2.51931e+06
Pro-Glu-Asn	C14H22N4O7	-	2.33613e+06	2.31865e+06	1.99102e+06	2.59605e+06	6.00885e+06	2.24041e+06	1.8087e+06	1.87115e+06	3.68163e+06	2.12757e+06	1.99331e+06	2.04922e+06	2.47072e+06	2.15431e+06	2.05931e+06	2.24749e+06	1.94582e+06	3.36929e+06	2.02818e+06	2.98712e+06	2.16256e+06	1.87646e+06	2.20694e+06	2.37553e+06	2.70659e+06	2.4761e+06	2.75374e+06
Gly-Lys-Asn	C12H23N5O5	-	1.29662e+06	1.06072e+06	2.262e+06	1.99342e+06	1.20322e+06	1.15672e+06	1.03744e+06	1.88607e+06	1.48642e+06	1.91009e+06	1.05458e+06	877555	1.84624e+06	2.05588e+06	1.36966e+06	438165	1.48333e+06	1.35121e+06	1.41807e+06	566248	1263379	470431	1.25402e+06	1.60797e+06	1.227e+06	1.09647e+06	1.17275e+06
Arg-Cys-Asp	C13H24N6O6S1	-	1.19237e+06	1.18903e+06	278208	864524	1.47309e+06	1.7355e+06	1.21094e+06	927357	1.06988e+06	1.84987e+06	2.48507e+06	258286	1.5591e+06	1.25753e+06	2.19327e+06	3.00532e+06	476327	1.31616e+06	1.38318e+06	1.54982e+06	1.13567e+06	2.24792e+06	1.53103e+06	1.73872e+06	1.30827e+06	1.24635e+06	1.22022e+06
Ile-Gln-Phe	C20H30N4O5	-	1.40509e+08	1.51366e+08	2.65747e+08	2.00186e+08	1.63179e+08	1.47812e+08	1.39209e+08	1.41591e+08	1.39323e+08	1.13307e+08	1.45669e+08	1.88269e+08	1.60371e+08	1.5639e+08	1.63241e+08	1.9516e+08	1.76359e+08	2.03828e+08	2.18395e+08	1.44144e+08	2.52144e+08	8.27347e+07	1.56681e+08	1.98861e+08	1.46869e+08	1.44565e+08	1.46837e+08
Tyr-Ile-Val-Glu	C25H38N4O8	-	641988	586683	65805.9	57363.6	469998	106897	134533	980303	640130	2.06365e+06	1.20094e+06	737051	873580	574444	261384	901263	83686.3	88422.6	156092	1.0048e+06	738867	180642	473158	953520	1.2201e+06	1.26379e+06	1.25936e+06
Ser-Lys-Ser	C12H24N4O6	-	923556	1.45152e+06	1.14962e+06	1.49009e+06	1.31152e+06	967995	911355	1.02752e+06	1.21313e+06	847040	789289	695715	349285	182008	1.60173e+06	773061	1.29693e+06	755277	492575	867259	1.00744e+06	857643	688000	585815	948822	843882	939770
Isoleucylaspartic acid	C10H18N2O5	-	7.71224e+07	8.9184e+07	5.83597e+07	3.17314e+07	8.66413e+07	6.10141e+07	3.89859e+07	5.10906e+07	4.11425e+07	5.32606e+07	1.43285e+08	3.98086e+07	5.99629e+07	1.70953e+08	4.63368e+07	6.09536e+07	3.72953e+07	1.40129e+07	1.29279e+08	1.90846e+08	5.38937e+07	8.18536e+07	7.46036e+07	4.04473e+07	6.11585e+07	6.21264e+07	6.21825e+07
Leu-Leu-Val-Val-Ala	C25H47N5O6	-	6.02833e+06	1.14148e+06	7.84871e+06	6.80816e+06	5.65791e+06	4.81734e+06	4.94452e+06	4.47298e+06	6.04451e+06	3.67468e+06	724537	8.31123e+06	6.06116e+06	4.71168e+06	5.99198e+06	4.81988e+06	6.72658e+06	7.2725e+06	7.09857e+06	2.86202e+06	5.37194e+06	4.4747e+06	5.34824e+06	3.81478e+06	4.82545e+06	4.8101e+06	4.90857e+06
Pro-Glu-Met	C15H25N3O6S1	-	1.86084e+06	2.3991e+06	873145	2.70784e+06	2.24554e+06	1.14874e+06	859541	2.09914e+06	2.98468e+06	625787	332883	2.58653e+06	1.41486e+06	2.38598e+06	2.24194e+06	2.38737e+06	2.28355e+06	2.76951e+06	1.45593e+06	1.68377e+06	2.28353e+06	1.50216e+06	1.75207e+06	1.10279e+06	2.25459e+06	2.21816e+06	2.22612e+06
Pro-Glu-Asp	C14H21N3O8	-	619224	794550	564634	687452	591358	418412	510472	629612	353592	142484	434461	858823	513608	717633	1.08696e+06	244201	477524	703271	655861	407473	524483	361941	296934	321049	574770	532486	503708
Tyrosyl-Methionine	C14H20N2O4S	-	5.70004e+06	6.60169e+06	8.39386e+06	6.98487e+06	6.40586e+06	7.66284e+06	2.88222e+06	5.66272e+06	5.54682e+06	6.06317e+06	6.33537e+06	7.50194e+06	5.62373e+06	5.70008e+06	6.19566e+06	7.27206e+06	7.66425e+06	9.20459e+06	8.90134e+06	7.93582e+06	9.5297e+06	5.2164e+06	6.10802e+06	8.47482e+06	5.79033e+06	5.98907e+06	5.8565e+06
Thr-Tyr-Phe	C22H27N3O6	-	3743364	5.04034e+06	6.74896e+06	3.75677e+06	3.79619e+06	2.32198e+06	3.12417e+06	4.24603e+06	3.74054e+06	6.74096e+06	3.52533e+06	3.50836e+06	6.92963e+06	4.00098e+06	3.91867e+06	7.893e+06	3.51557e+06	2.41319e+06	4.09446e+06	3.00724e+06	3.44087e+06	3.82034e+06	3.74636e+06	3.43796e+06	4.93559e+06	4.94669e+06	4.8055e+06
Ser-Glu-Val-Lys-Met	C24H44N6O9S	-	713539	2.54104e+06	1.73138e+07	2.15564e+07	1.77267e+06	2.98292e+06	3.64714e+06	1.22186e+07	6.43969e+06	3.65842e+06	5.94405e+06	1.69896e+06	4.49172e+06	5.43892e+06	4.60493e+06	1.88905e+07	3.92607e+07	8.21807e+06	1.54152e+07	3.86407e+06	7.15167e+06	9.71519e+06	8.12793e+06	2.3368e+07	1.08982e+06	1.0475e+06	1.01686e+06
Ser-Gln-Gly	C10H18N4O6	-	3.6355e+06	4.40095e+06	3.70021e+06	3.736e+06	5.01292e+06	3.0115e+06	3.9947e+06	2.09565e+06	1.67501e+06	4.24703e+06	3.25832e+06	4.04681e+06	4.25821e+06	4.40842e+06	4.27404e+06	5.25227e+06	3.40827e+06	2.27988e+06	4.27249e+06	6.17528e+06	5.30528e+06	4.27274e+06	2.54466e+06	678486	1.42387e+06	1.46749e+06	1.3541e+06
Cys-Tyr-Asp	C16H21N3O7S1	-	3.19708e+06	3.91732e+06	2.42133e+06	5.60962e+06	3.97375e+06	5.39328e+06	3.46418e+06	1.96631e+06	3.72551e+06	7.05356e+06	4.2141e+06	5.16682e+06	8.44711e+06	2.36999e+06	4.90554e+06	7.31403e+06	2.12874e+06	5.68398e+06	4.72516e+06	7.61859e+06	2.09139e+06	3.83872e+06	5.12539e+06	6.89542e+06	4.54676e+06	4.47459e+06	4.49278e+06
TyrMe-HoPhe-OH	C26H26N2O7	-	380762	1.16556e+06	518594	328138	1.01653e+06	539505	509980	367754	687520	884004	316644	613144	809460	675876	440156	571303	657845	476199	844170	990038	779231	506718	992338	1.57496e+06	534149	500160	483597
Thr-Tyr-Glu	C18H25N3O8	-	251738	239836	568897	233773	182035	210828	187116	136087	220058	151414	46483.5	456246	70035.3	122767	325403	207704	272912	627408	320037	55055.2	615683	153259	201232	161737	345144	359552	323538
Asn-Phe-Ala-Arg	C22H34N8O6	-	1.52272e+06	1.15556e+06	1.34851e+06	3.12959e+06	1.66877e+06	1.0504e+06	1.73764e+06	1.51593e+06	1.09126e+06	773200	1.28612e+06	1.70797e+06	1.33164e+06	2.31787e+06	1.78683e+06	1.43988e+06	2.53768e+06	953122	1.32324e+06	1.46293e+06	1.70759e+06	2.08425e+06	2.5375e+06	2.10278e+06	1.75027e+06	1.74699e+06	1.78752e+06
His-Pro-Gln	C16H24N6O5	-	526265	790785	467606	420974	985792	1.32095e+06	374693	589155	682067	437162	889947	378712	1.18179e+06	1.39396e+06	2.32894e+06	596906	623359	427462	146967	383149	308526	366448	169031	146485	341798	313443	322005
Thr-Trp-Arg	C21H31N7O5	-	5.57505e+06	4.18079e+06	1.05925e+07	6.70958e+06	3.57288e+06	3.94168e+06	4.6092e+06	4.84499e+06	3.64784e+06	1.89396e+06	4.25901e+06	8.95752e+06	4.83807e+06	5.50168e+06	9.01219e+06	6.29766e+06	5.72282e+06	7.78209e+06	4.83991e+06	3.07052e+06	9.01178e+06	3.09647e+06	1.77669e+06	3.867e+06	3.25372e+06	3.08185e+06	3.42617e+06
Ala-Lys-Gln	C14H27N5O5	-	1.03778e+06	1.08614e+06	928336	519313	1.01427e+06	814337	936466	778745	1.24141e+06	1.1215e+06	776283	818328	790919	1.18269e+06	1.10746e+06	769749	1.03519e+06	601494	879906	809903	916721	1.49759e+06	1.24935e+06	1.10973e+06	839630	945825	923196
N-Undecanoylglycine	C13H25NO3	-	2.0073e+07	2.17562e+07	1.74994e+07	1.73156e+07	2.04319e+07	2.29335e+07	19074375	1.72867e+07	1.87269e+07	2.26683e+07	2.07764e+07	2.03154e+07	1.80253e+07	1.83438e+07	2.04207e+07	2.20884e+07	1.60846e+07	1.80445e+07	1.42927e+07	1.76166e+07	1.58904e+07	1.40192e+07	1.65523e+07	1.76161e+07	2.1389e+07	2.07758e+07	2.11788e+07
Ala-Tyr-Trp	C23H26N4O5	-	3.26157e+06	4.5396e+06	7.10616e+06	4.11703e+06	4.37928e+06	6.43682e+06	3.12556e+06	3.91233e+06	3.32609e+06	4.52378e+06	4.50487e+06	5.91521e+06	5.9889e+06	3.66336e+06	3.87833e+06	4.85753e+06	4.39163e+06	6.56365e+06	7.10958e+06	6.44596e+06	7.27021e+06	6.32879e+06	5.10373e+06	5.61029e+06	4.88561e+06	4.93256e+06	4.99581e+06
Lys-Glu-Arg	C17H33N7O6	-	78552.9	100292	65642.4	83683	155488	75506.5	237335	161905	95467.4	222239	275166	119127	17094.1	79611.5	88171.9	95476	91049.6	139929	111103	215806	41472.1	156249	114134	204914	225831	210773	225162
Tyr-Trp-Glu	C25H28N4O7	-	1.43277e+06	2.20846e+06	1.75708e+06	2.27084e+06	2.30535e+06	3.01649e+06	2.26746e+06	4.15017e+06	4.56279e+06	2.59644e+06	2.57603e+06	4.06927e+06	2.18624e+06	1.06682e+06	3.27781e+06	3.82257e+06	2.31878e+06	4.25082e+06	3.11933e+06	3.37391e+06	3.62635e+06	1.98227e+06	2.08852e+06	908149	3.22061e+06	3.19104e+06	3.25178e+06
Leu Glu	C11H22N2O6	-	924189	897070	1.62489e+06	1.15602e+06	857484	1.15863e+06	889082	925237	331682	1.01765e+06	1.29248e+06	927991	941397	1.27227e+06	744065	939955	277864	873011	1.11834e+06	844505	1.63454e+06	286699	631489	1.71167e+06	1.16248e+06	1.08476e+06	1.15183e+06
Pro-Gln-Lys	C16H29N5O5	-	30675.9	186498	39695.3	246327	341674	122651	54677.4	228234	153410	248520	185696	189266	102319	18410.7	287514	91327.7	201178	171804	103837	193589	279401	229985	244867	160379	523214	514534	494794
Pro-His-Tyr	C20H25N5O5	-	1.71103e+06	4.9477e+06	1.3308e+07	1.40007e+07	3.14212e+06	3.80866e+06	142193	1.26314e+06	5.39584e+06	4.60298e+06	1.58968e+06	1.95605e+07	9.1891e+06	2.51862e+06	1.34381e+07	1.73662e+07	1.14235e+07	1.73824e+07	2.29355e+07	8.61295e+06	1.2195e+07	5441073	5.21291e+06	5.50542e+06	4.29291e+06	4.19887e+06	4.29494e+06
Leu-Cys-Arg	C15H30N6O4S1	-	1.17724e+06	1.09639e+06	270792	639004	1.42079e+06	2.59224e+06	1.082e+06	908848	794513	3.09781e+06	1.40251e+06	586461	1.37466e+06	942904	458988	1.74049e+06	719584	503150	935785	1.87654e+06	553594	1.11282e+06	1.62106e+06	2.58169e+06	1.40167e+06	1.39665e+06	1.35582e+06
Lys-Asp-Glu	C15H26N4O8	-	5.17634e+06	5.04608e+06	4.42428e+06	5.42231e+06	4.77759e+06	4.45872e+06	4.69816e+06	5.09265e+06	5.01633e+06	3.84034e+06	4.42652e+06	4.1943e+06	4.67652e+06	4.41439e+06	5.18364e+06	4.99424e+06	4.79845e+06	4.79012e+06	2.7887e+06	3.85831e+06	4.28764e+06	4.77494e+06	5.35517e+06	4.57798e+06	4.41203e+06	4.31342e+06	4.41988e+06
Gly-Phe-Leu-Leu-Asp	C27H41N5O8	-	1.44199e+06	1.31093e+06	632569	762458	1.27656e+06	1.53094e+06	853983	554604	413575	355203	722607	490952	278060	748092	309522	792248	787674	300502	1.1933e+06	1.39883e+06	1.34618e+06	476922	547955	904506	684656	665350	683199
Ala-Val-Leu-Glu	C19H34N4O7	-	2.1123e+06	1.78577e+06	1.43849e+06	1.57997e+06	1.43091e+06	1.54098e+06	2.21142e+06	1.61337e+06	1.28844e+06	2.43799e+06	3.79707e+06	1.07383e+06	2.60482e+06	3.28648e+06	1.66108e+06	1.56372e+06	1.26468e+06	1.1653e+06	1.15245e+06	3.21857e+06	921524	2.13196e+06	1.57862e+06	2.86368e+06	2.00395e+06	1.99108e+06	2.07544e+06
Tyr-Met-Trp	C25H30N4O5S1	-	4.19413e+07	3.49125e+07	5.18494e+07	4.79696e+07	3.37919e+07	2.65869e+07	3.70618e+07	3.97478e+07	3.72626e+07	2.40978e+07	2.82758e+07	4.33202e+07	3.3804e+07	3.23486e+07	3.90192e+07	4.15656e+07	3.76361e+07	4.23079e+07	3.39759e+07	2.76037e+07	3.51027e+07	2.52998e+07	3.40447e+07	3.44894e+07	3.19386e+07	3.13158e+07	3.19784e+07
Tyr-Nap-OH	C28H24N2O7	-	700782	991552	922942	839991	332490	286078	505677	504565	846009	146173	141567	842158	663136	91410.1	405640	332776	654630	777461	640680	209074	505918	256460	383867	226063	524061	506489	523146
4-Hydroxy-L-glutamic acid	C5H9NO5	-	6.51207e+07	4.87457e+07	3.20021e+07	6.02765e+07	6.16772e+07	6.74922e+07	7.22938e+07	5.698e+07	3.56105e+07	2.91801e+07	3.3179e+07	5.04032e+07	2.23163e+07	3.06134e+07	5.04901e+07	4.01254e+07	4.28343e+07	2.21134e+07	3.64633e+07	58802409	3.35673e+07	1.441e+07	4.13398e+07	6.28118e+07	3.40149e+07	3.61258e+07	3.3121e+07
Pro-Lys-Tyr	C20H30N4O5	-	158460	96707.5	62363.9	73962.9	186029	142284	219237	704259	220225	340974	453249	130200	316144	243901	428622	445879	1.14627e+06	446578	869766	509746	925357	269661	403285	582429	860373	791638	831468
Asp-Ser-Arg	C13H24N6O7	-	2.6222e+07	3.22086e+07	5.18076e+07	3.10508e+07	2.7555e+07	2.69901e+07	2.68032e+07	2.57472e+07	2.31085e+07	2.52987e+07	2.70299e+07	3.48146e+07	2.95257e+07	3.05604e+07	3.37561e+07	3.82703e+07	4.09373e+07	3.53635e+07	3.78817e+07	2.97589e+07	5.23626e+07	2.90868e+07	3.77325e+07	3.61062e+07	3.23011e+07	3.20195e+07	3.13619e+07
Ile-Gly-Phe	C17H25N3O4	-	3.15439e+06	7.25326e+06	1.21489e+07	8.33967e+06	4.93113e+06	4.75961e+06	4.51563e+06	4.18674e+06	2.1967e+06	1.04241e+06	2.6489e+06	9.52163e+06	4.66604e+06	4.99626e+06	4.24181e+06	2.63942e+06	3.93097e+06	1.00234e+07	7.65347e+06	3.58469e+06	6.20473e+06	3.20129e+06	4.54363e+06	1.58603e+06	2.5624e+06	2.8439e+06	1.93794e+06
Met-Phe-Val	C19H29N3O4S1	-	1.64929e+06	642565	648847	337932	424643	1.40398e+06	1.07972e+06	624059	494040	692620	105209	337569	61445	1.17614e+06	507940	316180	587997	571135	178029	8467.71	395372	332768	284302	306056	2.00956e+06	1.97186e+06	2.01214e+06
Glu-Tyr-Ala	C17H23N3O7	-	1.15535e+06	782656	978741	1.298e+06	988666	1.18491e+06	301970	1.27969e+06	323208	1.51307e+06	940656	858741	1.4701e+06	708525	798703	1.23353e+06	723173	802112	657735	1.14005e+06	810391	1.11937e+06	949419	751020	941194	935465	948597
Ala-Leu-Gly-Ile-Ser	C20H37N5O7	-	2.72456e+06	2.51697e+06	1.61436e+06	2.66514e+06	1.85868e+06	2.62916e+06	2.90502e+06	2.98218e+06	2.2078e+06	2.70419e+06	3.4052e+06	2.46559e+06	1.31846e+06	4.62481e+06	1.66868e+06	1.77129e+06	2.08903e+06	1.09741e+06	1.64632e+06	1.80705e+06	720433	1.79284e+06	2.31352e+06	2.52194e+06	2.18048e+06	2.17126e+06	2.17276e+06
Lys-Asp-Phe	C19H28N4O6	-	3.77336e+06	5.17586e+06	1.25616e+07	6.82014e+06	5.1149e+06	3.85455e+06	3.88522e+06	6.62389e+06	5.29311e+06	2.54382e+06	3.29392e+06	7.19765e+06	7.09575e+06	4.09881e+06	6.75266e+06	5.21977e+06	7.42101e+06	8.70816e+06	9.51558e+06	4.28711e+06	1.24322e+07	4.32241e+06	4.99793e+06	5.70791e+06	5.5554e+06	5.45998e+06	5.51201e+06
Phe-Phe-Arg	C24H32N6O4	-	756125	560373	582884	1.01065e+06	1.73387e+06	821998	1.27808e+06	1.20244e+06	1.19232e+06	472449	1.14102e+06	760602	505960	1.20843e+06	993375	939182	1.09121e+06	476900	419648	554218	615521	825356	526558	957836	1.37825e+06	1.25572e+06	1.35676e+06
Histidinyl-Asparagine	C10H15N5O4	-	1.20089e+06	65459	794932	1.92655e+06	507788	732854	50035	373349	940389	1.04844e+06	640137	1.0809e+06	1.36367e+06	184582	1.29572e+06	2.8947e+06	1.95957e+06	1.45026e+06	3.33524e+06	2.68228e+06	405030	770968	3.79857e+06	4.15897e+06	1.1936e+06	1.16957e+06	1.17136e+06
Thr-Lys-Pro-Arg	C21H40N8O6	-	990679	741930	3.49457e+06	2.16067e+06	1.75846e+06	1.47937e+06	1.49454e+06	1.31926e+06	870524	677631	1.30354e+06	1.70394e+06	742341	1.25756e+06	1.52285e+06	3.18158e+06	1.10248e+06	2.32808e+06	2.27722e+06	3.26456e+06	1.67066e+06	1.37418e+06	1.35318e+06	3.91315e+06	1.64955e+06	1.64768e+06	1.61779e+06
Thr-Ile-Lys	C16H32N4O5	-	626018	547891	355278	807324	589200	546203	426321	579719	535718	454533	389279	752551	561923	175433	748501	797456	543019	302214	257672	562341	388092	325296	587626	486177	843658	839708	817636
Lys-Met-Glu	C16H30N4O6S1	-	1.56975e+07	1.54853e+07	1.95959e+07	4.81705e+06	2.04914e+07	1.28508e+07	2.1223e+07	5.31978e+06	8.44889e+06	2.32527e+07	632668	2.17037e+07	1.75331e+07	2.08895e+06	1.80643e+07	1.1755e+07	2.42984e+07	2.40012e+07	2.55284e+07	1.89912e+07	2.31865e+07	3.21238e+07	2.03829e+07	3.29346e+07	1.81578e+07	1.84119e+07	1.81441e+07
Lys-Thr-Glu	C15H28N4O7	-	779352	2.33368e+06	1.78518e+06	2.88366e+06	2.12709e+06	2.43302e+06	256780	417701	1.36068e+06	588717	268915	903728	757992	740980	3.20041e+06	1.52289e+06	613209	2.51154e+06	1.54177e+06	614095	1.5833e+06	630756	520636	583383	848238	922474	998115
Glu-Val-Ala-Arg	C19H35N7O7	-	54525.9	29492.1	50296.3	31430.1	47548.5	43850.7	27956.3	33568.4	28646.8	54679.1	38891.1	131221	46412.6	67438.5	116532	52581.9	30305.8	50492.1	39904.9	32807.1	24246.5	61828.8	39369.6	28262.1	105097	106270	109650
Phe-Asp-Tyr	C22H25N3O7	-	3.84955e+06	3.13329e+07	8.24833e+07	4.37783e+07	3.82027e+07	2.65312e+07	2.95108e+07	3.36706e+07	2.7712e+07	1.62983e+07	3.34614e+07	2.99901e+07	3.65105e+07	3.72529e+07	4.46511e+07	9.36653e+06	3.51247e+07	9.72419e+06	4.64706e+07	4.08135e+07	5.98191e+07	1.87449e+07	1.4153e+07	3.93468e+07	3.04319e+07	3.06187e+07	2.94525e+07
Pro-Tyr-Asp	C18H23N3O7	-	720775	454239	841837	617610	412958	623173	583458	644695	607505	1.07786e+06	602338	611860	927005	581050	569593	850409	757403	794272	653221	1.03957e+06	628845	156673	1.07696e+06	1.15882e+06	809461	804261	784017
Thr-Pro-Tyr	C18H25N3O6	-	230334	486103	907764	781235	416330	352219	771533	577675	449045	561269	510335	301198	464635	206810	393664	370195	214119	810260	686810	344195	504028	144183	304941	760971	143712	137537	142584
Lys-Nap-OH	C24H25N3O6	-	1.19489e+07	1.20838e+07	1.69371e+07	1.41175e+07	1.15383e+07	1.16963e+07	1.09429e+07	8.91351e+06	1.0982e+07	9.23469e+06	1.04574e+07	1.50661e+07	1.18718e+07	1.15279e+07	1.27371e+07	1.62017e+07	1.01979e+07	1.92277e+07	1.68371e+07	1.14069e+07	1.80447e+07	1.12855e+07	9.90716e+06	1.34703e+07	1.2991e+07	1.29119e+07	1.29527e+07
Gln-Tyr-Glu	C19H26N4O8	-	3.20693e+06	4.17036e+06	591731	2.1921e+06	3.76344e+06	2.24543e+06	2.69642e+06	4.80988e+06	3.00469e+06	271181	4.2614e+06	1.56236e+06	3.50623e+06	1.69256e+06	2.97071e+06	2.94213e+06	3.61116e+06	899343	1.58569e+06	5.51401e+06	6.05869e+06	1.62957e+06	2.8978e+06	4.06336e+06	2.84242e+06	3.21303e+06	3.29949e+06
Leu-Leu-Leu-Leu-Ser	C27H51N5O7	-	4.82486e+06	4.76883e+06	4.49773e+06	5.49093e+06	4.65061e+06	4.0965e+06	4.76123e+06	4.68909e+06	4.35851e+06	3.75837e+06	4.14357e+06	4.53184e+06	4.40596e+06	5.75626e+06	5.60708e+06	4.58804e+06	2.99955e+06	4.66856e+06	3.95384e+06	3.14922e+06	3.68483e+06	3.99572e+06	4.60916e+06	4.27116e+06	4.11334e+06	4.02307e+06	4.04114e+06
l-Lysine l-phenylalanine	C15H25N3O4	-	5.33254e+06	5.12766e+06	5.91696e+06	2.3052e+06	5.34546e+06	4.9227e+06	4.38523e+06	4.24302e+06	4.83542e+06	4.79129e+06	5.87394e+06	5.13271e+06	5.55214e+06	4.40289e+06	5.82558e+06	5.55154e+06	4.91355e+06	4.07936e+06	5.56536e+06	3.69041e+06	5.00584e+06	5.80318e+06	1.86433e+06	5.44588e+06	5.23429e+06	5.32229e+06	5.50296e+06
Leu-Ala-His-Tyr-Asn	C28H40N8O8	-	98004.2	295681	237871	103080	63803.4	176965	193559	58534.5	99185.9	110584	102170	163032	80402.6	74713.7	70633.2	102003	120799	51447.9	294341	180068	308940	101097	157725	81998.6	115222	132866	129531
N-Carbamoylsarcosine	C4H8N2O3	-	5.83064e+07	8.29683e+07	3.47013e+07	3.52095e+07	6.86258e+07	3.04181e+07	7.0419e+07	1.41065e+07	2.31499e+07	5.40582e+07	1.39915e+07	1.50735e+08	5.09635e+07	2.04457e+07	3.57171e+07	1.56339e+06	2.95306e+07	6.62552e+07	3.69885e+07	2.45546e+06	6.26317e+08	4.96037e+06	3.27868e+07	5.93548e+07	3.02005e+07	3.06306e+07	3.07759e+07
Leu-Leu-Val-Val-Tyr	C31H51N5O7	-	1.1757e+06	1.2055e+06	482565	1.26049e+06	1.06716e+06	1.06998e+06	915668	875270	1.0473e+06	1.40161e+06	1.0178e+06	888857	919370	638265	1.11874e+06	809537	1.76472e+06	1.47923e+06	706260	997578	2.61736e+06	1.08088e+06	1.41829e+06	1.03744e+06	1.04039e+06	1.03629e+06	1.03312e+06
Tryptophylthreonine	C15H19N3O4	-	133025	371177	396513	2.1151e+06	1.14866e+06	929931	536982	1.20504e+06	127409	695757	709744	794825	200701	396043	2.03527e+06	443947	291648	405306	328656	707495	655916	787133	332952	571395	306516	319155	276955
Ala-Gln-Ala	C11H20N4O5	-	2.65168e+07	3.03981e+07	3.1671e+07	1.32393e+07	3.46645e+07	2.87173e+07	1.46221e+07	1.94535e+07	2.61564e+07	1.79622e+07	4.31476e+07	6.91879e+07	1.89167e+07	4.16198e+07	1.38244e+07	1.87791e+07	4.85885e+07	9.34084e+06	5.77847e+07	5.54722e+07	2.95333e+07	3.43852e+07	2.82576e+07	1.48042e+07	2.77015e+07	2.73163e+07	2.69297e+07
Glu-Ser-Tyr	C17H23N3O8	-	152767	169473	107771	42747.5	90125.6	191172	132171	183497	179469	69507.3	69053.2	137115	140430	40552.7	123976	119619	105977	28904	28573.3	82597.3	90254.5	151630	133503	78342	192034	185744	184624
Arg-Tyr-Lys	C21H35N7O5	-	6.76298e+06	6.14746e+06	5.6222e+06	6567931	5.33964e+06	2.25063e+06	5.03815e+06	6.09781e+06	6.53895e+06	6.44939e+06	5.31384e+06	5.12241e+06	6.1294e+06	6.49234e+06	5.23934e+06	6.7526e+06	6.77047e+06	5.83535e+06	5.657e+06	5.10346e+06	3.62102e+06	5.19454e+06	7.37814e+06	4.30543e+06	5.55454e+06	5.40385e+06	5.55787e+06
Ser-Glu-Gln	C13H22N4O8	-	1.14234e+06	1.11714e+06	1.1571e+06	2.1817e+06	4.4074e+06	2.90751e+06	1.74887e+06	2.40253e+06	2.47578e+06	1.05444e+06	3.5294e+06	1.75575e+06	1.27174e+06	2.83847e+06	2.02135e+06	5.604e+06	2.16434e+06	2.09867e+06	1.94008e+06	1.47432e+06	2.42438e+06	2.86357e+06	1.9739e+06	2.94645e+06	2.16866e+06	2.13299e+06	2.12701e+06
Ile-Phe-Asn	C19H28N4O5	-	706850	662323	965279	1.03319e+06	712955	593600	599195	889092	860591	591431	704715	1.06362e+06	608371	834719	1.00076e+06	705220	391336	639354	676733	474328	714133	529091	534356	492081	793819	788490	761422
Pro-Trp-Asp	C20H24N4O6	-	120458	176996	7.14794e+06	625259	210729	379738	472816	343752	102459	121143	600691	3.75096e+06	986545	553454	3.79898e+06	1.70233e+06	1.36259e+06	4.74442e+06	2.26528e+06	657469	2.27579e+06	240464	570017	992472	682143	702221	742646
Met-Thr-Ser	C12H23N3O6S1	-	197436	218252	940969	595333	320565	921587	431840	373938	57639.5	2.59432e+06	539021	297421	1.33325e+06	423764	128938	1.34134e+06	523093	319428	674076	1.72362e+06	440219	1.25891e+06	838576	2.05182e+06	737903	705112	710371
Ala-Ile-Leu-Asp	C19H34N4O7	-	1.48914e+06	943446	142903	435042	35992.6	380324	498154	399014	434668	235194	436688	294713	495466	880034	622971	524124	486952	9757.1	271723	399792	452722	649675	205503	717223	836352	780278	747553
Tyr-Thr-Asn	C17H24N4O7	-	919275	2.11325e+06	813866	2.09925e+06	552899	1431816	1.29885e+06	733389	2.43522e+06	413589	749284	980273	1.77856e+06	693318	2.02133e+06	1.04526e+06	2.13763e+06	1.36393e+06	1.48686e+06	340350	335815	1.29777e+06	1.3392e+06	543994	1.27835e+06	1.24883e+06	1.25126e+06
Gly-Tyr-Arg	C17H26N6O5	-	1.71424e+06	1.16036e+06	411480	944018	1.55294e+06	1.4751e+06	1.85952e+06	2.00196e+06	1.81541e+06	1.72539e+06	5.08304e+06	625687	874825	3.38195e+06	1.27173e+06	2.16606e+06	424987	679372	633939	1.11614e+06	1.11686e+06	2.27751e+06	1.48452e+06	3.12338e+06	1.01808e+06	1.00676e+06	1.05673e+06
Gln-Gly-Phe	C16H22N4O5	-	1.28867e+07	1.36444e+07	2.53957e+07	1.59189e+07	1.11793e+07	8.80997e+06	9.31314e+06	1.11348e+07	1.35799e+07	9.32538e+06	9.14985e+06	2.06787e+07	1.5136e+07	1.33511e+07	1.91523e+07	1.78533e+07	1.79214e+07	1.67017e+07	1.68033e+07	1.12773e+07	2.23989e+07	1.09646e+07	1.61171e+07	1.0955e+07	1.3655e+07	1.34352e+07	1.36387e+07
Ile-Ser-Val-Asp	C18H32N4O8	-	6.54821e+06	6.92376e+06	3.92738e+06	5.2841e+06	4.53728e+06	5.20301e+06	5.33255e+06	4.6647e+06	5.73468e+06	5.27045e+06	4.54158e+06	3.57498e+06	5.36595e+06	5.03262e+06	4.65399e+06	4.77112e+06	5.50853e+06	4.03398e+06	3.96045e+06	3.90361e+06	3.77565e+06	4.88914e+06	6.30634e+06	4.27513e+06	4.45206e+06	4.36777e+06	4.37334e+06
Glu-Leu-Arg	C17H32N6O6	-	1.85962e+06	1.53039e+06	2.00105e+06	1.65525e+06	1.40251e+06	629813	1.23943e+06	1.69174e+06	2.04959e+06	499576	442529	2.61216e+06	1.35068e+06	1.27947e+06	2.48864e+06	1.62389e+06	1.95817e+06	2.68748e+06	2.5526e+06	787644	2.39678e+06	1.31187e+06	1.64056e+06	1.13133e+06	1.62849e+06	1.63074e+06	1.59731e+06
His-Phe-Asn	C19H24N6O5	-	1762173	1.55729e+06	1.04507e+06	2.00146e+06	3.59598e+06	1.79501e+06	3.34822e+06	3.34942e+06	392337	1.47514e+06	5.98649e+06	952906	1.2994e+06	3.7515e+06	916096	1.42812e+06	3.42498e+06	604307	720389	2.10494e+06	1.7307e+06	3.46163e+06	1.66195e+06	3.89801e+06	2.09317e+06	2.15002e+06	2133181
N,N-dihydroxy-L-isoleucine	C6H13NO4	-	7.03052e+06	1.16257e+07	5.20541e+07	5.97732e+07	167730	5.53485e+06	6.52855e+06	3.37727e+07	9.57418e+06	1.46127e+07	8.78817e+06	1.61538e+07	7.9126e+06	2.0116e+07	1.79755e+07	1.85567e+07	2.20226e+07	1.45387e+07	9.85871e+06	1.06544e+07	1.06323e+07	5.22711e+06	4.93979e+06	1.9163e+07	9.1961e+06	8.67082e+06	7.92524e+06
Phe-Pro-Ala	C17H23N3O4	-	5.9202e+06	5.19771e+06	9325460	8.22359e+06	8.92287e+06	4.19227e+06	7.95354e+06	7.71582e+06	8.43398e+06	3.96225e+06	5.00826e+06	8.61227e+06	5.89933e+06	5.7983e+06	6.22446e+06	9.53625e+06	8.65356e+06	9.63178e+06	8.00247e+06	4.34666e+06	8.69552e+06	7.9487e+06	7.21378e+06	7.91254e+06	5.57718e+06	5.43702e+06	5.45103e+06
Glu-Gln-Glu	C15H24N4O9	-	285343	259385	670245	979443	2.54244e+06	3.9523e+06	1.07867e+06	1.52858e+06	705592	1.34158e+06	1.27842e+07	412535	1.35625e+06	5.56417e+06	355447	1.3354e+06	1.46577e+06	1327225	1.32696e+06	1.50646e+06	877714	1.61914e+06	1.16635e+06	5.73057e+06	1.50985e+06	1.48356e+06	1.49728e+06
Thr-Ala-Phe-Val-Glu	C26H39N5O9	-	371658	739263	8.22159e+06	3.20935e+06	737929	3.51944e+06	1.23675e+06	617904	558643	494461	821669	3.57167e+06	1.03788e+06	730981	283790	5.65838e+06	2.5682e+06	5.27764e+06	4.35138e+06	1.57786e+06	1.07576e+07	563410	344870	3.06445e+06	1.36085e+06	1.5204e+06	1.48698e+06
Lys-Tyr-Thr-Ser-Ser	C25H40N6O10	-	482757	506538	970817	1.13174e+06	716415	571347	752737	230623	828041	590780	763286	1.02163e+06	654957	289900	800376	850458	372054	864574	366543	536437	341057	514963	521478	569767	663361	662680	673860
Lys-HoPhe-OH	C21H25N3O6	-	292714	6.4444e+06	2.0506e+07	7.85209e+06	2.40347e+06	3.78282e+06	2.28009e+06	4.40708e+06	143973	1.13766e+06	2.82777e+06	1.55487e+07	4.94998e+06	6.00759e+06	7.04953e+06	1.0835e+07	6.83007e+06	1.73022e+07	9.18224e+06	5.18739e+06	1.37898e+07	4.92444e+06	2.25647e+06	5.46632e+06	2.68583e+06	2.45954e+06	2.67494e+06
Tyr-Lys-Val	C20H32N4O5	-	2.26596e+06	2.11783e+06	2.23368e+06	2.8535e+06	2.17912e+06	1.94883e+06	1.35376e+06	2.38566e+06	2.52401e+06	1.44676e+06	1.7764e+06	2.3111e+06	1.73727e+06	2.02393e+06	2.98826e+06	2.04152e+06	2.09235e+06	2.58724e+06	1.86715e+06	2.45054e+06	2.10598e+06	1.85966e+06	1.95307e+06	1.40123e+06	2.19859e+06	2.15061e+06	2.19871e+06
Ile-ile-thr	C16H31N3O5	-	858252	769753	984458	978515	1.00243e+06	1.22521e+06	971780	620300	726270	739013	595533	666578	912010	614513	758286	631308	841914	827310	662966	3.58136e+06	727997	613215	216097	485958	860187	874881	875735
Gly-Ser-Asp	C9H15N3O7	-	4.16904e+06	3.43917e+06	4.50002e+06	3.43385e+06	3.632e+06	2.83189e+06	2.80318e+06	4.01064e+06	3.33303e+06	2.95041e+06	3.63359e+06	4.72282e+06	2.93025e+06	3.40753e+06	3.96764e+06	8.72975e+06	3.18008e+06	3.9033e+06	2.79877e+06	2.73126e+06	3.1628e+06	1.94162e+06	2.26841e+06	4.09923e+06	3.39516e+06	3.29671e+06	3.38426e+06
Glu-Tyr-Trp	C25H28N4O7	-	1.92817e+06	2.70612e+06	7.35826e+06	3.12009e+06	2.81066e+06	376576	1.15795e+06	2.23392e+06	2.62575e+06	487506	621793	5.93899e+06	2.45425e+06	2.07193e+06	4.31584e+06	900890	3.11865e+06	5.21367e+06	3.78221e+06	1.43403e+06	3.53662e+06	1.25124e+06	1.44949e+06	1.30835e+06	2.63926e+06	2.61358e+06	2.58423e+06
Cys-Leu-Lys	C15H30N4O4S1	-	1.68892e+07	1.42466e+07	2.48689e+07	14063269	2.71098e+07	2.48417e+07	1.53616e+07	1.31616e+07	2.09811e+07	3.00716e+07	1.15489e+07	1.29178e+07	1.73136e+07	8.39979e+06	1.49822e+07	1.67216e+07	9.50602e+06	7.59853e+06	7.75672e+06	9.66297e+06	6.8361e+06	6.73369e+06	5.79267e+06	9.86918e+06	1.00258e+07	9.97717e+06	9.63787e+06
Ile-Ser-Thr	C13H25N3O6	-	98898.3	677817	7.61383e+06	4.83128e+06	996675	2.88654e+06	1.70017e+06	849525	209921	6.11501e+06	2.08995e+06	4.82244e+06	4.86715e+06	2.44433e+06	2.01246e+06	2.71245e+06	1.03065e+06	2.63027e+06	1.77306e+06	7.3606e+06	1.86129e+06	2.16538e+06	228647	2.54528e+06	1.72061e+06	1.70543e+06	1.71895e+06
Leu-Val-Gly	C13H25N3O4	-	485251	1.41623e+06	3.96299e+06	1.90718e+06	1.19796e+06	1.8057e+06	595020	227621	310048	159155	273168	2.62951e+06	1.67662e+06	363847	1.09825e+06	2.4449e+06	2.09179e+06	3.53875e+06	3.06179e+06	799303	3.74364e+06	595906	359672	971183	1.50034e+06	1.47064e+06	1.4948e+06
Gly-Tyr-Ile-Ser-Ala	C23H35N5O8	-	1.06772e+06	1.13945e+06	3.23765e+06	1.53497e+06	1.73239e+06	1.46191e+06	1.48832e+06	1.67098e+06	703079	1.37884e+06	2110703	1.57785e+06	1.36807e+06	1.95197e+06	1.45025e+06	2.04072e+06	2.43528e+06	1.18378e+06	1.88293e+06	1.50498e+06	3.70537e+06	648410	1.67395e+06	2343775	1.69288e+06	1.63512e+06	1.6478e+06
Gln-Lys-Lys	C17H34N6O5	-	2.39333e+06	1.81539e+06	3.68046e+06	2.09605e+06	2.69628e+06	2636718	1389006	2.42854e+06	3.13429e+06	3.22605e+06	1.89893e+06	3.55431e+06	2.68311e+06	957465	3.01769e+06	3.12598e+06	2.59454e+06	3.53807e+06	2.75582e+06	2937720	2.76726e+06	2.53031e+06	2.92691e+06	1.92698e+06	1.97215e+06	1.83693e+06	1.89044e+06
Pro-Met-Phe	C19H27N3O4S1	-	91864.7	185264	396649	72825.8	102725	475368	63431.5	58225.8	147504	42142.2	136697	189803	59357.3	235730	117172	499448	72855.3	355693	385366	85734.2	167646	69582.6	67559.7	140113	154590	154615	148504
Asn-Glu-Tyr-Glu	C23H31N5O11	-	866158	244036	3.12758e+07	1.66376e+07	251369	448610	1.16117e+06	8.67507e+06	1.54037e+06	2.33894e+06	1.22929e+06	1.55427e+06	1.73927e+06	1.62017e+06	518643	1.59663e+07	2.02999e+07	3.43656e+06	3.69804e+06	2.05829e+06	676079	2.40753e+06	1.21725e+06	8.72596e+06	310350	326945	298643
Phe-Lys-Tyr	C24H32N4O5	-	1.47593e+06	1.3513e+06	2.70742e+06	4.21703e+06	819020	3.82568e+06	1.48536e+06	1.90365e+06	464414	257725	1.13343e+06	2.06491e+06	1.18455e+06	1.3616e+06	733769	4.91538e+06	2.92177e+06	3.43269e+06	4.3406e+06	2.76543e+06	7.88437e+06	1.4219e+06	1.51669e+06	3.17845e+06	2.76027e+06	2.73853e+06	2.76011e+06
Ala-Ile-Arg	C15H30N6O4	-	1.30172e+07	2.23059e+07	1.11249e+07	1.76683e+07	2.70186e+07	1.70426e+07	1.16303e+07	2.35799e+07	8.82399e+06	1.14874e+07	8.32398e+06	5.9644e+07	1.18683e+07	7.12518e+06	1.04007e+07	3.12596e+07	9.13427e+06	2.88956e+07	6.4827e+06	4.87673e+06	3.14684e+07	3.34486e+07	5.79064e+06	5457732	4.16046e+06	4.21638e+06	4.00151e+06
Cys-Cys-Arg	C12H24N6O4S2	-	1.54083e+06	1.53342e+06	1.39809e+06	1.21668e+06	1.20839e+06	772143	847919	1.1983e+06	1.76213e+06	796353	649268	1.46131e+06	1.04847e+06	1.3538e+06	1.47873e+06	995618	1.17008e+06	1.02247e+06	1.02058e+06	613088	1.11942e+06	1.32544e+06	899898	659408	1.03887e+06	1.00525e+06	1.0427e+06
Thr-Ala-Phe-Lys	C22H35N5O6	-	803434	893535	1.06068e+06	650357	448689	392221	518240	703579	726975	370657	550784	770143	571137	695006	763940	695314	530100	628140	587628	291198	668325	205421	621880	330250	638870	630283	626514
Leu-Glu-Phe	C20H29N3O6	-	2.03476e+06	1.18804e+06	371248	965007	791924	1.07437e+06	1.5293e+06	1.07623e+06	1.74339e+06	789187	1.16222e+06	819209	807072	713924	864085	967635	1.23284e+06	1.12048e+06	613657	809319	700981	666164	691266	641782	955419	934825	981878
Thr-Cys-Lys	C13H26N4O5S1	-	644753	1.21052e+06	1.75549e+06	450849	296793	693197	412518	1.30396e+06	903653	2.15365e+06	993142	348748	2.2365e+06	835938	1.10616e+06	1.97073e+06	533559	504078	1.06448e+06	320432	934466	628672	82450.4	454168	993869	895838	929130
Serylthreonine	C7H14N2O5	-	767704	260103	504842	850085	489140	489489	606933	463557	512265	428044	607528	232374	507483	399857	831873	620432	516299	471051	266820	253710	463686	450331	599143	476718	470564	463585	468680
Glu-Phe-Alanine	C17H23N3O6	-	676843	492972	413693	520590	392958	117100	409971	498706	640095	46446.6	303184	590263	287306	464208	613269	140215	482385	194811	327538	335862	185280	300380	440489	260224	449758	453297	463488
Asp-Lys-Trp	C21H29N5O6	-	1.15704e+06	1.03263e+06	1.12846e+06	48145.9	788393	503432	619449	985415	1.26561e+06	467713	628596	1.8188e+06	200506	805992	470929	368969	642287	1.42476e+06	241694	426861	1.27324e+06	429578	908174	399481	782021	722328	790101
Leu-Asp-Ile	C16H29N3O6	-	1.05505e+07	1.39513e+07	9.70712e+06	12681031	1.03631e+07	1.08817e+07	8.85863e+06	1.24298e+07	1.60575e+07	1.36331e+07	1.32189e+07	6.16741e+06	2.44659e+07	7.80534e+06	7.6888e+06	1.51071e+07	1.96781e+07	3.6672e+06	1.02315e+07	9.96897e+06	1.10807e+07	2.09838e+07	1.42868e+07	1.3908e+07	1.04532e+07	1.0393e+07	1.02999e+07
Thr-Lys	C10H21N3O4	-	3.96732e+06	2.90513e+06	2.35629e+06	3.5586e+06	3.80766e+06	1.31684e+06	2.12791e+06	1.41575e+06	2.84819e+06	1.83378e+06	2.64976e+06	2.66654e+06	1.80169e+06	3.26168e+06	2.61619e+06	2.49057e+06	2.55883e+06	1.38144e+06	1.57802e+06	1.18483e+06	1.17866e+06	1.28288e+06	1.19867e+06	699277	1.92384e+06	2.01158e+06	2.00704e+06
Cys-Cys-Met	C11H21N3O4S3	-	597060	228435	307019	336899	265342	264591	142257	512567	762824	415755	287946	228214	236403	630309	429120	312419	906127	464602	468745	237442	321488	308606	674156	480962	626867	627932	640455
Arg-Glu-Gly	C13H24N6O6	-	2.18029e+06	1.6079e+06	1.21265e+06	1.50769e+06	2.44755e+06	1.67178e+06	1.68574e+06	1.83601e+06	1.61975e+06	1.30633e+06	1.72646e+06	2.24985e+06	1.52463e+06	1.82482e+06	2.22036e+06	2.00507e+06	453167	1.58388e+06	1.00205e+06	1.10596e+06	1.34914e+06	735681	1.56094e+06	1.10635e+06	1.66107e+06	1.61683e+06	1.60719e+06
Asn-Asp-Arg	C14H25N7O7	-	837409	1.59498e+06	231745	1.65198e+06	1.99733e+06	1.56626e+06	2.15167e+06	1.50502e+06	2.32398e+06	1.63356e+06	1.32571e+06	2.87659e+06	562850	1.52473e+06	2.84513e+06	1.14197e+06	1.67573e+06	2.12145e+06	2.30781e+06	2.3608e+06	2.39022e+06	1.13081e+06	1.27242e+06	1.83114e+06	1.52593e+06	1.57144e+06	1.39237e+06
Thr-Tyr-Thr	C17H25N3O7	-	1.68755e+06	1.77672e+06	3.231e+06	2.39466e+06	1.55719e+06	918373	1.59013e+06	2.33104e+06	2.10533e+06	1.02943e+06	1.25852e+06	2.48366e+06	1.62676e+06	2.46164e+06	2.56424e+06	1.98485e+06	1.88833e+06	2.06045e+06	1.52507e+06	1.12888e+06	1.89354e+06	1.1734e+06	1.20372e+06	1.1371e+06	1.44356e+06	1.44451e+06	1.42483e+06
Val-Ile-Arg	C17H34N6O4	-	860226	682616	801674	624973	343146	961080	971525	809027	663620	921088	1.83103e+06	626339	3.5254e+06	2.65959e+06	847250	916789	812471	623061	697183	772926	1.38906e+06	806353	1.58417e+06	1.53059e+06	822050	785857	806089
Leu-Cys-Ile	C15H29N3O4S1	-	2.14842e+07	2.33648e+07	9.09237e+06	1.28984e+07	1.44032e+07	3.45632e+06	2.23118e+07	1.45684e+07	1.40093e+07	9.74302e+06	5.95342e+06	3.21884e+07	1.53697e+07	8.11688e+06	1.79628e+07	8.72646e+06	1.78239e+07	1.59653e+07	8.67433e+06	8777071	1.61736e+07	1.25866e+07	9.90103e+06	8.23907e+06	1.25062e+07	1.18388e+07	1.20591e+07
Trp-Gln-Arg	C22H32N8O5	-	1.06448e+06	2.22594e+06	2.09701e+06	1.97486e+06	2.18809e+06	1.96434e+06	2.05895e+06	1.37524e+06	1.52401e+06	2.06798e+06	2.68914e+06	2.38607e+06	2.1919e+06	2.51237e+06	2.06342e+06	1.22374e+06	2.04565e+06	1.80717e+06	968092	2.19748e+06	2.04987e+06	1.7241e+06	1.77686e+06	1.80747e+06	2.22015e+06	2.17443e+06	2.21196e+06
Val-Thr-Val-Leu-Val	C25H47N5O7	-	2.53617e+06	1.832e+06	3.61378e+06	3.20961e+06	2.63428e+06	2.82324e+06	2.23866e+06	2.62789e+06	2.43734e+06	1.80305e+06	2.39608e+06	3.02047e+06	2.60899e+06	1.79026e+06	2.81788e+06	3.56301e+06	3.0071e+06	3.40004e+06	2.47757e+06	1.93592e+06	3.57777e+06	2.4255e+06	1.70184e+06	3.67635e+06	2.47331e+06	2.46431e+06	2.44178e+06
Cys-Phe-Lys	C18H28N4O4S1	-	1.78488e+07	2.36448e+07	3.74078e+07	2.07439e+07	3.00265e+07	4.0635e+07	2.91989e+07	1.85868e+07	1.81111e+07	5.66937e+07	2.73341e+07	2.98264e+07	4.70203e+07	2.75967e+07	3.39472e+07	3.28881e+07	3.49835e+07	3.46822e+07	3.50897e+07	4.3184e+07	2.2872e+07	4.54853e+07	3.59799e+07	5.03719e+07	3.304e+07	3.30758e+07	3.24986e+07
Ala-Leu-Arg	C15H30N6O4	-	4.34586e+07	4.52571e+07	3.56032e+07	3.44214e+07	5.11744e+07	4.88697e+07	4.83453e+07	3.32523e+07	3.63116e+07	3.93226e+07	3.637e+07	3.33683e+07	3.63924e+07	3.19516e+07	4.57515e+07	2.88583e+07	2.69416e+07	2.88037e+07	2.86703e+07	2.24548e+07	3.318e+07	2.79397e+07	2.33211e+07	2.36197e+07	1.60247e+07	1.56113e+07	1.50199e+07
Thr-Trp-Leu	C21H30N4O5	-	665009	266360	831251	414031	732442	408256	320500	865351	1.17514e+06	563948	397801	89904	454156	637300	826075	595452	993100	557002	369941	315409	1.1978e+06	291669	541358	776673	845407	807307	829010
Thr-Ala-Gln	C12H22N4O6	-	1.12605e+07	1.85135e+07	2.02526e+07	223600	1.48099e+07	1.471e+07	1.48839e+07	1.19443e+07	5.37254e+06	1.36834e+07	1.37894e+07	1.32661e+07	14763413	6.86455e+06	7.29475e+06	2.6539e+06	5.45488e+06	9.35729e+06	7.23077e+06	8.55766e+06	1.49706e+07	8.32095e+06	7.82585e+06	1.03186e+07	1.85421e+06	1.64003e+06	1.91302e+06
Leu-Ser-Leu-Pro-Glu	C25H43N5O9	-	716662	620137	529941	509554	734597	448012	566613	207697	347410	264961	543732	741407	517525	754079	547517	349405	345807	517259	316608	293849	214725	85460.7	181091	485037	369083	347496	329302
Ser-Tyr-Gln	C17H24N4O7	-	2650814	3.58278e+06	8.20571e+06	4.35263e+06	3.33565e+06	2.75474e+06	2.28072e+06	3.20618e+06	1.69397e+06	975433	2.2432e+06	5.34112e+06	4.49059e+06	2.62559e+06	3.58958e+06	6.35574e+06	4.88097e+06	6.50048e+06	6.24291e+06	3.81107e+06	6.86198e+06	3.25073e+06	3.03086e+06	5.54833e+06	3.31581e+06	3.29569e+06	3.23293e+06
Ala-Gly-Arg	C11H22N6O4	-	1.86006e+07	1.66426e+07	1.89982e+07	2.2342e+07	1.88113e+07	1.26175e+07	1.45914e+07	1.57602e+07	1.64126e+07	1.17913e+07	1.3002e+07	1.79847e+07	1.59022e+07	1.76252e+07	1.97037e+07	2.11067e+07	1.83534e+07	1.91726e+07	1.8433e+07	1.53155e+07	1.82345e+07	1.70038e+07	1.91274e+07	1.80089e+07	1.48662e+07	1.46413e+07	1.47732e+07
Leu-Asn-Arg	C16H31N7O5	-	206480	324669	230663	378636	309296	207508	362870	219857	210901	322737	552537	307682	373352	178511	294470	138032	144235	161302	260596	248016	111531	219144	255918	236693	284039	302009	275771
Pro-Met-Gly	C12H21N3O4S1	-	294385	454131	4.41852e+06	1.92759e+06	449408	1.04903e+06	368643	939329	215280	835782	414508	1.15577e+06	1.41691e+06	874027	186661	2.61772e+06	929419	1.1751e+06	1.90257e+06	2.95142e+06	2.92401e+06	248526	166823	2.44932e+06	653398	637306	651937
Ser-Phe-Ile-Asp	C22H32N4O8	-	8.43975e+07	1.12092e+08	8.92367e+07	8.414e+07	7.28901e+07	7.44633e+07	9.29925e+07	6.80695e+07	8.46404e+07	7.92812e+07	7.48017e+07	1.00452e+08	1.11903e+08	8.73129e+07	7.52149e+07	8.4008e+07	1.06813e+08	6.75315e+07	1.00718e+08	5.85134e+07	5.6333e+07	1.19653e+08	1.17293e+08	7.86712e+07	8.15297e+07	7.77539e+07	7.83841e+07
Lys-Tyr-Ala-Asp	C22H33N5O8	-	991518	1.14641e+06	309309	1.0815e+06	923490	772673	939599	721659	956962	1.32371e+06	924110	904927	1.10022e+06	593414	630502	977467	1.13401e+06	606420	593769	774905	618155	901326	1.28978e+06	776461	929434	892180	902930
Gln-Ser-Ser	C11H20N4O7	-	6.79014e+06	3.87054e+06	2.49611e+06	5.53685e+06	6.15532e+06	1.74159e+06	6.35275e+06	6.2591e+06	6.03534e+06	1.81339e+06	3.32693e+06	3.46218e+06	3.3276e+06	5.88503e+06	2.87246e+06	5.5242e+06	2.80014e+06	4.6149e+06	3.57286e+06	4.2949e+06	2.08481e+06	5.25541e+06	5.88642e+06	2.40451e+06	3.43081e+06	3.32053e+06	3.10033e+06
Lys-Ser-Arg	C15H31N7O5	-	584534	1.18787e+06	3.25193e+06	628844	766282	2.386e+06	1.91472e+06	1.38451e+06	990932	2.98959e+06	1.20263e+06	4.58617e+06	1.67951e+06	1.59142e+06	3.21104e+06	1.86076e+06	2.04459e+06	3.08623e+06	2.30138e+06	1.34367e+06	1.93323e+06	2.70441e+06	1.7405e+06	2.51239e+06	2.50133e+06	2.50103e+06	2.50151e+06
Met-Met-Ser	C13H25N3O5S2	-	220956	457913	267345	177685	341003	157989	220528	140310	379867	53685.8	259734	225079	333985	243605	371827	58730.5	194120	220394	76495	367617	86379.2	164133	186781	216441	156080	150584	150307
Gln-Pro-Asp	C14H22N4O7	-	5.96074e+06	5.61227e+06	5.90985e+06	3.02333e+06	5.4475e+06	6.09368e+06	2.64615e+06	4.80588e+06	5.59294e+06	4.83603e+06	5.23956e+06	6.37976e+06	4.7154e+06	4.53975e+06	4.48296e+06	5.84396e+06	4.78437e+06	6.78025e+06	5.3531e+06	5.42613e+06	5.93503e+06	3.99396e+06	4.6433e+06	4.89362e+06	5.75091e+06	5.69608e+06	5.65853e+06
Ser-Pro-Glu-Gly-Thr	C19H31N5O10	-	675558	130552	244222	482477	428077	194745	447914	347899	381669	424556	154391	163699	196612	268356	501224	236671	200960	83879.6	116618	160578	293924	194584	533514	84652.1	284446	281581	296636
Pro-Leu-Arg	C17H32N6O4	-	4.93939e+06	4.8284e+06	8.11866e+06	6.72566e+06	3.13598e+06	1.22904e+06	1.02322e+06	3.89004e+06	4.99026e+06	1.57673e+06	437225	6.27595e+06	3.71616e+06	3.72998e+06	7.27128e+06	4.16972e+06	4.33842e+06	8.43632e+06	6.43642e+06	964682	9.68486e+06	3.11498e+06	3.71629e+06	2.09475e+06	1.4776e+06	1.60693e+06	1.35691e+06
Tyr-Tyr-Ala	C21H25N3O6	-	2.16247e+06	2.61347e+06	2.53019e+07	1.52139e+07	2.34224e+06	3.01959e+06	1.69689e+06	4.6555e+06	1.34942e+06	1.7022e+06	1.1599e+06	6.49944e+06	4.15008e+06	2.73573e+06	1.10319e+07	2.5355e+07	3.731e+07	1.15023e+07	7.75037e+06	6.52158e+06	7.04846e+06	2.35769e+06	2.48159e+06	7.15652e+06	2.80231e+06	3.03049e+06	2.97434e+06
Phe-Tyr-Val	C23H29N3O5	-	16731.1	16731.1	16731.1	170200	125917	83655.5	230748	229293	196909	16731.1	16731.1	16731.1	16731.1	92523.1	16666.4	16731.1	16731.1	16731.1	16731.1	16731.1	16731.1	16731.1	101124	16731.1	42941.3	56651.4	42941.3
Met-Lys-Val	C16H32N4O4S1	-	6.86724e+06	1.00556e+07	9.73513e+06	1.21241e+07	1.01367e+07	6.42452e+06	8.99262e+06	7.90874e+06	1.18679e+07	3.55434e+06	5.13314e+06	1.26102e+07	9.00124e+06	6.21007e+06	1.21533e+07	7.15894e+06	9.7475e+06	1.43924e+07	1.00317e+07	3.07378e+06	5784685	5.18432e+06	7.93117e+06	5.68453e+06	8.17573e+06	7.917e+06	7.9469e+06
Val-Lys-Lys	C17H35N5O4	-	3.57809e+06	3.5724e+06	1.26362e+06	3.43435e+06	3.34832e+06	2.7022e+06	3.23058e+06	3.38984e+06	2.8055e+06	3.5772e+06	2.90195e+06	2.41329e+06	2.36011e+06	2.84444e+06	3.29032e+06	2.99662e+06	2.78716e+06	1.18962e+06	2.35602e+06	2.72246e+06	2.09031e+06	2.75443e+06	3.16324e+06	2.72304e+06	2.85566e+06	2.86275e+06	2.7799e+06
Ile-Leu-Tyr-Asp	C25H38N4O8	-	4.43498e+06	4.0082e+06	8.01896e+06	4.57731e+06	3.59711e+06	6.20088e+06	1.4152e+06	3.43797e+06	883299	5.63038e+06	4.20127e+06	7.72074e+06	4.69655e+06	8.34585e+06	7.02962e+06	6.16106e+06	3.43452e+06	7.33214e+06	6.04654e+06	4.48143e+06	7.83629e+06	2.34304e+06	3.80961e+06	7.98897e+06	5.20432e+06	5.20524e+06	5.1675e+06
Ile-Gln-Gln	C16H29N5O6	-	5.56573e+06	5.06171e+06	2.09472e+06	4.27795e+06	7476080	5.80209e+06	4.4376e+06	6.14915e+06	4.31528e+06	5.62912e+06	7.35954e+06	5.33446e+06	6.62285e+06	6.16976e+06	4.01713e+06	5.93238e+06	4.11192e+06	3.08821e+06	5.86688e+06	7.66447e+06	7.53542e+06	6.25979e+06	4.50945e+06	4.95519e+06	5.38365e+06	5.3736e+06	5.30771e+06
Leu-Ile-Glu-Glu	C22H38N4O9	-	195451	99772.6	2.64368e+06	1.65214e+06	368907	726809	463723	302955	42476.3	1.01319e+06	469488	1.41737e+06	916330	1.09075e+06	851801	614136	417467	1.29559e+06	617411	990094	729157	286921	55788.5	457919	789943	779503	788051
Ac-Phe-Gly-pNA	C19H20N4O5	-	744070	129833	116157	716115	591202	443604	556748	546600	777620	92528.1	272322	261753	95376.9	394823	492407	504404	595775	260123	335963	1.064e+06	902137	249685	709411	180617	483973	469274	478223
Pro-Gln-Gly	C12H20N4O5	-	1.87682e+06	1.92033e+06	1.65654e+06	1.70743e+06	813202	549967	394262	2.38503e+06	1.01185e+06	1.01574e+06	497887	462464	1.02941e+06	487733	242331	3.15198e+06	4.39586e+06	3.40184e+06	4.34195e+06	3.7084e+06	2.36974e+06	4.28077e+06	5.33585e+06	4.04789e+06	1.87514e+06	2.04218e+06	2.04052e+06
Tyr-Asp-Arg	C19H28N6O7	-	731686	946284	338328	275299	1.44821e+06	464689	187052	584768	832716	2.09614e+06	874594	796622	1.47479e+06	850412	687702	822541	508842	1.00085e+06	938349	677862	487163	1.32812e+06	1.1277e+06	1.76547e+06	1.00883e+06	1.01153e+06	1.02304e+06
Val-Cys-Leu	C14H27N3O4S1	-	7.40536e+06	7.96585e+06	4.25418e+06	6.06985e+06	5.47736e+06	2.3272e+06	9.44451e+06	5.67576e+06	5.70291e+06	4.71926e+06	5.9941e+06	4.65941e+06	4.20608e+06	5.80487e+06	6.68935e+06	5.43276e+06	6.69302e+06	4.43494e+06	4.92842e+06	2.10023e+06	3.25463e+06	5.3982e+06	6.99343e+06	2.86434e+06	5.3255e+06	5.27833e+06	5.31637e+06
Asn-Glu-Phe	C18H24N4O7	-	107296	293926	133827	444932	360726	148596	369470	357261	55695.4	246702	339802	217229	426852	81686.6	522423	492676	331213	77332	67676.6	326787	236262	432527	290879	52985.9	269573	254312	234137
Tyr-Phe-Gly	C20H23N3O5	-	1.10772e+06	608713	269364	290122	411775	678750	658166	324441	506785	25710.5	151251	45910.4	53915.8	360378	424604	359003	253901	81028.8	445235	17793	408715	140086	540366	258519	707646	698780	699202
Glu-Gln-Trp	C21H27N5O7	-	411077	900052	87705	666826	281754	434159	1.21102e+06	540190	1.77467e+06	165661	259036	1.69502e+06	1.65478e+06	444449	1.2743e+06	460007	372500	417303	1.2167e+06	225431	942991	236500	893971	133686	725026	713513	650434
Pro-Cys-Ser	C11H19N3O5S1	-	6.74453e+06	1.13825e+07	9.93368e+06	9.47282e+06	8.19082e+06	8.34598e+06	1.21035e+07	1.39327e+07	1.31877e+07	4.34061e+06	8.5695e+06	1.57809e+07	9.32699e+06	1.32233e+07	9.26384e+06	9.29244e+06	1.04559e+07	9.24776e+06	1.07168e+07	6.86981e+06	1.01879e+07	6.9469e+06	7.29373e+06	1.25646e+07	7.59204e+06	7.62641e+06	7.75268e+06
Leu-Glu-Gln	C16H28N4O7	-	539546	530500	777009	941354	709175	741573	1.39718e+06	1.29787e+06	581512	1.39303e+06	1.64863e+06	1.34952e+06	1.24672e+06	1.26552e+06	735192	958599	715891	819371	688642	1.38624e+06	522006	704502	559002	1.14843e+06	979160	930783	947232
Ile-Glu-Arg	C17H32N6O6	-	6.70254e+06	7.81188e+06	1.42998e+07	7.99458e+06	1.20916e+07	1.66262e+07	9.53575e+06	6.40775e+06	3.34534e+06	8.36458e+06	2.09358e+07	6.01235e+06	1.21034e+07	1.63229e+07	4.81792e+06	1.03646e+07	1.06588e+07	1.13963e+07	1.52939e+07	2.92676e+07	1.34396e+07	1.36262e+07	8.92693e+06	2.54206e+07	9.33961e+06	9.05164e+06	9.37482e+06
Glu-Thr-Ile	C15H27N3O7	-	1.53632e+06	1.48177e+06	1.75045e+06	1.27776e+06	1.71139e+06	291584	1.05376e+06	1.10906e+06	1.71372e+06	1.87227e+06	1.47307e+06	1.84206e+06	1.78131e+06	1.92547e+06	1.25245e+06	1.79141e+06	1.08753e+06	1.16484e+06	818789	1.16712e+06	1.07403e+06	905474	1.50463e+06	761779	916442	856845	884012
Asparaginyl-threonine	C8H15N3O5	-	2.97742e+06	3.65375e+06	2.83848e+06	4.2711e+06	4.02457e+06	3.49418e+06	3.45038e+06	4.55269e+06	4.11581e+06	1.85357e+06	3.0098e+06	4.06704e+06	2.51969e+06	3.28425e+06	4.38441e+06	3.7036e+06	3.39816e+06	3.78178e+06	2.82302e+06	3.35719e+06	2.40318e+06	2.09367e+06	3.50793e+06	3.06525e+06	3.17029e+06	3.17984e+06	3.17635e+06
Asn-Leu-Arg	C16H31N7O5	-	1.37353e+07	1.39379e+07	1.54472e+07	1.55616e+07	1.52376e+07	1.20075e+07	1.21513e+07	1.28337e+07	1.45727e+07	1.11188e+07	1.09262e+07	1.59734e+07	1.18198e+07	13989467	1.5577e+07	1.38308e+07	1.26088e+07	1.48811e+07	1.3055e+07	1.148e+07	1.33182e+07	1.35091e+07	1.47525e+07	1.37559e+07	1.24266e+07	1.22139e+07	1.23204e+07
Ser-Pro-Gln	C13H22N4O6	-	301316	1.21192e+06	837239	1.38782e+06	2.32074e+06	3.22796e+06	2.14321e+06	1.45988e+06	732763	855130	4.37848e+06	1.16985e+06	1.86456e+06	2.78224e+06	1.32892e+06	4.10649e+06	1.67054e+06	7.05552e+06	2.7231e+06	2.18922e+06	1.10172e+06	1.40272e+07	1.77498e+06	6.85034e+06	2.81176e+06	2.51784e+06	2.80938e+06
Tyr-Cys-Lys	C18H28N4O5S1	-	10598.2	223.69	223.69	223.69	223.69	6666.08	9806.13	223.69	8775.89	223.69	223.69	223.69	223.69	223.69	2533.15	223.69	223.69	223.69	1118.47	223.69	3502.77	2321.05	1833.6	223.69	13391.1	13028	13427.2
Glu-Phe-Thr-Asp	C22H30N4O10	-	4.55301e+07	3.7226e+07	4.70026e+07	3.8339e+07	4.19317e+07	3.63692e+07	3.34063e+07	38805678	3.47714e+07	4.20498e+07	4.18536e+07	3.86372e+07	4.42728e+07	3.78128e+07	3.45778e+07	4.92327e+07	3.72282e+07	3.30305e+07	4.20751e+07	4.03447e+07	3.43906e+07	2.97416e+07	3.50592e+07	4.46592e+07	3.41183e+07	3.34915e+07	3.41611e+07
Ile-Tyr-Lys	C21H34N4O5	-	1.13274e+06	513209	498288	1.09232e+06	817816	1.37675e+06	425496	303639	1.31323e+06	1.53775e+06	1.40566e+06	462541	1.37396e+06	1.40946e+06	1.2073e+06	1.36672e+06	1.14713e+06	383141	1.13165e+06	922453	1.28679e+06	1.30186e+06	1.55176e+06	874045	890068	832112	801670
Pro-Pro-Glu	C15H23N3O6	-	1.18132e+06	1.43798e+06	429973	643070	190840	1.88851e+06	1.13956e+06	745871	351790	1.81814e+06	843573	353763	881936	92533.1	551627	1.01978e+06	472410	79535.7	288127	223380	491689	1.13253e+06	1.19468e+06	1.00358e+06	714259	704428	640736
Gly-Lys-Ala	C11H22N4O4	-	802825	742606	884340	838493	789060	622294	482834	245738	640741	307035	103297	463576	612420	226703	1.04869e+06	923889	421759	379930	547200	418939	565199	422772	227613	443375	567345	526789	465914
Ser-Nap-OH	C22H20N2O7	-	1.25209e+06	965680	585355	1.00163e+06	1.27015e+06	1.22001e+06	640099	1.26435e+06	1.42712e+06	2.34244e+06	2.19809e+06	595905	389562	838166	748748	1.27059e+06	1.30889e+06	894395	1.18146e+06	1.94899e+06	1.29307e+06	3.08206e+06	1.97702e+06	2.40749e+06	967754	949216	792279
Asp-Pro-Gly	C11H17N3O6	-	1.70227e+06	1.63517e+06	939281	1.25069e+06	1.4927e+06	860713	367619	624441	1.2008e+06	1.12895e+06	943120	598379	844086	1.05792e+06	1.26059e+06	1.46675e+06	1.16935e+06	961069	742425	970808	828920	135037	794061	899284	1.06508e+06	1.05234e+06	1.0413e+06
Pro-Cys-His	C14H21N5O4S1	-	2.07434e+06	1.97999e+06	206689	847971	1.8452e+06	1.82558e+06	1.80418e+06	220061	1.85544e+06	1.30786e+06	1.8946e+06	1.21351e+06	1.274e+06	1.4773e+06	1.62702e+06	1.22862e+06	885541	824070	882141	1.27687e+06	1.03382e+06	1.37892e+06	1.8921e+06	654969	1.68726e+06	1.63819e+06	1.68869e+06
Ala-Pro-Asp	C12H19N3O6	-	4.82166e+06	4.96494e+06	3.99726e+06	4.20998e+06	4.47834e+06	4.88137e+06	4.66552e+06	4.9219e+06	4.1628e+06	5.30581e+06	7.11396e+06	3.46915e+06	4.37113e+06	4.72292e+06	3.2441e+06	5.16217e+06	3.70959e+06	2.48805e+06	2.85803e+06	4.2599e+06	3.25434e+06	4.46829e+06	3.127e+06	4.15253e+06	4.15356e+06	4.12852e+06	4.01345e+06
Tyr-Pro-Asp	C18H23N3O7	-	4.44719e+06	8.14635e+06	1.00261e+06	194685	8.77627e+06	7.26089e+06	5.56977e+06	230737	5.82863e+06	166483	3.04949e+06	1.25197e+07	3.23276e+06	533435	7.94223e+06	1.40917e+06	1.7223e+06	1.36377e+07	8.68886e+06	2.58506e+06	2.61285e+07	5.86604e+06	7.36913e+06	168149	9.63786e+06	9.46193e+06	9.50895e+06
Ser-Cys-Lys	C12H24N4O5S1	-	1.63218e+06	5.60142e+06	5.19977e+06	3.20441e+06	4.26212e+06	5.18412e+06	3.96851e+06	3.04744e+06	1.46984e+06	1.83682e+06	2.61517e+06	1.66033e+06	4.95814e+06	1.59019e+06	1.91427e+06	4.39412e+06	2.3269e+06	2.31638e+06	5.36624e+06	1.21677e+06	4.69057e+06	546829	1.46681e+06	1.34359e+06	5.78571e+06	5.38618e+06	5.49527e+06
Cys-Val-Arg	C14H28N6O4S1	-	1.70019e+06	1.81474e+06	1.66597e+06	1.76678e+06	961253	380480	1.22666e+06	1.46823e+06	2.1548e+06	752112	814180	2.07341e+06	1.34033e+06	355891	1.97484e+06	181840	1.64386e+06	2.17064e+06	1.8266e+06	817707	1.62094e+06	546061	1.28754e+06	1.08261e+06	1.08888e+06	1.02517e+06	954728
Pro-Val-Tyr	C19H27N3O5	-	1.49847e+06	1.80417e+06	1.94676e+06	2.11896e+06	1.08497e+06	1.04036e+06	1.05271e+06	1.56919e+06	1.94214e+06	1.25244e+06	1.46384e+06	1.43396e+06	614373	2005252	837570	1.25672e+06	1.72633e+06	1.70084e+06	1.05041e+06	718220	1.81941e+06	1.69167e+06	953848	1.96466e+06	935077	1.02471e+06	1.01743e+06
Phe-Met-Val	C19H29N3O4S1	-	61577.4	125515	247059	111071	37513.5	147790	70127.7	36061.2	75460.2	61873.9	24995.4	53519.7	40265.2	75276.9	48544.7	59976	112598	45985.3	62979.9	81989.8	71744.4	50743.3	113638	70687.3	153348	152178	152143
Pro-Met-Arg	C16H30N6O4S1	-	1.72455e+06	1.73058e+06	754531	681508	464562	657173	1.00758e+06	1.20676e+06	1.47253e+06	924014	1.04099e+06	658670	1.01509e+06	1.10016e+06	1.2689e+06	824807	1.56789e+06	260724	811917	114664	210164	963488	1.76977e+06	351196	816388	828772	854004
Met-Cys	C8H16N2O3S2	-	1.18517e+06	823928	474569	696508	687474	487833	719806	902271	1.10402e+06	498654	359932	352807	564738	564170	648093	592261	563620	176460	862266	534607	675601	958751	1.26391e+06	483672	735770	770037	755388
Ser-Abu-OH	C13H16N2O7	-	347524	271601	1.2506e+06	333324	1098771	143999	724307	535472	205121	263263	1.47802e+06	361448	192236	1.67524e+06	49789.4	437061	851288	346999	302056	1.31023e+06	702440	1.22333e+06	316061	661832	414210	377486	327968
Asp-Phe-Ser-Ala-Thr	C23H33N5O10	-	33681.4	56565.3	107087	53636.5	165856	220039	69977.3	10518.9	58235.2	65736	32262	46769.8	14988	42629.3	18207.4	100736	14917.4	174748	142800	61861.2	536882	76002.8	39577.8	63759.6	251796	258784	258176
Asp-Thr-Ser	C11H19N3O8	-	1.21823e+06	2.88799e+06	1.93104e+06	516973	2.75326e+06	3.00998e+06	2.30584e+06	1.78321e+06	1.62159e+06	1.12647e+06	1.92734e+06	2.18021e+06	109130	1.81661e+06	1.24271e+06	3.27185e+06	1.7733e+06	1.57428e+06	1.55885e+06	512806	1.51898e+06	591611	1.08135e+06	1.71026e+06	1.73933e+06	1.789e+06	1.77281e+06
Val-Asp-Lys	C15H28N4O6	-	1.12562e+06	218618	354766	1.53709e+06	2.88608e+06	1.48529e+06	1.57683e+06	1.50944e+06	232797	2.71888e+06	791307	1.00392e+06	2.50051e+06	576009	907724	1.07482e+06	1.89266e+06	3.13521e+06	2.3393e+06	1.42814e+06	1.14721e+06	2.40067e+06	2.66796e+06	2.95931e+06	1.19369e+06	1.23009e+06	1.13236e+06
Glu-His-Val	C16H25N5O6	-	876574	1.30286e+06	1.92196e+06	1.07795e+06	1.17378e+06	849165	1.03401e+06	781892	1.30608e+06	248672	1.17901e+06	1.20239e+06	1.29191e+06	1.2974e+06	1.54815e+06	1.24659e+06	844106	1.221e+06	1.07167e+06	835923	1.42849e+06	938641	1.13662e+06	838599	1.10028e+06	1.09298e+06	1.03219e+06
Asn-Asp-Thr	C12H20N4O8	-	538312	668326	566562	1.01011e+06	555936	651182	202037	422086	482795	635969	481777	464696	376289	372072	635688	212590	235171	147848	690621	441642	329112	322869	317270	392523	418528	398244	392170
Val-Ile-Trp	C22H32N4O4	-	626841	400306	1.37339e+06	1.56016e+06	2.26645e+06	1.79152e+06	869588	2.02245e+06	920533	595117	829242	748041	871096	1.17133e+06	613382	1.99387e+06	1.52953e+06	497363	1.28635e+06	572966	612483	766671	489424	2.30171e+06	993460	977315	974912
Ala-Asp-Arg	C13H24N6O6	-	423048	349853	528843	806222	1.78809e+06	1.95269e+06	808348	781530	1.07248e+06	2.35762e+06	515841	524748	677245	359900	243426	1.25028e+06	1.34132e+06	2.35125e+06	1.32002e+06	1.36718e+06	410008	2.52873e+06	1.2516e+06	2.81243e+06	939768	899343	873200
Leu-Val-Val-Val-Asp	C25H45N5O8	-	265475	308838	912264	481426	1.9582e+06	982976	893487	1.2695e+06	490040	579391	2.55868e+06	340940	627462	2.87401e+06	447024	1.05755e+06	1.06244e+06	479822	937751	1.91856e+06	980040	1.67489e+06	581016	3.25765e+06	1.10896e+06	1.11039e+06	1.06951e+06
Glu-Met-Trp	C21H28N4O6S1	-	5.43715e+06	4.4825e+06	4.42942e+06	5.37523e+06	5.35558e+06	4.42699e+06	4.41957e+06	5.20611e+06	4.96068e+06	7.12936e+06	5.4696e+06	3.49223e+06	4.65641e+06	4.85647e+06	3.76949e+06	5.48934e+06	4.90782e+06	2.99733e+06	3.97e+06	5.50154e+06	3.18458e+06	4.82787e+06	4.59074e+06	6.15036e+06	4.4181e+06	4.3631e+06	4.42079e+06
Val-Gln-Met	C15H28N4O5S1	-	1.02877e+06	1.15887e+06	880449	918465	227612	287149	603778	804037	1.05101e+06	341588	289538	1.9557e+06	142618	250778	1.57182e+06	618559	127314	1.73403e+06	843078	237462	951395	729893	1.12975e+06	261213	621396	577887	593332
Asp-His-Leu	C16H25N5O6	-	729911	6.06984e+06	5.7646e+06	3.20242e+06	1.11615e+06	3.85306e+06	4.23481e+06	3.80901e+06	450860	2.08403e+06	629639	2.65683e+06	3.22552e+06	1.99683e+06	3.56452e+06	1.78059e+06	2.14263e+06	4.53814e+06	3.17474e+06	263672	2.83334e+06	1.72214e+06	747858	4.60773e+06	1.52317e+06	1.50413e+06	1.43817e+06
Leu-Glu-Thr	C15H27N3O7	-	1.03431e+06	853089	1.21333e+06	1.20117e+06	1.25289e+06	1.20555e+06	1.41935e+06	1.32437e+06	1.51938e+06	1.18118e+06	1.96633e+06	1.39212e+06	1.11758e+06	1439833	1.47415e+06	956902	1.15655e+06	906252	949781	1.10768e+06	726684	907993	1.00528e+06	1.27969e+06	1.23075e+06	1.22613e+06	1.25407e+06
Gln-Gly-Tyr	C16H22N4O6	-	157876	406900	437642	375136	197476	118834	452895	451060	447444	291401	353277	484042	329656	414532	611117	289991	201415	373288	350599	278038	194566	239401	459219	175229	366834	369162	380421
Lys-Lys-Gly-Ala-Glu	C22H41N7O8	-	4.62033e+06	1.66106e+06	2.87104e+06	5.10945e+06	9.40542e+06	7.91414e+06	4.8263e+06	9.79167e+06	3.37226e+06	8.72718e+06	7.6067e+06	2.47697e+06	3.44417e+06	4.76055e+06	1.56104e+06	8.47018e+06	5.31478e+06	3.12541e+06	4.01945e+06	1.18869e+07	4.18738e+06	7.81449e+06	5.84486e+06	1.50186e+07	6.1005e+06	6.09603e+06	6.06103e+06
Asp-Ser-Gln	C12H20N4O8	-	6.10099e+06	8.47559e+06	5.0635e+06	3.88531e+06	5.15738e+06	1.06008e+07	6.15667e+06	5.16721e+06	4.94257e+06	9.10259e+06	2.28181e+06	3.59282e+06	6.59256e+06	3.88568e+06	3.95161e+06	5.28716e+06	3.18127e+06	5.59807e+06	4.85618e+06	4.20175e+06	1.86271e+06	4.35075e+06	6.51182e+06	5.99116e+06	2.45429e+06	2.61372e+06	2.61705e+06
Asn-Trp-Trp	C26H28N6O5	-	3.85187e+06	1.23595e+07	7.59375e+06	8.6589e+06	1.13289e+07	4.90675e+06	1.09631e+07	2.91705e+06	5.36859e+06	1.5585e+07	8.89678e+06	7.38191e+06	5.99701e+06	2.26739e+06	9.11601e+06	9.98441e+06	7.00857e+06	2.65333e+06	1.04635e+07	1.0732e+07	6.36708e+06	1.59593e+07	9.92415e+06	1.23984e+07	1.12158e+07	1.0732e+07	1.12915e+07
Asp-Ala-His-Asp	C17H24N6O9	-	1.13483e+06	607638	125200	937481	656634	204621	133641	337040	1.4454e+06	524908	741731	206605	255307	460311	1.06293e+06	431007	1.12805e+06	579307	396550	590078	431786	541828	446507	554476	867104	583431	936735
Lys-Gln-Asp-Lys	C21H39N7O8	-	1.85564e+06	1.95335e+06	1.25011e+06	1.51288e+06	2.05148e+06	1.69386e+06	905565	1.86169e+06	2.28049e+06	1.24218e+06	1.57124e+06	1.9092e+06	678350	1.51121e+06	1.01067e+06	1.04666e+06	1.16117e+06	1.41984e+06	1.07089e+06	1.48355e+06	1.43171e+06	2.22723e+06	2.05556e+06	2.20842e+06	1.76468e+06	1.72385e+06	1.71373e+06
Ile-Leu-Lys	C18H36N4O4	-	76029.3	360970	336139	271968	250731	351948	567530	93617.3	305567	155894	823650	182803	256448	398496	159264	347499	518957	268557	75743.9	417893	374870	527727	230731	302791	403640	325792	371169
Met-Val-Arg	C16H32N6O4S1	-	2.57064e+06	2.62196e+06	2.88757e+06	2.63568e+06	2.06255e+06	2.293e+06	1.90216e+06	2.06033e+06	3.04676e+06	2.13762e+06	1.54658e+06	2.04931e+06	2.30533e+06	1.38789e+06	2.14244e+06	2.70954e+06	2.36716e+06	2.67843e+06	2.19982e+06	1.73122e+06	1.91448e+06	2.01778e+06	2.58509e+06	1.91521e+06	1.94526e+06	1.89687e+06	1.92563e+06
Glu-Asp-Arg	C15H26N6O8	-	384181	1.58755e+06	2.96794e+06	1.50982e+06	461752	1.08115e+06	268075	562554	312407	270506	371713	1.75253e+06	557999	139729	829323	1.24911e+06	769980	2.52847e+06	1.81038e+06	651890	382048	362948	380716	229556	517526	529729	471542
Ser-Lys-Met	C14H28N4O5S1	-	683593	954777	1.31982e+06	761045	290222	333558	425781	989380	731838	221420	481054	1.42917e+06	591391	648632	1.20414e+06	923520	358660	1.678e+06	1.21677e+06	280584	944321	495514	651684	547610	768674	786557	789903
Cys-Tyr-Ile	C18H27N3O5S1	-	349547	3.16583e+06	1.06491e+07	3.16334e+06	2.44619e+06	1.78905e+06	662785	2.23143e+06	1.08629e+06	933146	1.61349e+06	9.17225e+06	2.58752e+06	2.63577e+06	3.31918e+06	4.2819e+06	5.90125e+06	8.15521e+06	8.1672e+06	2.87488e+06	1.32768e+07	1.95243e+06	1.65987e+06	2.47575e+06	1.92244e+06	1.91432e+06	1.9059e+06
Leu-Leu-Ile	C18H35N3O4	-	7124.22	3165.65	40592.5	29119.7	4289.26	19013.1	28075.6	20414.9	19746.2	12171.7	4861.52	10704.5	23662.9	30799.8	31522.3	47285.6	23386	16756.6	35426.9	15964.3	32252.7	21885.8	27937.5	25578.7	139380	142695	142279
Leu-Gln-Ile	C17H32N4O5	-	1.15975e+06	655127	717582	1.38482e+06	1.63991e+06	916904	685111	209070	888291	1.89011e+06	1.54706e+06	1.16311e+06	1.26922e+06	1.2736e+06	289529	1.27011e+06	958399	1.46324e+06	1.06839e+06	1.04073e+06	881485	1056769	937129	1.07743e+06	989766	1.00493e+06	611816
Gln-Gln-Lys	C16H30N6O6	-	789972	262242	384452	679730	1.16559e+06	499191	616851	240471	1.03556e+06	1.20456e+06	1.16932e+06	411860	200656	1.07331e+06	375744	769095	323538	245927	165125	209952	257327	896715	2.20984e+06	646844	311099	339229	319580
His-Gly-Met	C13H21N5O4S1	-	71884.9	194624	108009	311000	530757	480471	321354	559792	214432	329658	623044	594295	417254	500785	201326	580237	446999	493737	599716	599824	544721	407963	312067	828478	503788	484966	469220
Lys-Gln-Lys	C17H34N6O5	-	7.16231e+06	5.20131e+06	3.82255e+06	7.63211e+06	3.68857e+06	2.06208e+06	4.67367e+06	2.75422e+06	3.50102e+06	1.79464e+06	3.88348e+06	1.50096e+06	1.13902e+06	8.13903e+06	3.67919e+06	4.01138e+06	3.03904e+06	1.6312e+06	2.1218e+06	4.72238e+06	1.94251e+06	2.08009e+06	2.49428e+06	4.67695e+06	4.64115e+06	3.91718e+06	4.43177e+06
Asp-Glu-Arg	C15H26N6O8	-	293412	554579	2.50942e+06	375102	380246	325564	388237	265589	164767	30638.4	44030	1.60413e+06	616456	187707	364529	743881	773697	708464	1.3218e+06	320740	1.64753e+06	482678	457140	502587	517147	487808	534735
TyrMe-TyrMe-OH	C26H26N2O8	-	1.22751e+06	1.32563e+06	1.16608e+06	1.0177e+06	1.47717e+06	1.17551e+06	919506	1.11056e+06	883690	951536	1.0245e+06	1.51173e+06	901348	1.0645e+06	1.18615e+06	1.06662e+06	1.21327e+06	980341	970143	1.28312e+06	1.16049e+06	1.17666e+06	518477	1.30937e+06	941379	944582	968666
Cys-Glu-Met	C13H23N3O6S2	-	940574	596386	459574	1.16411e+06	689038	255009	354851	441736	423600	350031	432600	386579	173167	409021	376847	659255	562823	934437	376003	274359	372164	349796	509163	248914	369627	370708	373681
Arg-Val-Leu	C17H34N6O4	-	2.06386e+06	4.4995e+06	7.35896e+06	9.95345e+06	7.25855e+06	4.82036e+06	8.06423e+06	8.26845e+06	3.70246e+06	4.39381e+06	6.17556e+06	3.49902e+06	4.23599e+06	5.80224e+06	4.47971e+06	4.34508e+06	5.62054e+06	3.74194e+06	4.79737e+06	3.81614e+06	4.97755e+06	3.43633e+06	4.4826e+06	4.00878e+06	3.70315e+06	3.72058e+06	3.70031e+06
Thr-Lys-Arg	C16H33N7O5	-	1.25249e+06	1.22518e+06	1.06324e+06	1.39085e+06	1.08535e+06	550237	642056	400279	1.27497e+06	945401	737416	1.62662e+06	610650	241948	1.13359e+06	1.206e+06	668997	1.63099e+06	862654	485494	871076	298365	128416	709358	905732	873857	853535
Tyr-Gln-Tyr	C23H28N4O7	-	3.52296e+06	3.51105e+06	3.00834e+06	3.00202e+06	7.49923e+06	1.08465e+07	5.37395e+06	3.03009e+06	3.29104e+06	4.32933e+06	9.39206e+06	3.20712e+06	4.43046e+06	3.76048e+06	4.39017e+06	3.96114e+06	4.36831e+06	5.21077e+06	1.08121e+07	1.1561e+07	7.98777e+06	1.11566e+07	8.08721e+06	1.31717e+07	6.65901e+06	6.5515e+06	6.58688e+06
Tyr-Lys-Lys	C21H35N5O5	-	2.09493e+06	1.66018e+06	2.86553e+06	2.46011e+06	2.01403e+06	2.08839e+06	1.56047e+06	1.7916e+06	2.42415e+06	1.44805e+06	1.93098e+06	2.09181e+06	2.38263e+06	1.47953e+06	1.77192e+06	1.30934e+06	2.3412e+06	2.0367e+06	1.89003e+06	2.15484e+06	2.51538e+06	1.39625e+06	2.40956e+06	2.18532e+06	2.02948e+06	1.98627e+06	2.02316e+06
Tyr-Val-Ala-Glu	C22H32N4O8	-	3.00044e+06	8.47954e+06	1.57449e+08	7.28798e+07	6.2951e+06	5.39351e+06	3.00783e+06	3.2841e+07	4.43806e+06	1.13067e+07	5.60194e+06	2.4394e+07	1.39302e+07	1.83367e+07	1.24291e+07	5.3139e+07	5.99197e+07	2.92857e+07	3.00659e+07	1.46768e+07	22272493	7.865e+06	5.8013e+06	4.3141e+07	4.82035e+06	4.81342e+06	4.86941e+06
Gln-Asp-Gln	C14H23N5O8	-	144084	315109	168683	314793	75246.8	275234	63827.2	30473.7	403594	120514	46105.5	312332	218801	134703	90237.8	113815	127384	54816.3	332702	157077	154944	281220	46949.2	168101	213608	193008	198694
Thr-Gly-Glu	C11H19N3O7	-	262486	531754	1.18503e+06	390958	1069630	1.78412e+06	396677	622170	343627	818554	681675	577327	897359	251616	202779	1.53464e+06	1.12372e+06	1.14593e+06	1.89569e+06	2.96255e+06	2.08295e+06	1.95189e+06	1.67422e+06	2.75522e+06	1.00193e+06	1.00226e+06	973633
Asp-Glu-Val-Phe-Asp	C27H37N5O12	-	496739	399902	352842	496411	956653	545116	420535	381449	399320	325913	524469	175252	665014	659974	431231	660590	373149	56813.6	409612	901773	197429	475415	906808	607112	492884	504284	491734
Tyr-Thr-Glu	C18H25N3O8	-	1.60139e+06	2.78419e+06	930254	3.03e+06	1.50273e+06	4.01911e+06	2.42955e+06	1.45679e+06	171998	551070	676156	7.32295e+06	2.5962e+06	2.13088e+06	3.45508e+06	5.41521e+06	1.51707e+06	6.72152e+06	5.14846e+06	1.41671e+06	8.31382e+06	2.91736e+06	862838	1.4285e+06	1.46493e+06	1.43433e+06	1.15783e+06
Tyr-Gln-Thr	C18H26N4O7	-	4.05157e+06	4.57087e+06	1.12091e+06	102962	3.52929e+06	6.63082e+06	3.25465e+06	1.72053e+06	2.8284e+06	2.80312e+06	1.70258e+06	8.4378e+06	3.11274e+06	741770	8.06609e+06	1.78635e+06	1.07126e+06	1.19632e+07	6.40828e+06	1.76899e+06	7.68457e+06	3.37171e+06	3.50525e+06	2.84437e+06	7.56057e+06	7.46086e+06	7.56566e+06
Ala-Tyr-Ile-Asp	C22H32N4O8	-	92252.3	191975	3.80829e+06	993884	331606	445447	74487.2	307210	75944.9	507683	96653.4	2.01548e+06	706310	417352	493073	2.10761e+06	1.47659e+06	2.34209e+06	2.11456e+06	1.74718e+06	1427767	486006	427907	2.11744e+06	509369	512475	488120
Gln-Ile-Ile	C17H32N4O5	-	927923	713042	916916	132405	718371	1.4628e+06	1.56423e+06	694116	787917	1.3716e+06	1.63061e+06	1.23679e+06	603957	674117	543143	435564	223964	466743	496823	251457	842357	844097	927210	1.19006e+06	932773	905523	935654
Tyr-Cys-Cys	C15H21N3O5S2	-	788804	1.01989e+06	193401	1.21824e+06	959138	1.02179e+06	825030	1.1007e+06	1.44133e+06	942210	586135	578717	1.08949e+06	1.0214e+06	1.29707e+06	821427	1.13893e+06	714543	670548	819506	831045	882567	782868	631706	1.05248e+06	1.03937e+06	1.04358e+06
Phe-Asp-Cys-Asn-Asn	C24H33N7O10S	-	7.00114e+06	6.43704e+06	4.11022e+06	4.64312e+06	4.37822e+06	3.35929e+06	3.99982e+06	3.86106e+06	3.47573e+06	2.89082e+06	4.33581e+06	4.50132e+06	4.05132e+06	3.51358e+06	4.97555e+06	6.96906e+06	7.19052e+06	5.73763e+06	4202168	3.35818e+06	6.07324e+06	2.81604e+06	4.01211e+06	2.81176e+06	8.19935e+06	8.18188e+06	7.64676e+06
Arginylprolyllysine	C17H33N7O4	-	176834	374997	266035	129764	197455	145887	261434	327494	171786	217436	144764	167159	185513	989765	233549	179307	190468	12863.2	230393	108174	105400	108594	58072.3	9358.77	1.1295e+06	1.12492e+06	1.12748e+06
Asn-TyrMe-OH	C19H19N3O8	-	930366	462947	737244	1.15716e+06	1.239e+06	1.00736e+06	829668	472412	660415	1.24945e+06	1.16778e+06	695346	1.21309e+06	869185	464354	1.3122e+06	1.77244e+06	857193	864253	1.6541e+06	892087	1.62749e+06	1.14144e+06	1.47595e+06	1.1843e+06	1.16937e+06	1.19037e+06
Val-Lys-Arg	C17H35N7O4	-	702828	917320	1.14869e+06	1.04531e+06	325923	1.03927e+06	84592.3	217015	787670	787499	680764	813770	678949	415153	653935	399564	1.6746e+06	608754	1.258e+06	912919	261500	864739	1.13442e+06	659282	843986	854111	745580
Phe-Ser-Trp	C23H26N4O5	-	1.23966e+06	2.37952e+06	592804	590789	3.03588e+06	2.19092e+06	743969	209668	645524	779872	2.89142e+06	903254	2.60621e+06	896277	861881	3.23804e+06	1.90136e+06	3.34314e+06	3.412e+06	739197	3.85116e+06	3.74729e+06	2.94407e+06	3.36971e+06	1.07811e+06	1.09076e+06	1.00385e+06
Trp-Pro-Lys	C22H31N5O4	-	2.74476e+06	2.1279e+06	2.58699e+06	2.71819e+06	3.64547e+06	3.57459e+06	2.29705e+06	2.45357e+06	2.09367e+06	3.43298e+06	2.94395e+06	1.54473e+06	3.21359e+06	3.10455e+06	1.6574e+06	3.9013e+06	2.60546e+06	1.30869e+06	2.27185e+06	3.94225e+06	2.24733e+06	2.5526e+06	1.62282e+06	3.85804e+06	2.01433e+06	2.02899e+06	2.10078e+06
Phe-Cys-Leu-Phe-Arg	C33H48N8O6S	-	149528	158729	49287.8	21196.5	94337.2	63924.1	314300	123925	488332	124636	372292	232710	325268	23201.1	93434.1	139129	16410.2	38483.7	21651.4	23233.4	23124.6	249778	460778	457745	120508	114507	118650
Tyr-Gln-Asp	C18H24N4O8	-	332656	284408	144431	73505.9	314837	332178	69000.7	142685	135150	372657	72365.9	118437	85297	71626.9	56926.9	177345	98239.2	179201	132367	420560	431399	64043	58445.3	461050	242960	224500	221834
Asn-Glu-Arg	C15H27N7O7	-	6.56016e+06	6.54616e+06	5.73686e+06	5.54211e+06	6.5746e+06	5.36677e+06	6.10807e+06	6.64802e+06	6.49013e+06	5.49231e+06	8.60256e+06	4.71752e+06	2.95902e+06	6.85383e+06	6.10163e+06	7.38355e+06	6.0069e+06	5.19502e+06	4.76971e+06	6.0176e+06	5.75548e+06	6.42131e+06	6.75257e+06	6.92367e+06	5.42128e+06	5.42752e+06	5.32608e+06
Leu-Glu-Tyr	C20H29N3O7	-	785157	48467.5	2.85007e+06	690988	219192	179644	455470	776683	606631	285170	75772.9	5.18925e+06	832994	687513	5.27567e+06	298757	171392	6246342	1.9688e+06	919347	1.35389e+06	401613	280565	84671.9	1.22646e+06	1.23135e+06	1.23903e+06
Glu-Ile-Glu	C16H27N3O8	-	1.65193e+07	1.37255e+07	1.40675e+07	1.23266e+07	1.53076e+07	1.17451e+07	1.31548e+07	1.34739e+07	1.3845e+07	1.61021e+07	1.3173e+07	1.45908e+07	1.63664e+07	1.2644e+07	1.39661e+07	1.47131e+07	1.01328e+07	1.03644e+07	7.88827e+06	1.02217e+07	9.49402e+06	9.37011e+06	9.95343e+06	1.20613e+07	1.23381e+07	1.19611e+07	1.23336e+07
Val-Gly-His	C13H21N5O4	-	131489	167806	263624	116363	473102	509902	38657.9	56769.3	38970.3	67485.8	143692	294650	32660.4	173246	171304	175168	166210	996376	153121	55806.7	371048	158189	430337	217173	280506	254092	281088
Phe-Thr	C13H18N2O4	-	336208	157277	394088	475623	375071	540949	300753	108911	327387	85369.7	314977	403710	267254	330610	346790	488967	384019	209303	468636	826354	304557	1.3455e+06	978650	576830	256910	312971	303727
Phe-Ser-Tyr	C21H25N3O6	-	854946	1.56627e+06	5.95116e+06	2.66409e+06	2.0359e+06	1.45904e+06	804175	1.96021e+06	1.83554e+06	1.18123e+06	1.48104e+06	3.76848e+06	1.89901e+06	1.66535e+06	3.18161e+06	2.89452e+06	1.99615e+06	4.71451e+06	2.55217e+06	2.03152e+06	5.30526e+06	2.88118e+06	786392	1182746	2.04177e+06	1.93278e+06	2.00746e+06
Glu-Thr-Lys	C15H28N4O7	-	3.1322e+06	8.26059e+06	2.08517e+07	7.38603e+06	5.49364e+06	7.7764e+06	4.24132e+06	3.39027e+06	3.23498e+06	1.95052e+06	1.56649e+06	1.36833e+07	5.20461e+06	2.39965e+06	8.38441e+06	1.3768e+07	1.36027e+07	21796216	1.2993e+07	4.12385e+06	1.14554e+07	7.10694e+06	5.65546e+06	5.96517e+06	8.56042e+06	8.0814e+06	8.5754e+06
Asp-Pro-Met	C14H23N3O6S1	-	628920	1.1165e+06	1.86252e+06	1.33652e+06	1.01866e+06	680726	1.13446e+06	901966	1.57226e+06	448575	367992	90268.4	907416	897035	1.03377e+06	195059	679832	249115	118548	91858.6	368869	1.33738e+06	993657	719667	1.22056e+06	1.14223e+06	1.2343e+06
Thr-Lys-Met	C15H30N4O5S1	-	3.53874e+06	2.7002e+06	1.00961e+06	1.93668e+06	4.47207e+06	5.17499e+06	2.76846e+06	3.57855e+06	1.79724e+06	1.84009e+06	2.97272e+06	729342	1.65828e+06	2.86291e+06	1.12611e+06	2.92846e+06	1.97235e+06	354778	1.45607e+06	1.93635e+06	1.97253e+06	2.57479e+06	2.12898e+06	5.7047e+06	2.3777e+06	2.33052e+06	2.36729e+06
Lys-Phe-Thr	C19H30N4O5	-	674441	704521	377876	935472	1.02293e+06	1.03127e+06	1.58997e+06	699817	531948	836907	909135	888016	904523	772848	1.48425e+06	1.03226e+06	1.14518e+06	1.09793e+06	1.0899e+06	1.26866e+06	874302	903335	649821	925835	1.06928e+06	1056397	1.1023e+06
Thr-Pro-Thr	C13H23N3O6	-	9.96498e+06	1.09006e+07	8.39026e+06	1.17077e+07	9.49021e+06	8.51168e+06	1.15256e+07	9.13009e+06	9.45155e+06	8.40111e+06	9.21844e+06	8.45227e+06	9.82721e+06	9.02818e+06	9.08613e+06	1.06053e+07	1.11189e+07	8.74403e+06	1.56954e+07	8.34251e+06	8.48575e+06	9.75284e+06	1.02505e+07	9.52914e+06	8.91823e+06	8.84265e+06	8.7865e+06
His-Asp-Tyr	C19H23N5O7	-	4.23973e+06	3.58123e+06	3.99267e+06	4.54396e+06	3.77992e+06	2.84428e+06	3.78346e+06	4.74714e+06	3.20198e+06	2.24308e+06	2.82493e+06	5.00449e+06	2.94695e+06	4.12213e+06	5.61544e+06	3.0433e+06	4.45515e+06	5.77126e+06	3.99317e+06	1.8736e+06	3.73737e+06	2.156e+06	3.60244e+06	2.4514e+06	3626128	3.60597e+06	3.67253e+06
Ile-Met-Tyr	C20H31N3O5S1	-	123440	924602	4.49699e+06	1.95184e+06	357038	508968	638616	1.15589e+06	697928	409722	542780	4.91212e+06	1.41391e+06	94238.2	2.78411e+06	3.04742e+06	3.03884e+06	5.82041e+06	3.73702e+06	1.08678e+06	2.76505e+06	662220	187652	398626	1.26046e+06	1.24376e+06	1.25544e+06
Lys-Ser-Leu-Ala-Met	C23H44N6O7S	-	606371	358594	858240	981380	692201	544401	466611	245123	1.07696e+06	480980	331158	953773	219471	331505	1.1506e+06	510514	280624	895099	573186	497569	473237	503728	654078	448286	563454	534804	550406
Pro-Lys-Arg	C17H33N7O4	-	3.93375e+06	3.48057e+06	1.30938e+06	1.29957e+06	286434	744613	2.25954e+06	818097	483676	1.04548e+06	1.99868e+06	1.5488e+06	3.62369e+06	2.07956e+06	217342	1.38652e+06	1.48669e+06	565338	2.57929e+06	329902	81589.2	1.25883e+06	2.01679e+06	1.53443e+06	2.85781e+06	2.85356e+06	2.47115e+06
Val-Met-Lys	C16H32N4O4S1	-	1.21205e+06	1.03195e+06	2.32876e+06	1.54639e+06	985657	568312	1.00615e+06	951843	1.30062e+06	555326	655481	1.59407e+06	276969	309152	1.4577e+06	976779	991294	1.34826e+06	793130	648478	975260	838479	1.21375e+06	691296	1.13312e+06	1.11264e+06	1.1345e+06
Glu-Gln-Arg	C16H29N7O7	-	642991	757901	606366	566463	564657	404019	750347	618859	538003	183619	329026	641711	495327	630772	590318	580993	271370	316051	160211	343366	478896	164135	69349.9	473857	436856	431210	402869
Leu-Phe-Ile-Asp	C25H38N4O7	-	756038	494512	1.32247e+06	981970	1.08138e+06	535860	1.80746e+06	642883	663200	750721	1.70649e+06	1.11222e+06	3.71572e+06	1.20891e+06	706371	852202	915595	626897	437264	700099	1.32897e+06	527067	554990	1.19084e+06	1.06523e+06	1.05771e+06	1.02801e+06
Pro-His-Leu	C17H27N5O4	-	1.44868e+06	1.01877e+06	1.06004e+06	1.9716e+06	1.96278e+06	401750	1.00544e+06	872606	1.13047e+06	1.59372e+06	1.19513e+06	585469	1.12528e+06	1.14408e+06	723589	1.9252e+06	1.85343e+06	487623	1.37116e+06	1.85571e+06	2.05059e+06	811898	1.93602e+06	1.79215e+06	1.38948e+06	1.37609e+06	1.42124e+06
Leu-Val-Val-Val-Gly	C23H43N5O6	-	664688	484027	665607	1.05882e+06	737580	649088	743891	642632	741346	719827	669246	529580	699580	598214	608486	247858	887430	559397	809426	662167	473991	890349	988654	811010	884213	881398	878236
Gly-Asp-Asp	C10H15N3O8	-	54949	794874	2.75945e+06	2.84679e+06	1.12567e+06	1.78586e+06	945527	1.25768e+06	463854	707156	852955	3.13471e+06	867977	1.36042e+06	1.66524e+06	1.89807e+06	1.01363e+06	2.70856e+06	1.81602e+06	296993	1.50818e+06	723555	93692.8	825512	1.31442e+06	1.30305e+06	1.31403e+06
Cys-Thr-His	C13H21N5O5S1	-	1.62008e+06	1.53613e+06	2.32308e+06	1.84396e+06	707740	546787	695305	1.28451e+06	1.9699e+06	350048	455237	2.28358e+06	932035	1.20893e+06	2.08365e+06	755345	1.17987e+06	2.33534e+06	1.56274e+06	411779	2.31721e+06	812418	1.56521e+06	777158	1.28023e+06	1.28111e+06	1.26233e+06
Ile-Gly-Lys	C14H28N4O4	-	351620	1.34186e+06	518682	453903	758431	453347	354364	381270	419305	573535	366014	559800	147448	188936	98384.6	268611	660999	312058	368813	58217.6	246233	186678	184550	209729	159374	169660	126870
Met-Lys-Ala	C14H28N4O4S1	-	508.89	3666.74	508.89	508.89	4413.87	22589.8	2544.46	508.89	508.89	508.89	508.89	508.89	508.89	508.89	25158.5	508.89	2835.85	508.89	10350.4	8136.25	235973	508.89	508.89	508.89	14366.5	13109.9	13857.5
Ile-Ser-Met	C14H27N3O5S1	-	6.05332e+06	4.80464e+06	1.238e+07	8.07001e+06	7.79509e+06	9.62612e+06	9.78109e+06	7.34758e+06	5.45616e+06	5.63595e+06	1.21269e+07	9.22018e+06	2.78423e+07	7.90693e+06	8.4027e+06	9.87568e+06	8.31468e+06	1.14747e+07	9.37793e+06	7.77851e+06	1.27964e+07	6.21457e+06	7.34215e+06	1.267e+07	1.03485e+07	1.01844e+07	1.03513e+07
Gly-Ala-Cys-Lys-Val	C19H36N6O6S	-	1.07246e+06	563140	829676	900098	834032	672790	772037	875143	918458	664472	109306	777760	644101	593202	295705	202780	667966	787523	623070	507351	655936	929461	781778	604558	550181	580978	444957
Ile-Val-Phe	C20H31N3O4	-	19728.6	358209	56127.1	106708	278226	60619.2	129753	85856.2	73757	31574.7	276472	54549.6	171622	154847	41794.3	87756.2	88852.7	100864	240184	96257.9	163883	246083	260237	311877	95465.7	102771	80137.4
Thr-Met-Ala	C12H23N3O5S1	-	255768	1.6459e+06	4.82356e+06	534761	1.97647e+06	331619	284151	433119	639294	299437	718067	3.12562e+06	1.89281e+06	1.54845e+06	1.51681e+06	1.45197e+06	1.83485e+06	4.43036e+06	3.9167e+06	1.55319e+06	5.19577e+06	602736	941719	1.65199e+06	1.55291e+06	1.43833e+06	1.5357e+06
Ala-Pro-Ala-Tyr-Ser	C23H33N5O8	-	155358	150420	81706.1	131984	723886	88453.8	311798	368612	209405	82262.3	651220	93549.6	143139	631271	140021	181725	368511	143825	124669	98745.3	99999.4	271416	132655	269744	257717	242521	260693
Ser-Leu-Pro-Tyr-Ala	C26H39N5O8	-	2.03903e+06	3.1707e+06	5.89227e+06	2.96441e+06	5.08505e+06	2.61169e+06	4.04055e+06	3.92127e+06	2.83123e+06	3.27941e+06	4.4217e+06	4.45305e+06	3.16305e+06	3.36048e+06	2.82022e+06	3.64618e+06	4.01331e+06	2.87228e+06	3.66543e+06	3.22987e+06	6.14154e+06	4.29909e+06	4.10666e+06	4.7058e+06	3397761	3.33934e+06	3.38462e+06
Leu-Glu-Ile-Glu	C22H38N4O9	-	1.78196e+07	1.72776e+07	1.88458e+07	1.75267e+07	1.91841e+07	1.5496e+07	1.53966e+07	1.88968e+07	1.68281e+07	1.71045e+07	1.8358e+07	1.84547e+07	1.81928e+07	1.75213e+07	1.80345e+07	2.10441e+07	1.7624e+07	1.56731e+07	1.54843e+07	1.63032e+07	1.66003e+07	1.55595e+07	1.63202e+07	1.93206e+07	1.57644e+07	1.55228e+07	1.57334e+07
Gln-Val-Gly	C12H22N4O5	-	1.56308e+06	3.57539e+06	9.58388e+06	4.34612e+06	1.4795e+06	5.47159e+06	1.98265e+06	2.36493e+06	1.04519e+06	795122	978407	6.63172e+06	5.44018e+06	1.38377e+06	2.32912e+06	6.13421e+06	5.43441e+06	7.97165e+06	9.50847e+06	4.51195e+06	9458004	2.00908e+06	1.84189e+06	4.31446e+06	4.31248e+06	4.32597e+06	4.18543e+06
Ile-Ser-Arg	C15H30N6O5	-	1.25419e+06	3.50891e+06	5.19063e+06	7.24909e+06	2.45061e+06	2.95786e+06	2.41409e+06	7.40471e+06	1.16231e+06	8.86952e+06	3.44694e+06	2.38909e+06	1.74339e+06	5.49259e+06	2.19092e+06	6.44025e+06	1.11836e+07	4803348	3.73355e+06	7.79942e+06	2.35999e+06	2.34441e+06	2.56956e+06	5.63368e+06	1.5383e+06	1.49206e+06	1.48531e+06
Tyr-Gln-Arg	C20H31N7O6	-	1.20038e+07	1.23149e+07	1.23548e+07	8.8835e+06	1.11541e+07	1.10575e+07	9.1845e+06	1.23744e+07	9.76464e+06	1.14568e+07	1.11374e+07	1.68126e+07	9.17417e+06	9.55242e+06	9.09762e+06	5.5213e+06	9.43967e+06	8.85153e+06	1.18955e+07	1.23663e+07	1.03232e+07	9.63988e+06	1.02912e+07	6.73015e+06	9.90876e+06	9.85934e+06	9.22975e+06
Leu-Ile-Tyr	C21H33N3O5	-	2.79775e+06	2.46173e+06	2.6967e+06	2.71121e+06	2.5694e+06	2.29818e+06	2.29317e+06	2.70701e+06	2.6867e+06	2.1523e+06	2.26419e+06	2.61575e+06	2.55606e+06	2.72596e+06	2.93166e+06	2.65048e+06	2.82191e+06	2.37603e+06	2.15423e+06	1.77593e+06	1.92952e+06	2.03708e+06	2.56644e+06	2.00066e+06	2.25149e+06	2.22461e+06	2.23017e+06
Leu-Pro-Arg	C17H32N6O4	-	1.43556e+06	2.85025e+06	1.26097e+06	975869	1.27564e+06	1.07259e+06	814329	838858	2.46247e+06	923590	1.17248e+06	519875	1.33417e+06	875447	1.41514e+06	2.16983e+06	1.87312e+06	921378	2.78835e+06	1.05988e+06	2.27016e+06	605471	904807	1.0697e+06	1.99808e+06	1.96243e+06	1.93617e+06
Gly-Ile-Lys	C14H28N4O4	-	1.3232e+06	1.43133e+06	1.00013e+06	1.13936e+06	1.45666e+06	1.59619e+06	1.16227e+06	1.08189e+06	2.35343e+06	912100	1.50393e+06	563393	662389	828778	588912	1.22844e+06	962476	658423	1.21365e+06	566441	674834	539061	1.88337e+06	502717	969485	1.07349e+06	1.08095e+06
Leu-Ile-Ile	C18H35N3O4	-	1.10137e+06	976255	1.16986e+06	2.35882e+06	2.12487e+06	3.57223e+06	1.21262e+06	2.11456e+06	2.25661e+06	1.27382e+06	1.16562e+06	3.59948e+06	2.1319e+06	2.68646e+06	2.51464e+06	2.13532e+06	1.91382e+06	2.47359e+06	3.93042e+06	1.25573e+06	2.08221e+06	1.13007e+06	1.34278e+06	1.12869e+06	1.57853e+06	1.59065e+06	1.56732e+06
Thr-Nap-OH	C23H22N2O7	-	313578	373353	164477	658758	1.33023e+06	313228	1.36056e+06	336323	663582	326953	3.01764e+06	80858.9	246949	962414	341405	114129	1.16293e+06	81903.7	108135	481884	191244	1.10507e+06	672799	1.20294e+06	628782	616515	587162
Met-Pro-Ser	C13H23N3O5S1	-	95188.5	754111	56069.4	218497	581981	450718	555544	659710	570740	298631	86224.7	54057.9	159079	107680	69756	117264	92524.3	454958	700375	407864	429711	431002	637762	605414	437465	430611	417596
Tyr-Ile-Lys	C21H34N4O5	-	272791	504590	844993	690612	533369	274257	376030	639495	505207	387804	391579	1.92466e+06	267852	490624	407303	156847	174375	254551	175765	275899	202174	231534	229956	292645	504866	447998	487565
Val-Tyr-Trp	C25H30N4O5	-	4.51963e+07	4.9043e+07	2.6454e+07	3.53956e+07	3.28404e+07	5.85352e+07	5.53717e+07	2.9893e+07	3.68579e+07	5.22516e+07	3.88702e+07	2.58971e+07	3.31883e+07	2.86522e+07	2.27075e+07	3.65747e+07	4.84753e+07	3.68792e+07	4.01213e+07	4.71577e+07	2.80609e+07	7.00831e+07	4.60196e+07	6.53038e+07	3.68706e+07	3.74155e+07	3.68377e+07
Glu-Ser-Gln	C13H22N4O8	-	8.9228e+06	1.01519e+07	1.11894e+07	5.03334e+06	9.27658e+06	6.12198e+06	5.08306e+06	7.10745e+06	7.94104e+06	8.80828e+06	8.60216e+06	2.10764e+07	1.08164e+07	9.10433e+06	8.66481e+06	1.28077e+07	5.02073e+06	8.136e+06	9.3386e+06	9.19882e+06	1.0669e+07	2.82243e+06	5.74818e+06	7.83525e+06	9.46154e+06	9.32184e+06	8.98951e+06
Val-Pro-His	C16H25N5O4	-	3.71998e+06	4.85083e+06	4.62014e+06	4.2157e+06	2.58515e+06	3.07621e+06	3.74085e+06	2.96492e+06	4.86397e+06	4.01084e+06	3.99583e+06	3.98298e+06	4482040	3.79387e+06	4.50911e+06	3.70558e+06	5.4558e+06	5.58396e+06	6.5382e+06	2.9971e+06	3.76416e+06	5.06831e+06	5762535	4.00494e+06	4.2741e+06	4.38577e+06	4.34888e+06
Lys-Gln-Trp	C22H32N6O5	-	3.08981e+06	2.44768e+06	1.50106e+06	2.4996e+06	1.95508e+06	1.95261e+06	2.05214e+06	1.70508e+06	2.48109e+06	1.66451e+06	2.02131e+06	2.21331e+06	2.63199e+06	1.6872e+06	1.64311e+06	1.59901e+06	2.41187e+06	2.0259e+06	1.09524e+06	1.87639e+06	1.62679e+06	2.04285e+06	2.73734e+06	1.74738e+06	1.46276e+06	1.4552e+06	1.09729e+06
Ser-Cys-Val	C11H21N3O5S1	-	2.88559e+06	969458	1.7955e+06	1.66341e+06	2.26219e+06	1.24771e+06	1.75085e+06	2.11235e+06	1.63259e+06	2.03172e+06	2.65144e+06	1.70336e+06	1.40831e+06	2.88604e+06	3.18036e+06	1.73931e+06	2.52592e+06	1.57529e+06	1.35384e+06	2.05749e+06	1.86723e+06	2.13421e+06	1683759	1.25732e+06	1.65758e+06	1.74509e+06	1.67656e+06
Asp-Lys-Arg	C16H31N7O6	-	656579	1.36483e+06	107197	990196	2.56582e+06	1.09243e+06	1.43109e+06	669566	1.3361e+06	1.61627e+06	2.65635e+06	162489	837224	1342044	998172	2.02004e+06	3.40581e+06	346921	860276	1.87536e+06	2.12474e+06	3.50609e+06	3.39134e+06	1.4398e+06	1.74572e+06	1.7443e+06	1.70994e+06
Ile-Thr-Cys	C13H25N3O5S1	-	85118.1	493976	742523	422751	313824	101405	84897.1	169733	405637	73137.9	237167	344662	235129	146474	493959	107715	451016	68224.7	104350	253145	583431	209276	288082	313957	347706	349373	333822
Ile-Cys-Arg	C15H30N6O4S1	-	523108	474683	561766	528732	88079.7	199169	96758.9	149748	157235	456746	381475	515977	237740	876834	476159	444795	381532	272487	320629	518893	371554	297644	406043	416446	533539	498057	498339
Gln-Leu-Lys	C17H33N5O5	-	4.50014e+06	3.96386e+06	2.46673e+06	3.30655e+06	5.01378e+06	4.05811e+06	5.21971e+06	4.83276e+06	4.65019e+06	7.30886e+06	5.63093e+06	1.44055e+06	4.79006e+06	5.18164e+06	1.85345e+06	5739623	4.36107e+06	1.39736e+06	3.42568e+06	3.57743e+06	4.01406e+06	5.02829e+06	4.44419e+06	5.04036e+06	3.74535e+06	3.60599e+06	3.75589e+06
Thr-Thr-Asp	C12H21N3O8	-	728969	971358	1.20238e+06	847460	1.7284e+06	518311	694771	762966	455429	686509	834733	993429	984560	536096	1.11096e+06	386366	1.17261e+06	922856	700011	799622	552112	110270	259428	68365.1	820753	795648	775988
Cys-Val-Thr	C12H23N3O5S1	-	1.10904e+06	764946	545939	718594	1.83664e+06	842503	2.84183e+06	558063	694244	1.62542e+06	2.28393e+06	644630	1.72087e+06	674552	597605	1.17027e+06	1.3711e+06	275885	1.1487e+06	2.42472e+06	1.0316e+06	1.50845e+06	1.00834e+06	1.64914e+06	983644	915762	1.01439e+06
Arg-Ala-Gln	C14H27N7O5	-	1.29894e+06	1.40313e+06	5.12809e+06	2.35139e+06	1.76012e+06	2.92117e+06	2.00584e+06	1.07471e+06	862772	1.82126e+06	1.03922e+06	3.16958e+06	2.17615e+06	1.31895e+06	2.43768e+06	2.10352e+06	2.4604e+06	442703	2.82571e+06	1.67709e+06	5.19159e+06	1.20893e+06	1.2686e+06	1.65101e+06	2.13087e+06	2.0757e+06	2.08778e+06
Lys-Tyr-Phe	C24H32N4O5	-	1.50863e+06	1.10664e+06	1.21408e+06	1.43175e+06	507486	219008	667728	1.52738e+06	1.27213e+06	1.51679e+06	1.29478e+06	307141	1.04154e+06	970435	884174	1.67123e+06	1.49787e+06	432627	631026	1.33477e+06	602732	997042	1.32989e+06	1.38661e+06	1.20479e+06	1.24245e+06	1.16682e+06
Pro-Pro-Ile	C16H27N3O4	-	271850	581852	2449110	704113	877508	988972	367756	310371	207329	581055	65256.1	1.6987e+06	396747	57648.4	598183	1.65235e+06	529570	1.94115e+06	1.35285e+06	811478	1.78872e+06	1.06467e+06	756997	1.17029e+06	1.00106e+06	985349	995864
Met-Pro-Gly	C12H21N3O4S1	-	301790	355277	915685	995475	591344	739785	565705	672969	483218	414186	261475	796301	843591	420047	217761	1.52607e+06	1.10557e+06	697656	754789	293022	845393	881198	409361	1.08047e+06	871067	858855	860899
Pro-Cys-Glu	C13H21N3O6S1	-	238980	675212	1.86064e+06	1.45974e+06	1.70829e+06	2.26774e+06	641308	1.4522e+06	463850	459583	498783	647721	844746	922416	383309	1.74775e+06	791148	702615	866544	3.68657e+06	2.56086e+06	398041	231727	2.22302e+06	637526	529405	618121
Met-Pro-Gln	C15H26N4O5S1	-	1.88517e+06	2.37997e+06	2.87477e+06	2.85705e+06	1.73698e+06	2.05076e+06	1.93768e+06	1.71043e+06	2.5975e+06	1.33064e+06	1.37902e+06	2.72525e+06	2.08241e+06	1.61395e+06	2.2627e+06	1.94854e+06	2.14286e+06	3.05225e+06	3.01086e+06	1.36512e+06	2.42175e+06	2.32412e+06	2.41174e+06	1.86743e+06	2.02635e+06	2.02388e+06	1.95995e+06
Ser-Asp-Ser-Gly-Val	C17H29N5O10	-	44862.7	44253.5	253136	73600.4	135559	602719	348607	59612.4	314875	246702	826897	110083	260285	301194	89499.7	363872	340376	342139	1.35592e+06	565600	723583	803207	560054	1.03594e+06	425538	406250	386408
Phe-Ile-Val-Gly-Asp	C26H39N5O8	-	1.67047e+06	1.07384e+06	835560	624901	830382	1.55742e+06	1.24283e+06	868579	1.12642e+06	905657	558634	1.13683e+06	1.27166e+06	1.33217e+06	1.83855e+06	983921	1.19321e+06	1.07684e+06	1.51426e+06	871755	158477	1.23211e+06	616487	1.50873e+06	1.15299e+06	1.15751e+06	1.11858e+06
Ala-Lys-Gly-Lys-Ser	C20H39N7O7	-	1.53301e+06	1.61796e+06	1.47064e+06	2.42938e+06	1.61635e+06	1.67933e+06	1.67888e+06	1.4207e+06	1.40145e+06	924432	1.43593e+06	1.6183e+06	1.61901e+06	1.51708e+06	1.49556e+06	1.48168e+06	1.64378e+06	1.62029e+06	1.65769e+06	638472	1.56994e+06	1.57777e+06	2.21849e+06	1.89983e+06	1.30209e+06	1.1983e+06	1.22868e+06
Leu-Ile-Pro-Leu-Leu	C29H53N5O6	-	382573	458498	74548.3	489532	411103	631644	342057	278408	98277.6	163564	169606	543297	105862	161599	715599	60422.4	211202	1.17288e+06	567550	115561	1.08236e+06	121652	396696	189229	668105	664774	646134
Glu-Gly-Thr	C11H19N3O7	-	4.03689e+06	3.54222e+06	5.09873e+06	4.34822e+06	3.2025e+06	3.00757e+06	248413	534725	3.89137e+06	1.88476e+06	2.03603e+06	4.387e+06	3.14128e+06	1.3023e+06	5.01426e+06	3.6472e+06	3.63919e+06	4.33552e+06	2.55448e+06	2.71782e+06	3.2195e+06	2.03717e+06	2.47774e+06	3.30208e+06	2.15156e+06	2.2917e+06	2.29579e+06
Phe-Gln-Lys	C20H31N5O5	-	3.32216e+06	3.01612e+06	3.1509e+06	4.11924e+06	2.31515e+06	2.04396e+06	2.99591e+06	3.69393e+06	4.31555e+06	2.00813e+06	1.45936e+06	3.28353e+06	2.74786e+06	3.72429e+06	3.67313e+06	2.61133e+06	3.13996e+06	3.31193e+06	2.84882e+06	1.52368e+06	1.42843e+06	2.62591e+06	3.18829e+06	1.81869e+06	2.62134e+06	2.56736e+06	2.60444e+06
Ile-Val-Lys-Arg-Lys	C29H58N10O6	-	249033	207280	348294	384226	207023	301922	295431	124209	162102	209355	193196	1.00986e+06	389491	310950	218884	341464	375866	212022	672092	446955	254195	214787	207215	155290	550740	642683	503250
Ile-Thr-Lys	C16H32N4O5	-	1.40859e+06	1.0898e+06	1.29268e+06	1.14293e+06	912376	801538	1.44436e+06	1.47483e+06	649857	1.35271e+06	1.73152e+06	559606	1.07073e+06	1.26841e+06	1.2604e+06	932032	973114	125645	704624	227727	70834	1.39555e+06	1.21655e+06	855601	1.21352e+06	1.12972e+06	1.17204e+06
Tyr-Tyr-Asn	C22H26N4O7	-	7.92654e+07	6.80265e+07	9.24792e+07	7.18973e+07	8.04087e+07	7.50865e+07	5.97577e+07	8.3413e+07	8.41806e+07	8.59373e+07	7.28264e+07	9.42019e+07	7.98444e+07	8.61752e+07	8.10054e+07	1.01332e+08	9.11352e+07	7.96585e+07	7.4721e+07	9.55716e+07	1.06809e+08	7.71794e+07	9.13119e+07	9.77861e+07	8.06203e+07	7.93717e+07	7.99106e+07
Asn-Asp-Phe	C17H22N4O7	-	294352	266010	193487	217225	189495	198382	97544.4	113741	48708.3	131600	124380	169829	76358	254299	91641.7	501267	102093	234435	148528	466660	572998	257257	158618	147894	98106.9	98387.7	96102
Arg-Val-Asn	C15H29N7O5	-	1.38845e+07	1.64747e+07	1.02547e+07	2.13981e+07	1.60312e+07	9.83285e+06	1.52275e+07	1.4554e+07	1.67485e+07	9.74663e+06	1.48044e+07	1.29329e+07	1.32362e+07	1.63122e+07	2.36309e+07	1.53596e+07	1.79521e+07	1.01441e+07	1.0469e+07	8.02592e+06	1.07781e+07	1.33229e+07	1.26672e+07	9.76722e+06	1.30078e+07	1.3206e+07	1.29508e+07
Phe-Tyr-Phe-Lys-Ile	C39H52N6O7	-	287614	116411	509662	313981	425271	196152	321455	381601	381815	250484	323263	310553	139777	681034	460677	168319	167726	186100	108808	35604.8	168641	28963.8	51335.9	42500.6	207137	202930	210597
Tyr-Pro-Asn	C18H24N4O6	-	847602	608395	144677	125120	439379	2.0512e+06	970256	78817.4	394816	156411	601102	757428	268460	282813	382284	222592	65221.3	1.6691e+06	1.41169e+06	490500	1.47646e+06	1.16647e+06	707711	550494	1.37588e+06	1.35843e+06	1.36733e+06
Leu-Ser-Pro-Lys-Lys	C26H49N7O7	-	9.59085e+06	1.18763e+07	2.86413e+06	920348	2.09511e+06	1.39463e+06	6.33127e+06	3.99985e+06	2.08039e+06	2.8329e+06	2.51481e+06	1.74456e+06	3.85841e+06	2.35092e+07	1.17672e+06	1.71294e+06	1.56472e+06	2.28468e+06	2.33017e+06	182359	599941	1.13263e+06	5.53785e+06	2.31097e+06	597038	562951	593657
Gly-Met-Tyr	C16H23N3O5S1	-	1.35314e+06	1.21591e+06	1.04332e+06	1.05704e+06	575273	259950	902695	543598	1.3291e+06	1.39941e+06	712298	1.17661e+06	652957	578715	1.22296e+06	1.37001e+06	723748	784666	1.46614e+06	379946	1.00411e+06	899097	1.68607e+06	786960	687061	710867	690081
Ser-Glu-Tyr	C17H23N3O8	-	625348	904453	1.7407e+06	1.03315e+06	1.55359e+06	813609	821079	1.0353e+06	607428	114212	733271	1.25204e+06	486319	549987	939624	1.40468e+06	1.13222e+06	608929	106034	1.0401e+06	677374	608342	504295	482085	757661	707825	767835
Thr-Tyr	C13H18N2O5	145295-02-9	334157	1.20725e+06	259946	772265	223423	638747	1.04768e+06	270008	840834	853094	980458	995657	970225	588330	686303	1.11763e+06	798293	178038	914398	675611	691627	782210	889381	1.03143e+06	396578	431340	462314
Gly-Gly-Phe	C13H17N3O4	6234-26-0	6.38461e+06	6.08808e+06	6.63279e+06	6.25187e+06	6.35233e+06	2.99892e+06	5.57562e+06	6.04579e+06	5.81567e+06	5.22676e+06	6.12069e+06	6.19219e+06	5.3471e+06	6.49574e+06	6.05321e+06	5.79124e+06	5.78041e+06	4.89139e+06	4.86962e+06	4854907	4.97163e+06	4.29783e+06	5.0077e+06	5.65802e+06	5.31549e+06	5.23981e+06	5.20711e+06
Isobutyrylglycine	C6H11NO3	15926-18-8	5.92372e+06	5.75503e+06	5.12063e+06	4.56229e+06	7.43737e+06	7.93041e+06	1.86167e+07	4.9453e+06	3.54942e+06	6.21023e+06	1.57038e+07	6.5583e+06	5.98665e+06	1.06772e+07	2.86321e+06	7.87977e+06	5.2385e+06	6.56503e+06	6.38305e+06	1.36424e+07	7.63706e+06	4.87014e+06	6.00645e+06	1.92477e+07	5.61911e+06	5.63285e+06	5.76662e+06
1-Aminocyclobutanecarboxylic acid	C5H9NO2	22264-50-2 | 22264-16-0 | 117259-24-2	2.90527e+07	1.95084e+07	4.80641e+06	1.44266e+08	2.9206e+07	3.14644e+08	4.34302e+07	2.66882e+07	1.96053e+07	9.79114e+07	5.05494e+07	4.41035e+07	7.73e+07	2.82913e+07	4.69014e+06	1.93606e+08	5.22801e+07	6.18477e+07	1.07497e+08	2.71624e+08	1.04966e+08	3.25058e+07	6.70972e+07	906133	3.28962e+07	3.47615e+07	3.33361e+07
Ethyl N-acetyl-L-tyrosinate	C13H17NO4	840-97-1	2.0213e+07	2.61498e+07	2.1876e+07	5.34987e+06	1.61258e+07	1.33565e+07	7.51164e+06	2.12011e+07	2.84053e+07	1.19847e+07	2.0846e+07	2.19612e+07	1.51269e+07	2.44407e+07	1.71533e+07	1.20982e+07	1.18295e+07	5.57818e+06	3.73142e+07	3.00767e+07	1.53886e+07	1.65086e+07	1.2113e+07	6.24376e+06	1.95335e+07	1.93766e+07	1.95291e+07
Ser-Gly	C5H10N2O4	687-63-8	3.77061e+06	3.52822e+06	4.05235e+06	3.73448e+06	3.22273e+06	2.99137e+06	3.42076e+06	2.94839e+06	2.23072e+06	1.56621e+06	2.83382e+06	2.67713e+06	3.05872e+06	2.79001e+06	3.35061e+06	3.07735e+06	2.98416e+06	2.06216e+06	3.12785e+06	2.927e+06	3.34121e+06	2.43817e+06	2600276	2.30921e+06	2.95137e+06	2.83867e+06	2.77732e+06
gamma-Glutamylglutamate	C10H16N2O7	1116-22-9	1.95273e+06	2.1403e+06	2.0722e+06	2.18074e+06	1.41946e+06	1.16577e+06	1.35868e+06	1.32286e+06	2.14434e+06	869462	802634	2.09124e+06	1.76733e+06	270177	2.158e+06	1.70854e+06	2.11829e+06	2.32484e+06	1.72476e+06	782853	1.3599e+06	705163	1.44444e+06	830375	1.44086e+06	1.40603e+06	1.41871e+06
Ile-Ala	C9H18N2O3	24787-73-3	1.34442e+06	1.53067e+06	3.0205e+06	2.26293e+06	1.90761e+06	2.46207e+06	1.99196e+06	2.53554e+06	2.46839e+06	2.17631e+06	2.08167e+06	6.14107e+06	4.13166e+06	2.93209e+06	2.71683e+06	2.67611e+06	999561	1.78126e+06	1.97219e+06	1.8375e+06	2.47448e+06	262283	674197	1.53274e+06	2.32272e+06	2.3288e+06	2.31815e+06
Sarcosine	C3H7NO2	107-97-1	5.40721e+07	3.84725e+07	2.92618e+07	40459353	4.64332e+07	5.9933e+07	8.17517e+07	3.8449e+07	7.05392e+07	4.4991e+07	4.519e+07	3.64442e+07	6.96792e+07	3.00094e+07	2.69539e+08	7.97928e+07	4.29483e+07	3.34846e+07	47045181	3.38131e+07	2.3261e+07	2.60135e+07	6.13172e+07	2.83563e+07	4.00845e+07	3.88411e+07	3.59243e+07
L-Alanine	C3H7NO2	56-41-7	4.12952e+08	2.6322e+08	1.0561e+08	1.00272e+08	3.25109e+08	7.18901e+08	1.31437e+08	2.39286e+08	5.37403e+07	5.93266e+08	3.41377e+08	3.83101e+07	3.65579e+08	8.69592e+07	1.17751e+08	1.96989e+08	7.66544e+08	1.8197e+08	7.31475e+07	8.42944e+08	6.61074e+08	1.3837e+08	1.49216e+08	1.15351e+09	1.47186e+08	1.42636e+08	1.28331e+08
L-Glutamic acid	C5H9NO4	56-86-0	5.5204e+07	5.14813e+07	3.07307e+07	4.00895e+07	4.66693e+07	6.57141e+07	5.61492e+07	43654640	3.45472e+07	5.43066e+07	7.81723e+07	4.36201e+07	6.18253e+07	5.70734e+07	4.70593e+07	4.82076e+07	3.44252e+07	3.26041e+07	2.77618e+07	4.884e+07	2.88025e+07	2.99652e+07	2.88338e+07	4.08275e+07	3.89603e+07	3.91061e+07	3.89625e+07
DL-Leucine	C6H13NO2	328-39-2 | 25322-63-8 | 25988-64-1 | 7005-03-0	1.59706e+07	1.16969e+07	3.50001e+08	1.65071e+07	2.3873e+07	2.45706e+07	1.96454e+07	1.99898e+07	1.17211e+07	2.3017e+07	2.34913e+07	4.99757e+07	3.42855e+07	2.16559e+07	1.53974e+08	2.65337e+07	2.05592e+07	2.82265e+07	1.97561e+07	1.5277e+07	3.09339e+06	1.43203e+07	1.15933e+07	1.65022e+07	1.96951e+07	1.95171e+07	1.83978e+07
L-Aspartic acid	C4H7NO4	56-84-8	2.19687e+07	2.39984e+07	1.59705e+07	1.74739e+07	3.23295e+07	3.63404e+07	3.75311e+07	2.29642e+07	1.61976e+07	2.38773e+07	6.08534e+07	1.71132e+07	2.23808e+07	2.62737e+07	1.566e+07	2.46907e+07	1.67413e+07	1.69392e+07	1.30249e+07	2.58458e+07	1.6521e+07	1.75786e+07	1.48506e+07	2.71509e+07	1.86166e+07	1.88211e+07	1.87092e+07
Pyroglutamic acid	C5H7NO3	98-79-3	2.16228e+07	2.1013e+07	5.14976e+06	6.87448e+06	9.9278e+06	3.08745e+07	8.31147e+06	6.83864e+06	6.24216e+06	2.46467e+07	5.75581e+06	3.83962e+06	1.43009e+07	3.64496e+06	4.67436e+06	1.01502e+07	7.68102e+06	6.72166e+06	8.98107e+06	1.2299e+07	8.38633e+06	1.37851e+07	9.90448e+06	1.14148e+07	9.74e+06	9.78812e+06	9.74922e+06
N-Acetyl-L-alanine	C5H9NO3	97-69-8	2.98524e+06	2.33753e+06	1.81811e+06	2.39091e+06	2.8552e+06	1.94937e+06	3.444e+06	1.72977e+06	2.38353e+06	1.837e+07	1.27848e+07	2.76235e+06	2.64728e+06	2.77819e+06	2.58442e+06	2.26127e+06	3.33108e+06	3.51504e+06	2.43372e+06	3.16055e+06	2.59836e+06	7.57907e+06	2.05568e+06	2.18125e+06	2.26634e+06	2.22556e+06	2.24414e+06
L-Serine	C3H7NO3	56-45-1	1.86733e+07	2.47318e+07	5.35879e+07	6.42104e+06	3.76345e+07	6.47136e+07	3.68606e+07	3.33639e+07	1.63517e+07	2.13742e+07	1.28427e+07	1.12544e+08	7.235e+07	6.27547e+07	4.63421e+07	4.07558e+07	3.30662e+06	1.33792e+07	7.13742e+06	2.17733e+07	3.74349e+07	2.80257e+06	4.72925e+06	2.07612e+07	1.1415e+07	1.17192e+07	1.17182e+07
Asparagine	C4H8N2O3	70-47-3	1.03423e+08	8.97324e+07	9.75753e+07	5.84038e+07	1.20818e+08	6.06494e+07	7.52357e+07	3.22779e+07	4.27284e+07	5.30629e+07	1.52698e+07	1.26646e+08	6.51791e+07	1.9406e+07	9.74246e+07	6.50308e+07	7.8239e+07	1.26391e+08	8.41152e+07	7.3217e+07	1.40514e+08	4.4366e+07	4.75651e+07	6.84128e+07	6.80125e+07	68537044	6.8226e+07
N-Acetylvaline	C7H13NO3	96-81-1	1.18707e+06	1.35988e+06	804850	1.03758e+06	900455	582444	486997	690135	94640.7	1.06601e+06	701299	447917	269101	590115	1.10886e+06	377076	703315	967554	453960	501140	1.11448e+06	760262	762656	730149	756188	713432	728021
2-Phenylglycine	C8H9NO2	2835-06-5	1.51983e+07	1.35866e+07	1.58613e+07	1.64935e+07	1.75613e+07	1.19536e+07	1.18634e+07	1.29501e+07	1.32319e+07	9.65487e+06	1.1747e+07	1.78144e+07	1.36709e+07	1.41542e+07	1.4119e+07	1.42401e+07	1.46057e+07	1.45392e+07	1.51596e+07	1.34476e+07	1.4157e+07	1.06753e+07	1.10407e+07	1.21217e+07	1.23209e+07	1.26678e+07	1.26335e+07
L-3-Cyanoalanine	C4H6N2O2	6232-19-5	1.0346e+07	9.75441e+06	1.04203e+07	6.20698e+06	1.23392e+07	6.83789e+06	8.30446e+06	4.21505e+06	5.23913e+06	6.11555e+06	2.55012e+06	1.26045e+07	7.5266e+06	2.84912e+06	1.02519e+07	6.96542e+06	8.66579e+06	1.16845e+07	8.35386e+06	7.86589e+06	1.46669e+07	6.70738e+06	5.66357e+06	7.98994e+06	7.54057e+06	7.66192e+06	7.54727e+06
Glycyl-L-tyrosine	C11H14N2O4	658-79-7	2.77185e+06	4.42522e+06	1.31367e+07	4.65469e+06	4.88548e+06	2.79271e+06	2.52629e+06	3.76899e+06	3.55364e+06	2.1523e+06	1.50289e+06	1.04597e+07	4.14962e+06	3.79616e+06	1.04624e+07	5.33065e+06	5.87634e+06	9862590	6.14192e+06	3.24155e+06	7.00515e+06	2.64754e+06	2.67226e+06	2.55654e+06	4.85438e+06	4.83889e+06	4.80294e+06
Cinnamoylglycine	C11H11NO3	16534-24-0	5.80062e+06	6.18056e+06	4.61625e+06	5.66904e+06	5.76497e+06	5.73567e+06	5.21898e+06	5.24601e+06	5.27902e+06	7.05918e+06	7.14112e+06	7.31119e+06	6.4902e+06	5292724	5.25757e+06	6.57705e+06	6.09886e+06	4.5231e+06	4.54164e+06	5.34905e+06	4.72698e+06	6.40691e+06	6.82841e+06	6.73205e+06	9.99407e+06	9.509e+06	9.0431e+06
L-Tyrosine	C9H11NO3	60-18-4	1.0719e+07	1.34858e+07	4.37774e+07	1.60998e+07	2.00871e+07	2.02797e+07	8.77653e+06	1.03259e+07	7.60135e+06	9.30531e+06	1.21833e+07	2.68489e+07	1.59497e+07	1.29037e+07	1.84957e+07	1.88784e+07	1.41518e+07	2.62176e+07	1.81949e+07	1.30392e+07	3.04613e+07	9.4588e+06	2.43341e+06	1.23494e+07	1.47175e+07	1.45211e+07	1.45758e+07
L-Tryptophan	C11H12N2O2	73-22-3	251746	341439	685103	105488	49926.6	57283.8	182532	101146	205736	202861	240761	534756	391517	227398	189616	194734	415165	129274	103561	206804	378664	268620	201382	226042	255253	251148	268498
Spaglumic acid	C11H16N2O8	3106-85-2	3.67891e+06	5.41513e+06	4.61296e+06	5.51323e+06	3.02651e+06	3.14536e+06	1.47095e+06	1.93323e+06	4.79585e+06	1.68917e+06	2.28499e+06	5.30365e+06	3.51918e+06	1.69817e+06	3.09934e+06	2.71416e+06	4.15891e+06	6.48286e+06	4.60784e+06	1.18068e+06	1.5094e+06	2.98231e+06	3.10449e+06	223620	3.03385e+06	3.08058e+06	3.10711e+06
Glutamine	C5H10N2O3	56-85-9	7.6083e+06	8.18898e+06	6.17583e+06	6.01565e+06	5.88323e+06	1.46414e+07	5.96191e+06	4.40457e+06	4.75061e+06	3.68717e+06	3.28346e+06	2.94244e+06	7.9193e+06	4.24793e+06	1.01965e+07	7.02642e+06	9.43241e+06	7.81971e+06	9.00954e+06	8.55662e+06	1.01407e+07	9.16987e+06	8.88499e+06	1.14382e+07	6.92446e+06	6.81217e+06	7.14538e+06
L-Homoserine	C4H9NO3	672-15-1	1.45252e+07	2.18297e+07	1.62743e+07	1.05482e+07	1.70418e+07	1.56731e+07	2.30123e+07	1.88262e+07	1.38043e+07	1.8045e+07	1.02078e+07	1.13108e+07	1.54193e+07	9.56972e+06	1.98355e+07	1.47356e+07	1.32722e+07	1.48247e+07	9.53079e+06	1.09445e+07	1.08641e+07	6.98182e+06	1.50481e+07	1.75206e+07	1.19465e+07	1.14137e+07	1.11785e+07
Cysteinyldopa	C12H16N2O6S	19641-92-0	4.72045e+06	9.24758e+06	3.27079e+06	7792777	1.38503e+07	6.36912e+06	9.27803e+06	4.69364e+06	5.22354e+06	6.76475e+06	1.05416e+07	1.30732e+07	1.33184e+07	5.23174e+06	4.39392e+06	1.00168e+07	9.12971e+06	3.73315e+06	5.16847e+06	6.27213e+06	7.02422e+06	6.11154e+06	5.48617e+06	1.02521e+07	1.45013e+07	1.4293e+07	1.41127e+07
Tyrosyl-tryptophan	C20H21N3O4	60815-41-0	2.60776e+06	1.73079e+06	2.62934e+06	1.95643e+06	2.01307e+06	3.10714e+06	1.51855e+06	1.98347e+06	2.17691e+06	2.52208e+06	1.16081e+06	2.4771e+06	3.19285e+06	479606	3.09887e+06	2.44963e+06	2.30788e+06	4.50319e+06	3.62466e+06	1.21303e+06	4.57489e+06	2.60803e+06	2.81625e+06	1.91355e+06	1.60264e+06	1.57724e+06	1.68438e+06
3-Hydroxymethylglutaric acid	C6H10O5	503-49-1	6.73362e+06	1.00525e+07	4.95323e+06	9.24043e+06	1.27163e+07	8.36503e+06	3.10435e+06	8.79748e+06	4.17602e+06	5.36274e+06	1.09351e+07	7.10238e+06	3236270	4.43673e+06	5.02987e+06	5.45704e+06	5.61627e+06	8.0022e+06	4.73232e+06	8.25898e+06	10646108	1.64581e+07	6.91188e+06	5.13623e+06	4911722	4.92045e+06	4.96588e+06
Ile-gly	C8H16N2O3	868-28-0	260907	484501	291549	203455	405567	469024	389660	120012	389420	250107	524292	230262	283500	371656	81780.8	186718	160448	448004	56227.7	692347	285893	317969	316650	307895	355701	314004	347907
Asp-Tyr	C13H16N2O6	22840-03-5	1.57424e+06	1.21704e+06	2.39519e+06	2.16388e+06	1.88729e+06	1.19476e+06	1.47628e+06	884740	388155	1.3032e+06	806514	1.49331e+06	1.18723e+06	498716	1.90371e+06	1.42823e+06	1.22019e+06	2.28068e+06	1.1342e+06	804401	1.80155e+06	740956	625045	1.29779e+06	1.41839e+06	1.42566e+06	1.41852e+06
Ile-His	C12H20N4O3	97284-12-3	8.28271e+06	7.39877e+06	2.76967e+07	8.95983e+06	6.85888e+06	7.40278e+06	6.10887e+06	6.73604e+06	8.1402e+06	6.12653e+06	5.89123e+06	7.8793e+06	6.5808e+06	7.65557e+06	7.9379e+06	7.97784e+06	2.52647e+07	2.25819e+07	6.51377e+06	4.30711e+06	2.03011e+07	4.96724e+06	6.75553e+06	5.19379e+06	9.12069e+06	8.93e+06	9.08991e+06
gamma-Glutamylalanine	C8H14N2O5	5875-41-2	452135	1.35259e+06	606001	842130	707267	654929	452250	608154	317487	1.65279e+06	1.24079e+06	606372	1.09506e+06	690239	695273	1.03533e+06	388232	527645	237337	1.35648e+06	476021	1.12287e+06	977299	1.19758e+06	879966	896642	881072
N,N-Diethylglycine	C6H13NO2	1606-01-5	6.43625e+06	7.18892e+06	9.3954e+06	8.74608e+06	1.01697e+07	7.80446e+06	7.21163e+06	8.79945e+06	8.10026e+06	1.85988e+07	1.06672e+07	1.30067e+07	1.25963e+07	1.8986e+07	1.23533e+07	9.4605e+06	6.99321e+06	5.36321e+06	6.20368e+06	4.37692e+06	6.03417e+06	7.39239e+06	7.82337e+06	7.8964e+06	9.50463e+06	9.54219e+06	9.23307e+06
N-Acetylneuraminic Acid(SA)	C11H19NO9	131-48-6	2.39387e+06	2.34528e+06	1.77159e+06	1.44187e+06	1.77667e+06	2.29196e+06	1.55569e+06	726497	197708	1.82475e+06	1.12059e+06	610619	1.18147e+06	1.16338e+06	995635	1.32779e+06	1.81986e+06	3.55578e+06	1.58887e+06	379262	1.68577e+06	1.69188e+06	1.49007e+06	2.19198e+06	1.57498e+06	1.44482e+06	1.57564e+06
5-Methoxy-dl-tryptophan	C12H14N2O3	28052-84-8	6.95587e+06	4.45406e+06	3.29418e+06	3.86251e+06	3.61789e+06	4.84896e+06	4.55694e+06	4.50811e+06	5.15023e+06	4.70042e+06	6.22238e+06	3.8296e+06	4.09844e+06	5.20233e+06	5.16014e+06	4.27662e+06	4.25658e+06	3.53657e+06	5.61651e+06	4.31139e+06	2.95117e+06	3.87802e+06	4.7723e+06	4.48918e+06	4.36111e+06	4.18086e+06	4.38734e+06
Alanylphenylalanine	C12H16N2O3	3061-90-3	4.15548e+06	6.06372e+06	9.36779e+06	6.46466e+06	4.90577e+06	4.29242e+06	5.26166e+06	5.50085e+06	7.11797e+06	3.46878e+06	2.37415e+06	9.62632e+06	5.67694e+06	4.69816e+06	8.21475e+06	7.41365e+06	7.4197e+06	8.19844e+06	9.56971e+06	5.52709e+06	6.64927e+06	3.85527e+06	5.6877e+06	4.42681e+06	3.57278e+06	3.82355e+06	3.32227e+06
Aspartylglutamate	C9H14N2O7	6157-06-8	3.82405e+07	3.57044e+07	2.76042e+07	4.41612e+07	5.88133e+07	2.7041e+07	3.94127e+07	2.65492e+07	3.53253e+07	2.52954e+07	2.50535e+07	4.61617e+07	3.10912e+07	3.01912e+07	4.76325e+07	4.06551e+07	5.23896e+07	4.01633e+07	35314278	3.54695e+07	4.49431e+07	3.29157e+07	4.39137e+07	3.56534e+07	3.41507e+07	3.34083e+07	3.41371e+07
Phosphoserine	C3H8NO6P	407-41-0	571068	615329	982967	678287	488364	543046	370958	678353	810283	252216	295044	1.51516e+06	538521	382534	1.05371e+06	521545	516453	253146	571283	110835	410392	204441	464886	535393	592624	571107	590673
Trp-tyr	C20H21N3O4	19653-76-0	651261	1.08517e+06	1.62238e+06	1.2217e+06	2.84228e+06	2.51497e+06	1.71958e+06	2.14436e+06	1.28963e+06	891783	1.522e+06	1.26661e+06	962251	1.55734e+06	1.02764e+06	1.86366e+06	1.47257e+06	1.45085e+06	370406	1.17886e+06	1.37156e+06	1.66517e+06	1.3581e+06	3.14044e+06	1.42975e+06	1.39735e+06	1.38859e+06
Leu-Gly-Gly	C10H19N3O4	1187-50-4	1.66131e+06	1.82152e+06	4.89538e+06	1.21796e+06	1.22297e+06	954196	906825	1.10824e+06	1.3139e+06	1.2805e+06	979604	1.87925e+06	2.00821e+06	3.20977e+06	1.25088e+06	1.05609e+06	2.08605e+06	1.8233e+06	1.66209e+06	1.36681e+06	4.11104e+06	1.09111e+06	1.28245e+06	1.68372e+06	1.41571e+06	1.39158e+06	1.39879e+06
L-Acetopine	C8H16N4O4	18416-86-9	4.18246e+07	4.2414e+07	2.93289e+07	3.38277e+07	4.17064e+07	4.20301e+07	3.46661e+07	3.32387e+07	3.1459e+07	5.11629e+07	4.01927e+07	2.88951e+07	3.68814e+07	3.81904e+07	2.98607e+07	4.7551e+07	3.23434e+07	2.19474e+07	2.34313e+07	3.01101e+07	2.41134e+07	3.32191e+07	3.37037e+07	3.70775e+07	2.94901e+07	2.92485e+07	2.87889e+07
Val-Leu	C11H22N2O3	3989-97-7	2.89287e+06	2.0074e+06	5.82096e+06	3.04725e+06	1.90238e+06	2.12219e+06	3.09405e+06	2.30079e+06	1.70004e+06	1.78695e+06	2.35565e+06	4.07293e+06	1.63309e+06	3.43586e+06	990532	3.02185e+06	1.99207e+06	4.80726e+06	2.45847e+06	2.27923e+06	2.80423e+06	2.03116e+06	2.15149e+06	2.93972e+06	2.62661e+06	2.45259e+06	2354360
Acetylcysteine	C5H9NO3S	616-91-1	9.048e+07	9.68417e+07	8.21607e+07	9.06676e+07	8.11063e+07	5.17065e+07	66983832	7.88708e+07	9.28159e+07	5.72887e+07	7.02413e+07	7.63343e+07	5.87809e+07	7.36938e+07	7.35347e+07	7.13288e+07	8.73423e+07	7.66378e+07	7.23574e+07	6.54017e+07	6.57129e+07	6.6234e+07	6.97888e+07	6.66568e+07	6.71921e+07	6.71665e+07	6.57586e+07
Ala-His	C9H14N4O3	3253-17-6	5.6597e+07	4.50207e+07	5.87523e+07	6.7769e+07	3.2908e+07	3.97229e+07	3.66898e+07	6.88747e+07	2.56842e+07	3.2374e+07	9.22775e+07	2.91607e+07	4.19902e+07	4.05383e+07	1.91495e+07	1.0364e+08	3.50148e+07	2.00921e+07	5.78599e+07	9.5677e+07	5.88117e+07	6.47795e+07	2.48877e+07	4.16072e+07	2.55394e+07	2.66152e+07	2.67569e+07
N-(2-Furoyl)glycine	C7H7NO4	5657-19-2	4.29252e+06	4.76142e+06	2.11973e+06	2.85692e+06	3.95939e+06	7.79712e+06	4.00242e+06	3.36171e+06	2.22086e+06	7.08665e+06	6.82561e+06	557657	6.07443e+06	4.76324e+06	1.02454e+06	5.38888e+06	3.00457e+06	1.59277e+06	3.7384e+06	7.55454e+06	2.34967e+06	8.32245e+06	7.48113e+06	9.58396e+06	4.50873e+06	4.46448e+06	4.46307e+06
Gly-Pro-Glu	C12H19N3O6	32302-76-4	1.56579e+06	1.1086e+06	1.24024e+06	337745	942446	648136	218134	268349	652353	463983	943326	904771	807106	1.22845e+06	910040	224965	89837.1	755204	1.50889e+06	1.02019e+06	557237	651185	806658	444569	871579	865941	844460
Isoalliin	C6H11NO3S	16718-23-3 | 23315-20-0 | 3836-24-6 | 434322-95-9	1.93055e+07	2.45905e+07	6.30759e+06	1.02458e+07	1.44438e+07	2.0135e+07	1.77245e+07	1.34006e+07	1.15566e+07	2.26939e+07	1.68553e+07	6.69802e+06	1.73381e+07	9.55732e+06	7.42501e+06	1.95732e+07	1.08678e+07	4.4443e+06	7.49142e+06	4.79072e+07	8.05764e+06	1.76191e+07	1.52222e+07	2.33303e+07	1.23786e+07	1.20835e+07	1.24046e+07
Iminoaspartic acid	C4H5NO4	79067-61-1	4.20412e+06	2.86827e+06	3.58001e+06	1.19267e+06	5.14959e+06	3.77105e+06	3.49939e+06	3.66915e+06	3.35344e+06	3.07753e+06	2.12291e+06	3.63725e+06	4.23869e+06	3.00833e+06	2.3435e+06	3.15072e+06	3.2219e+06	1.71538e+06	2.40183e+06	2.3037e+06	3.60998e+06	2.41609e+06	2.79673e+06	2.7302e+06	3.30865e+06	3.34123e+06	3.31361e+06
Leu-Ile	C12H24N2O3	36077-41-5 | 91605-03-7	8.73009e+06	9.47558e+06	1.19237e+07	1.04129e+07	8.52677e+06	7.6045e+06	7.09435e+06	7.93256e+06	9.39055e+06	5.38109e+06	6.82749e+06	9.9964e+06	6.01749e+06	7.83319e+06	9.38303e+06	8.15233e+06	9.78041e+06	1.2679e+07	1.05242e+07	7.24396e+06	8.86782e+06	8.06795e+06	9.20485e+06	7.80463e+06	7.02334e+06	7.2874e+06	7.05912e+06
Leu-Gly	C8H16N2O3	686-50-0	893114	998332	526580	191001	671133	1.05542e+06	308144	592588	773086	1.73571e+06	406840	744460	483017	847645	703745	182580	930457	944665	796029	779812	859600	628999	675431	301838	2.23041e+06	2.23656e+06	2.16434e+06
Arginylhistidine	C12H21N7O3	155114-05-9	2548108	4.44744e+06	1.94907e+07	6.38335e+06	3.36376e+06	4.77275e+06	3.41896e+06	3.77101e+06	628163	478992	1.35814e+06	1.14249e+07	3.59236e+06	1.16643e+06	6.38431e+06	4.28121e+06	5.42256e+06	1.23268e+07	8.99762e+06	2.83591e+06	1.30424e+07	825757	1.66588e+06	3.66677e+06	4.89794e+06	4.90146e+06	4.80387e+06
Thr-Leu	C10H20N2O4	50299-12-2	2.16338e+07	2.2317e+07	20039524	2.24075e+07	2.23054e+07	1.82775e+07	1.78537e+07	2.13346e+07	2.00223e+07	23119425	2.13553e+07	2.14106e+07	2.45246e+07	1.82525e+07	2.18904e+07	1.96263e+07	2.04775e+07	2.37444e+07	2.02843e+07	1.75951e+07	1.82633e+07	1.76396e+07	1.84287e+07	1.73309e+07	1.49514e+07	1.54672e+07	16068951
Glycyltryptophan	C13H15N3O3	2390-74-1	8.76305e+06	11331210	1.55141e+07	1.32032e+07	8.62093e+06	7.86327e+06	7924668	7.90925e+06	1.18699e+07	5.14342e+06	5.01671e+06	1.57451e+07	9.97856e+06	7.24998e+06	1.27019e+07	9.72054e+06	1.07878e+07	1.48917e+07	1.16569e+07	5.73151e+06	1.11117e+07	8.15613e+06	9.28631e+06	7.39779e+06	9.13512e+06	9.1137e+06	8.95e+06
S-Sulfocysteine	C3H7NO5S2	1637-71-4	7.10471e+06	1.19476e+07	1.62891e+07	1.06367e+07	1.19279e+07	8.12945e+06	1.03068e+07	1.17228e+07	9026694	9.56507e+06	1.09406e+07	5.65901e+06	1.31952e+07	1.09405e+07	2.1715e+07	1.13533e+07	1.17868e+07	9.6851e+06	5.27702e+06	1.26817e+07	5.2467e+06	4.94623e+06	9.44607e+06	1.12701e+07	1.19163e+07	1.16805e+07	1.1697e+07
L-cystathionine	C7H14N2O4S	56-88-2	3.42278e+06	3.76769e+06	6.79762e+06	5.48596e+06	4.39607e+06	1.6415e+06	2.79947e+06	2.99525e+06	5.56596e+06	2.10793e+06	3.20722e+06	4.63805e+06	2.86973e+06	4.05421e+06	3.65238e+06	3.71783e+06	5.119e+06	4.0111e+06	3.67811e+06	2.00398e+06	3.31099e+06	1.71313e+06	2.39843e+06	2.89832e+06	3.04288e+06	3.01527e+06	3.0273e+06
Ile-Met	C11H22N2O3S	42384-14-5	1.8053e+06	2.38275e+06	4.60475e+06	2.2864e+06	1.5232e+06	2.13753e+06	2.48829e+06	1.618e+06	1.63465e+06	696496	1.12285e+06	3.33371e+06	2.58886e+06	1.91425e+06	1.82366e+06	2.72809e+06	2.07286e+06	3.93452e+06	1.36541e+06	2.4479e+06	3.91324e+06	909437	1.3793e+06	3.09608e+06	1.22648e+06	1.18995e+06	1.20846e+06
L-Cysteine	C3H7NO2S	52-90-4	1.53236e+06	1.7044e+06	3.14796e+06	3.58575e+06	2.7536e+06	3.96027e+06	2.21116e+06	2.16685e+06	2.1696e+06	4.01667e+06	4.22025e+06	2.39913e+06	2.04013e+06	5.31834e+06	6.13638e+06	6.45099e+06	1.67716e+06	1.08058e+06	2.15948e+06	1.6937e+06	1.49319e+06	2.12727e+06	1.36541e+06	1.00961e+06	1.63725e+06	1.74265e+06	1.66021e+06
Isonicotinylglycine	C8H8N2O3	2015-20-5	744139	14626.5	19100.7	19364.4	42477.5	13945.9	9121.06	3774.25	20097.5	10386.5	13222.5	14077	5323.94	19814.8	22710.6	5527.41	20121.3	4347.33	4974.32	11742	23347.9	19388.7	6473.41	25945.3	66354.5	64631.8	60536.6
Tyr-Lys	C15H23N3O4	54925-88-1	761492	1.01775e+06	406341	488572	163664	358842	502729	415422	564209	289431	686961	400136	750775	2.30712e+06	572766	1.01676e+06	920146	225328	295505	414414	75433.1	400263	335579	230199	363407	375483	373781
L-Methionine sulfoximine	C5H12N2O3S	15985-39-4	8.4569e+06	9.69879e+06	1.93785e+07	1.19221e+07	8.59888e+06	4.78122e+06	1.08133e+07	9.67597e+06	1.00122e+07	6.19054e+06	6.13612e+06	1.2538e+07	7.13783e+06	9.82558e+06	9.56414e+06	9.14914e+06	1.09754e+07	1.52552e+07	9.79787e+06	5.37011e+06	1.03905e+07	7.35897e+06	7.94641e+06	8.18862e+06	7.89258e+06	8.21365e+06	7.79752e+06
H-Abu-Gly-OH	C6H12N2O3	16305-80-9	8.97358e+07	8.54966e+07	8.77289e+07	8.16947e+07	1.09081e+08	7.32596e+07	8.16556e+07	7.76492e+07	8.43195e+07	9.27495e+07	9.32941e+07	1.00695e+08	1.00551e+08	8.21916e+07	9.91916e+07	1.00734e+08	8.40481e+07	8.80432e+07	6.89964e+07	7.34449e+07	7.77537e+07	6.64441e+07	7.15819e+07	8.21609e+07	7.68199e+07	7.7175e+07	7.68379e+07
Z-Asn-Gly-OH	C14H17N3O6	56675-97-9	1.24282e+07	9.85238e+06	1.18615e+07	1.02116e+07	1.21285e+07	8.59747e+06	1.00443e+07	1.12415e+07	1.37245e+07	7.68075e+06	1.0279e+07	1.2043e+07	9.76643e+06	1.09492e+07	1.3525e+07	1.17603e+07	1.21143e+07	8.44277e+06	8.59054e+06	7.61291e+06	8.65816e+06	1.03661e+07	1.02707e+07	9.55696e+06	9.8087e+06	9.58447e+06	9.81531e+06
Glutaminyl-arginine	C11H22N6O4	126590-89-4	1.63275e+06	3.1462e+06	1.51813e+06	3.64595e+06	2.54361e+06	3.69938e+06	3.55756e+06	4.63857e+06	6.40667e+06	4.70086e+06	6.53032e+06	4.01721e+06	3.98135e+06	5.21861e+06	5.18261e+06	6.38137e+06	3912215	1.3044e+06	7.1811e+06	4.62302e+06	4.23275e+06	3.73102e+06	2.83418e+06	5.16597e+06	4.0548e+06	3.96742e+06	4.06013e+06
Ac-Ser-Gln-Asn-Tyr	C23H32N6O10	129521-68-2	23910.1	31840.8	1291.6	1291.6	1281.05	1197.33	1456.02	6589.66	14777.9	1271.84	1293.41	44345.4	25992.7	20244.3	41138.1	1291.6	1357.95	1275.71	1291.58	1281.6	1291.6	1291.6	1291.56	1291.6	17439.1	19734.5	18457
5-Amino-2-[(2-amino-3-hydroxybutanoyl)amino]-5-oxopentanoic acid	C9H17N3O5	96337-79-0	1.31742e+07	1.19059e+07	9.82746e+06	1.89717e+07	1.18696e+07	6.80803e+06	6.99876e+06	1.22522e+07	1.52607e+07	4.21144e+06	5.17802e+06	7.06577e+06	5.41629e+06	7.22522e+06	2.17288e+07	2.08512e+07	1.37741e+07	1.09113e+07	1.08765e+07	4.51933e+06	8.70501e+06	8.23497e+06	1.03776e+07	1.04708e+07	6.85136e+06	6.7044e+06	6.86317e+06
O-Succinyl-L-Homoserine	C8H13NO6	1492-23-5	3.61492e+06	1.23419e+07	9.88819e+06	3.12778e+07	1.5814e+07	3.31533e+07	4.38485e+06	9.41788e+06	1.31365e+07	1.67953e+07	4.72087e+07	3.10993e+07	4.45135e+07	1.53928e+07	1.75248e+07	7.47261e+07	4.13167e+07	1.01906e+08	8.38596e+07	1.84113e+07	2.75756e+07	1.3029e+08	2.20336e+07	3.92794e+07	2.73202e+07	2.6705e+07	2.72611e+07
H-Leu-Asp-OH	C10H18N2O5	32949-40-9	1.90502e+07	8.33698e+06	3.63088e+07	3.26808e+07	7.02741e+07	2.7747e+07	3.04516e+07	3.31245e+07	2.23605e+07	5.89291e+07	1.8589e+07	1.92233e+07	4.56811e+07	9.08783e+06	1.92774e+07	4.99115e+07	3.77271e+07	8.52255e+07	4.58245e+07	2.80956e+07	2.42541e+07	4.3162e+07	3.84039e+07	5.51512e+07	3.27745e+07	3.22614e+07	3.26947e+07
Ser-Asn	C7H13N3O5	81466-41-3	382090	387684	475953	1.13543e+06	438178	939774	1.1369e+06	1.41871e+06	951961	1.02161e+06	1.14037e+06	552223	475591	902180	599248	1.25501e+06	477698	540002	607352	810339	678297	785296	850023	1.31254e+06	770905	689850	790427
Formylmethionyl-leucyl-phenylalanine methyl ester	C22H33N3O5S	65929-03-5	434836	322152	481761	304844	441337	177697	553032	489434	299372	167083	343674	484183	367114	550535	493746	297950	636929	522184	439800	449769	656520	113246	330090	253010	297115	270915	230648
Met-Thr	C9H18N2O4S	40883-16-7	939043	1.67857e+06	830693	1.66009e+06	1.43284e+06	909332	927529	1.0401e+06	1.00028e+06	423717	638146	361986	595535	958026	1.54861e+06	1.12597e+06	959454	83090.2	519050	727742	552258	44818.4	1.76487e+06	785859	1.12427e+06	1.15486e+06	1.16753e+06
L-Alanyl-L-methionine	C8H16N2O3S	14486-05-6	3.48473e+06	4.28273e+06	3.99444e+06	7.98338e+06	6.28482e+06	6.25152e+06	4.65554e+06	5.02526e+06	4.20162e+06	6.16678e+06	5.96583e+06	4.51081e+06	5.79746e+06	6.47426e+06	4.25333e+06	8.1204e+06	5.62438e+06	5.64756e+06	7.46915e+06	1.13616e+07	6.65379e+06	6.62785e+06	5.50474e+06	1.1211e+07	5.98774e+06	5.82466e+06	5.98318e+06
Val-Tyr	C14H20N2O4	3061-91-4	3.11453e+06	3.90047e+06	6.65388e+06	5.15398e+06	3.34703e+06	3.40822e+06	2.716e+06	3.38675e+06	4.71653e+06	2.3978e+06	2.58226e+06	6.38133e+06	4.18366e+06	3.1263e+06	5.39407e+06	3.3716e+06	3.63985e+06	6.74688e+06	4.90719e+06	3.59163e+06	6.12462e+06	3.25806e+06	4.11852e+06	2.83355e+06	3.75673e+06	3.76483e+06	3.65983e+06
Isoleucylisoleucine	C12H24N2O3	-	1.66689e+06	1.36701e+06	3.72022e+06	1.39741e+06	383551	947996	876640	1.63305e+06	1.63992e+06	945243	1.41962e+06	2.46005e+06	1.89961e+06	2.2665e+06	1.27794e+06	2.09976e+06	2.50518e+06	3.10812e+06	1.61272e+06	435345	2.97301e+06	950936	733801	552892	1.44794e+06	1.36656e+06	1.24079e+06
L-Isoserine	C3H7NO3	-	2.05177e+08	2.95349e+08	2.77571e+06	1.89098e+07	3.82518e+07	6.47056e+07	2.51689e+07	2.41063e+07	1.58982e+07	4.5034e+07	3.37296e+07	9.70652e+07	5.21464e+07	3.00051e+07	8.0775e+06	4.24063e+07	1.57854e+07	2.6945e+07	2.03063e+07	3.11849e+07	6.86867e+07	2.97002e+07	1.3512e+07	2.3575e+07	2.70804e+07	2.81633e+07	2.79682e+07
alphaS-Amino-2-[[4S-amino-4-carboxybutyl]amino]-4H-imidazo[4,5-b]pyridine-4-hexanoic acid	C17H26N6O4	-	2.19415e+06	2.1317e+06	2.48688e+06	1.93183e+06	730191	1.21248e+06	2.03899e+06	2.70794e+06	2.12368e+06	1.55844e+06	2.24843e+06	3.92731e+06	2.40031e+06	1.60068e+06	3.16606e+06	2.88274e+06	971140	4.03927e+06	2.75174e+06	2.08226e+06	2.74522e+06	1.63661e+06	1.1734e+06	2.14137e+06	2.03967e+06	1.86851e+06	2.07756e+06
Tyr-Phe	C18H20N2O4	-	716191	490355	362657	513979	709140	1.11004e+06	342175	676438	677660	1.34025e+06	212341	498374	950231	464448	85572.3	191521	98439	348727	138752	75822.8	72546.8	1.62329e+06	1.35246e+06	329041	393886	382699	410916
Isoleucyllysine	C12H25N3O3	-	2.0483e+06	2.23401e+06	2.60862e+06	2.43002e+06	2.35389e+06	1.90999e+06	2.10272e+06	2.05479e+06	2.21971e+06	2.26144e+06	2.74027e+06	2.90442e+06	2.23912e+06	2.14226e+06	2.42721e+06	2.58797e+06	2.06011e+06	2.46329e+06	1776276	2.20699e+06	2.36167e+06	2.07492e+06	1.83088e+06	2.4419e+06	2.19894e+06	2.09123e+06	2.11037e+06
Trp-Thr	C15H19N3O4	-	6.37976e+06	5.03748e+06	3.96751e+06	3.91441e+06	4.03876e+06	7.34074e+06	4.06925e+06	4.48994e+06	4.79723e+06	7.49429e+06	6.40943e+06	4.47596e+06	6.08494e+06	4.76818e+06	7.43762e+06	7.70662e+06	4.18595e+06	4.83314e+06	6.63744e+06	3.62106e+06	5.00608e+06	4.86619e+06	3.88685e+06	7.22721e+06	5.37678e+06	5.2655e+06	5335321
Tyr-TyrMe-OH	C25H24N2O8	-	2.38845e+06	2.95216e+06	2.10671e+06	3.00947e+06	3.08749e+06	3.51543e+06	2.37026e+06	2.2708e+06	3.52288e+06	3.10558e+06	2.48645e+06	2.65143e+06	3.01993e+06	2.67706e+06	2.87576e+06	3.80217e+06	1.75595e+06	2.72012e+06	2.59174e+06	2.52084e+06	1.88224e+06	1.88985e+06	2.45394e+06	3.38144e+06	2.49512e+06	2.49785e+06	2.45314e+06
Abu-Lys-OH	C15H21N3O6	-	1.64594e+07	2.04252e+07	2.40832e+07	2.5309e+07	1.68032e+07	1.92593e+07	1.82073e+07	2.03628e+07	2.14437e+07	1.24673e+07	1.44384e+07	2.54444e+07	2.00049e+07	1.74033e+07	2.51136e+07	2.01427e+07	1.92509e+07	2.79482e+07	2.38961e+07	1.53145e+07	1.81349e+07	1.6384e+07	1.77886e+07	1.68418e+07	1.80397e+07	1.7687e+07	1.79981e+07
Asp-Lys-Ser-Cys-Ala	C19H34N6O9S	-	2.24965e+07	2.35991e+07	2.05696e+07	2.0357e+07	1.83053e+07	1.91439e+07	1.64508e+07	1.64832e+07	1.92378e+07	2.18425e+07	1.77706e+07	1.61163e+07	1.94949e+07	1.81752e+07	1.76115e+07	1.99536e+07	1.88329e+07	1.72915e+07	1.49151e+07	1.45105e+07	1.54012e+07	1.51537e+07	1.77148e+07	1.48528e+07	1.78201e+07	1.7331e+07	1.7656e+07
Arg-Met-His	C17H30N8O4S1	-	2.40284e+06	1.80919e+06	1.72038e+06	390521	344592	937432	2.25616e+06	2.39628e+06	260691	2.20367e+06	1.5174e+06	2.96331e+06	1.06103e+06	154514	2.53988e+06	2.92969e+06	2.35416e+06	1.20006e+06	1.4523e+06	2.17701e+06	2.81592e+06	1.77591e+06	1.52009e+06	2.00094e+06	1.64019e+06	1.55329e+06	1.70202e+06
Gln-Val-Leu-Arg	C22H42N8O6	-	1.0907e+06	982297	1.99313e+06	1.59748e+06	1.5822e+06	1.51682e+06	2.565e+06	1314741	1.03507e+06	1.14182e+06	1.21651e+06	1.34032e+06	3.22812e+06	1.75566e+06	1.21896e+06	1.53332e+06	1.5484e+06	998224	1.16665e+06	317109	2.62148e+06	1.10397e+06	907232	2.26858e+06	1.54845e+06	1.4437e+06	1.34167e+06
S-Inosyl-L-homocysteine	C14H19N5O6S	-	1.43794e+06	1.46747e+06	1.30749e+06	1.69025e+06	1.82635e+06	1.51952e+06	1.48033e+06	1.83336e+06	1.51808e+06	1.29057e+06	1.57911e+06	1.32154e+06	1.42651e+06	1.94494e+06	906094	1.92546e+06	1.58588e+06	919350	1.48679e+06	1.57199e+06	1.40896e+06	1.50882e+06	1.56808e+06	1.03528e+06	1.52916e+06	1.48848e+06	1.5331e+06
Asn-Glu-Tyr	C18H24N4O8	-	71414.1	155113	420457	86335	206412	436087	198621	69098.8	67542.7	570577	239646	353635	284278	66042.6	253202	127229	224660	431949	298181	368863	363918	284422	74650.7	526993	139335	149861	132760
His-Thr-Ser-Asp	C17H26N6O9	-	451687	524371	258978	200680	285163	204443	118356	48707.2	419830	318628	197313	271597	168968	85674.9	212173	46862.4	291559	85505.1	141523	30046.3	57864.2	35621.7	184282	157376	114650	122667	106486
Gln-Glu-Phe	C19H26N4O7	-	185676	361943	344636	263450	141305	150488	237609	408730	269590	188564	140389	138367	118756	255618	164549	136750	275529	25182.3	176356	49310.9	202405	176554	176849	35984	314446	327070	327850
Leu-Met-OH	C11H22N2O3S	-	1.74939e+06	1.22687e+06	1.11662e+06	1.04431e+06	1.40292e+06	1.49787e+06	1.34157e+06	1.08911e+06	1.55696e+06	1.37971e+06	838424	2.16202e+06	1343528	1.37629e+06	1.92397e+06	728356	1.58621e+06	1.57809e+06	725622	1.75587e+06	1.34535e+06	1.22595e+06	684483	1.23635e+06	1.25902e+06	1.29543e+06	1.10785e+06
Val-Cys-Ala-Asp-Met	C20H35N5O8S2	-	6.36474e+06	5.96635e+06	8.05636e+06	6.47503e+06	5.898e+06	3.40041e+06	6.09412e+06	6.9297e+06	7.76948e+06	3.60622e+06	3.2741e+06	6.69198e+06	4.84285e+06	5.60105e+06	7.03573e+06	7.59822e+06	6.84644e+06	7.13834e+06	3.65136e+06	5.6626e+06	6.42381e+06	2.78173e+06	5.33878e+06	6.50234e+06	5.48679e+06	5.15114e+06	4.99872e+06
Ala-Asn-Asp-Asp	C15H23N5O10	-	844934	668887	906991	1.04386e+06	2.06447e+06	2.37409e+06	1.38655e+06	1.16156e+06	1.30931e+06	1.60688e+06	3.93569e+06	603872	1.03773e+06	1.61674e+06	412025	1.14367e+06	2.61424e+06	989119	1.24876e+06	2.95984e+06	1.17884e+06	3.11043e+06	1.53823e+06	6.26826e+06	1.27458e+06	1.22405e+06	1.20906e+06
Willardiine	C7H9N3O4	-	946595	1.13695e+06	1.55116e+06	838097	136533	324514	447832	544883	976731	292183	483701	1.6874e+06	749190	725950	1.46819e+06	1.11274e+06	203702	929211	673725	589668	1.01181e+06	492401	633836	689608	768688	755326	766561
Val-TyrMe-OH	C20H22N2O7	-	353542	571707	2.22593e+06	2.57576e+06	1.45675e+06	1.38814e+06	2.76914e+06	2.61459e+06	1.23039e+06	1.35569e+06	1.86744e+06	3243768	3.05555e+06	1.51006e+06	3.94693e+06	3.58296e+06	846145	1.63059e+06	1.4747e+06	1.7375e+06	999196	559109	1.02626e+06	1.40456e+06	575431	607409	605805
Nap-Asp-OH	C22H18N2O8	-	2.49777e+06	1.19181e+06	1.38431e+06	666278	1.11817e+06	3.28142e+06	2.21288e+06	976452	1.82868e+06	1.85847e+06	2.13698e+06	626943	2.60367e+06	1.20364e+06	684876	1.68564e+06	1.3353e+06	1.0263e+06	138240	2.0503e+06	1.12424e+06	3.98383e+06	1.62943e+06	3.38462e+06	1.4897e+06	1.37571e+06	1.2881e+06
Ile-TyrMe-OH	C21H24N2O7	-	1.37324e+06	665431	3.63452e+07	9.79401e+06	401405	689703	210978	912523	187832	740527	781586	1.36115e+07	5.01805e+06	1.86154e+06	2.15752e+06	6.7664e+06	3.77543e+06	1.58254e+07	8.67513e+06	3.63329e+06	6.11498e+06	96178	231904	1.9482e+06	831407	810664	678336
Aspartylcysteyllysine	C13H24N4O6S	-	1.50833e+06	2.55064e+06	4.14094e+06	3.05054e+06	1.75103e+06	2.02872e+06	1.74579e+06	1.86243e+06	1.57773e+06	1.48764e+06	1.72946e+06	2.21579e+06	2.7565e+06	2.21114e+06	2.51118e+06	3638528	2.6204e+06	583738	3.30898e+06	1.82234e+06	1.40045e+06	1.82587e+06	2.63272e+06	2.35592e+06	2.34924e+06	2.32983e+06	2.23522e+06
Val-HoPhe-OH	C20H22N2O6	-	540268	1.00478e+06	987797	1.47407e+06	1.22071e+06	1.0271e+06	467605	585241	1.48743e+06	1.09693e+06	431453	1.25096e+06	1.28122e+06	555084	1.50498e+06	1.57699e+06	1.34299e+06	1.36851e+06	1.15934e+06	965393	1.31114e+06	1.29621e+06	1.50886e+06	1.27448e+06	1.35092e+06	1.36666e+06	1.36813e+06
Abu-Phe-OH	C18H18N2O6	-	6.51451e+06	7.2749e+06	1.24015e+07	9.4268e+06	7.49428e+06	6.5692e+06	6.43911e+06	7.83631e+06	6.90004e+06	5.27784e+06	6.89488e+06	1.12744e+07	7.32257e+06	8.40595e+06	7.12059e+06	7.99174e+06	9.82528e+06	1.16823e+07	1.15462e+07	1.09075e+07	9.90365e+06	6.01931e+06	7.08799e+06	1.18568e+07	7.17729e+06	7.05744e+06	7.13548e+06
TyrMe-Tyr-OH	C25H24N2O8	-	2.49046e+06	1.75153e+06	1.52904e+06	3.58223e+06	2.51217e+06	3.20783e+06	2.28158e+06	1.98893e+06	2.67172e+06	2.56361e+06	2.3117e+06	2.54127e+06	2.24378e+06	2.52781e+06	2.42882e+06	3.33098e+06	3.10939e+06	3.17074e+06	3.11598e+06	3.45544e+06	1.62253e+06	3.90967e+06	3.67672e+06	3.78869e+06	2.11958e+06	2.05804e+06	2.18631e+06
Nap-Leu-OH	C24H24N2O6	-	2.21054e+06	1.8833e+06	1.10796e+06	1.87866e+06	2.33816e+06	2.40113e+06	2.16128e+06	2.00211e+06	2.27034e+06	4.60654e+06	2.687e+06	1.68261e+06	2.24563e+06	2.73698e+06	2.74121e+06	2.44391e+06	1.99413e+06	976389	855714	1.80965e+06	1.25635e+06	1.85905e+06	2.48531e+06	4.117e+06	1.90588e+06	1.90501e+06	1.8843e+06
Asp-HoPhe-OH	C19H18N2O8	-	215493	306307	972796	1.37526e+06	454738	432451	348099	418780	235021	251790	479952	657929	449318	281217	1.12608e+06	794622	1.10336e+06	907368	1.2909e+06	447136	270033	415463	683417	584777	637805	665577	628625
Nap-Ala-OH	C21H18N2O6	-	3.91325e+06	3.70333e+06	6.1722e+06	4.38165e+06	4.82638e+06	4.83243e+06	2.90863e+06	3.61244e+06	4.06846e+06	4.73251e+06	3.90844e+06	4.46022e+06	5.46558e+06	3434982	2.49558e+06	6.15127e+06	3.4265e+06	3.55414e+06	3.41989e+06	5.37681e+06	4.6078e+06	4.93242e+06	4.28092e+06	5.34402e+06	3.79199e+06	3.78612e+06	3.73276e+06
Gln-Phe-Tyr	C23H28N4O6	-	3.37929e+06	3.09233e+06	2.16493e+06	3.60676e+06	2.37252e+06	2.29812e+06	2.7436e+06	2.16958e+06	3.55624e+06	2.33895e+06	2.59683e+06	2.46938e+06	2.25022e+06	2.79759e+06	3.56635e+06	3.45782e+06	2.87608e+06	2.71206e+06	2.50422e+06	2.09968e+06	1.96999e+06	1.73359e+06	2.64136e+06	3.19694e+06	2.63157e+06	2.64952e+06	2.48003e+06
Asn-Asp-Leu-Asp	C18H29N5O10	-	1.89003e+06	1.03926e+06	1.12256e+06	2.03587e+06	1.57135e+06	1.26211e+06	1.58806e+06	1.54037e+06	1.732e+06	800306	757965	1.07301e+06	1.14792e+06	892837	1.49105e+06	1.3601e+06	1.81963e+06	1.38509e+06	762580	1.03609e+06	1.6655e+06	1.06321e+06	1.79958e+06	737116	1.00298e+06	1.0177e+06	935834
L-Asparagine, N-[2-(acetylamino)-2-deoxy-beta-D-glucopyranosyl]-	C12H21N3O8	-	9.71423e+06	1.58841e+07	1.03149e+07	8.10038e+06	7.40101e+06	7.59409e+06	6.91713e+06	6.82143e+06	7.75408e+06	1.36643e+07	5.88069e+06	8.33902e+06	6.59066e+06	6.51098e+06	9.06142e+06	7.86163e+06	6.9251e+06	8.56037e+06	6.339e+06	5.1279e+06	6.27859e+06	4.95441e+06	5.91613e+06	5.63134e+06	1.08372e+07	9.93085e+06	1.07674e+07
D-Alanyl-alanyl-poly(glycerolphosphate)	C9H19N2O8P	-	47168.7	16017.8	31351.9	23925.6	22150.8	21418	15998.1	18370.3	51462.3	9791.66	9072.3	11152.1	40396.2	16685.4	30548.5	19148.9	55406.6	48448.9	26556.6	23401.6	28985.2	14947.9	22188.3	21008.8	46034.8	40551	47825.5
Val-Met	C10H20N2O3S	-	3.62049e+06	3.4427e+06	3.46812e+06	4012140	3.53964e+06	2.77179e+06	5.45664e+06	4.05603e+06	9.12319e+06	3.75787e+06	2.6325e+06	2.68882e+06	4.16578e+06	3.77277e+06	1.40071e+07	3.22531e+06	5.91504e+06	1.09921e+07	2.16858e+06	2.2801e+06	5.49224e+06	3.63169e+06	4.737e+06	4.23646e+06	4.02439e+06	4.29544e+06	3.08203e+06
TyrMe-Ser-OH	C19H20N2O8	-	1.63832e+06	961953	1.80414e+06	2.2541e+06	2.15606e+06	1.54791e+06	1.32646e+06	1.30851e+06	987514	2.43431e+06	2.76857e+06	847928	1.4534e+06	1.4325e+06	3.65098e+06	616792	810197	1.57781e+06	1.30362e+06	1.02219e+06	1.55736e+06	799560	1.71817e+06	1.79233e+06	1.04869e+06	1.05866e+06	1.10403e+06
Asp-Ser-Glu-Glu-Glu	C22H33N5O15	-	1.40813e+06	1.4981e+06	1.79972e+06	1.91879e+06	1.10829e+06	1.4951e+06	1.36666e+06	1.61079e+06	1.72402e+06	779978	663097	1.97374e+06	1.17328e+06	863646	1.71757e+06	1.11599e+06	1.4169e+06	1.7051e+06	1.30804e+06	618012	1.1799e+06	673625	1.1893e+06	802496	1.31245e+06	1.30872e+06	1.26149e+06
(2R)-3-(5-acetamido-2-hydroxyphenyl)sulfanyl-2-azaniumylpropanoate	C11H14N2O4S	-	5.19874e+07	6.25625e+07	1.46135e+08	1.29103e+08	1.07295e+08	1.07871e+08	7.71682e+07	7.36007e+07	6.75143e+07	4.77853e+07	9.08401e+07	9.92046e+07	6.78667e+07	9.73051e+07	6.90716e+07	9.04458e+07	8.58987e+07	1.14809e+08	8.65269e+07	6.11e+07	9.51591e+07	6.13174e+07	6.00746e+07	1.45846e+08	7.38373e+07	6.94018e+07	7.36524e+07
Leu-TyrMe-OH	C21H24N2O7	-	2.08925e+07	4.39245e+06	2.10531e+07	4.46969e+06	2.57196e+07	1.2289e+07	5.49424e+07	9.8621e+06	3.9877e+06	1.38218e+07	2.5549e+07	2.76537e+06	6.13086e+06	5.37451e+06	8.65485e+06	2.03944e+07	3.53484e+07	1.45769e+07	1.21434e+07	3.26718e+07	3.21212e+07	1.39437e+07	7.5631e+06	4.32728e+07	6.1972e+06	6.5803e+06	8.47367e+06
Met-Tyr	C14H20N2O4S	-	2.44208e+07	3.18797e+07	2.34367e+07	1.52661e+07	1.81784e+07	1.84056e+07	2.1095e+07	1.55448e+07	1.34824e+07	1.44784e+07	1.44078e+07	1.27326e+07	1.91324e+07	6.00045e+07	1.87437e+07	1.31712e+07	1.45894e+07	2.17612e+07	1.52617e+07	1.03335e+07	1.3143e+07	1.34977e+07	1.49756e+07	1.17166e+07	5.10284e+06	4.99375e+06	5.03737e+06
Asn-Glu-Thr-Glu	C18H29N5O11	-	532045	670448	1.00816e+06	238726	353101	216203	1.3449e+06	419413	638749	185316	179402	435685	236400	558283	595910	824765	100349	1.93755e+06	6.27896e+06	65677.3	1.45677e+06	1.5505e+06	181283	1.47674e+06	585357	625382	566188
Phe-TyrMe-OH	C24H22N2O7	-	2.29384e+08	2.48732e+08	2.39605e+08	2.19819e+08	2.22707e+08	2.18816e+08	2.10441e+08	2.11244e+08	2.43568e+08	2.19301e+08	1.99291e+08	2.22468e+08	2.02427e+08	2.05518e+08	2.46247e+08	2.16831e+08	2.16921e+08	2.02565e+08	1.80104e+08	1.56526e+08	1.63289e+08	1.72016e+08	1.67269e+08	1.65645e+08	1.95285e+08	1.93224e+08	1.90173e+08
Arg-Phe-Tyr-Arg	C30H44N10O6	-	201900	189323	92578.5	209891	298219	275800	153469	177006	83666.2	359348	154462	195487	91722.8	157370	237034	373439	153740	126505	199399	350359	178035	250439	247871	380606	210097	220413	221593
Tyr-HoPhe-OH	C25H24N2O7	-	734847	730028	625683	1.55288e+06	3.85759e+06	2.13579e+06	916374	2.19693e+06	1.28646e+06	343885	1.2121e+06	690941	682143	883335	657220	1.6758e+06	1.48511e+06	737127	996805	1.16769e+06	560298	1.8686e+06	306442	3.29492e+06	1.28362e+06	1.38917e+06	1.40509e+06
Arg-Gly-Arg	C14H29N9O4	-	743360	740534	531385	973796	2.83386e+06	666739	1.19023e+06	1.22978e+06	961199	360524	1.32734e+06	1.62323e+06	355471	2.41199e+06	983220	907969	1.01786e+06	861538	353901	406970	580813	681284	639631	1.43631e+06	817981	822378	817946
Ile-Abu-OH	C15H20N2O6	-	3.17625e+06	3.63743e+06	5.75616e+06	3.79151e+06	2.19025e+06	5.3827e+06	3.21378e+06	3.68228e+06	3.53706e+06	1.95675e+06	3.37162e+06	5.91918e+06	3.51974e+06	3.58061e+06	4.32999e+06	4.37946e+06	4.12808e+06	5.83013e+06	4.12858e+06	4.15094e+06	4.39662e+06	3.36278e+06	3.07043e+06	5.3776e+06	3.28182e+06	3.30812e+06	3.31474e+06
Ala-HoPhe-OH	C18H18N2O6	-	1.68048e+06	2.65978e+06	3.09699e+06	2.12163e+06	1.92604e+06	2.22759e+06	1.52667e+06	1.85038e+06	2.16976e+06	1.71093e+06	1.30138e+06	1.19845e+06	1.14287e+06	1.45547e+06	2.56441e+06	1.47515e+06	1.48964e+06	1.13806e+06	2.24184e+06	1.67363e+06	2.97772e+06	1.75662e+06	2.28777e+06	1.95736e+06	959066	1.04411e+06	1.09426e+06
Val-Ser-Thr-Asp	C16H28N4O9	-	3.17732e+06	4.04406e+06	4.022e+06	4.19344e+06	3.17318e+06	3.00104e+06	3.19481e+06	3.01947e+06	4.07444e+06	2.62372e+06	1.9814e+06	3.90965e+06	3.27138e+06	2676622	3.99594e+06	3.02336e+06	1.12879e+06	3.86951e+06	3.66253e+06	1.64498e+06	3.07587e+06	2.24842e+06	3.20374e+06	2.33541e+06	3.0805e+06	2.99863e+06	3.04535e+06
Phe-Trp	C20H21N3O3	-	1.14383e+07	1.19241e+07	2.00278e+07	1.46425e+07	1.22361e+07	8.76557e+06	9.55799e+06	1.08901e+07	1.10862e+07	7.66334e+06	9.10178e+06	1.76411e+07	1.11814e+07	1.36815e+07	1.89813e+07	1.54148e+07	1.55097e+07	1.62406e+07	1.27164e+07	9.33441e+06	1.96989e+07	9.57656e+06	1.21425e+07	1.03856e+07	1.20987e+07	1.18638e+07	1.18112e+07
Tyr-Ser-His-Glu	C23H30N6O9	-	1.78819e+06	1.73353e+06	1.89753e+06	1.91184e+06	2.32964e+06	1.69955e+06	1.18349e+06	2.21913e+06	1.94991e+06	2.6813e+06	2.34182e+06	1.52151e+06	1.89396e+06	1.88548e+06	1.14717e+06	2.26888e+06	1.94292e+06	1.10445e+06	1.20398e+06	2.03043e+06	1.49254e+06	2.24545e+06	1.37157e+06	2.06705e+06	1.92718e+06	1.84887e+06	1.87145e+06
Asn-Asn-Asn	C12H20N6O7	-	3.05454e+06	2.0625e+06	963473	3.54755e+06	3.72985e+06	4.00716e+06	1.34172e+06	754358	4.27409e+06	2.73445e+06	1.79303e+06	3.40193e+06	724498	785057	3.79654e+06	3.51509e+06	762135	2.16185e+06	2.53099e+06	704114	1.81864e+06	2.19437e+06	1.86128e+06	1.9475e+06	2.77637e+06	2.63925e+06	2.59673e+06
Nap-Gly-OH	C20H16N2O6	-	4.9518e+06	6.16497e+06	6.20867e+06	5.41721e+06	5.53254e+06	3.82167e+06	3.51735e+06	3.61928e+06	4.74623e+06	864536	1.93589e+06	7.3372e+06	5.32617e+06	2.05714e+06	6.25502e+06	4.47852e+06	4.88335e+06	6.137e+06	4.59686e+06	2.92992e+06	6.05615e+06	5.62106e+06	3.36774e+06	4.13104e+06	3.62466e+06	3.74369e+06	3.60528e+06
METHIONYL-LEUCYLPHENYLALANINE	C20H31N3O4S	-	222733	743645	544071	1.00135e+06	178930	1.23805e+06	122847	504893	567163	283682	667262	910376	493291	1.15236e+06	499936	449456	338495	741020	795952	626718	803076	794288	845601	1.06943e+06	664887	693011	654988
Asn-Ser	C7H13N3O5	-	7.22845e+06	8.68417e+06	2.25542e+07	2.23142e+07	9.66076e+06	7.23148e+06	6.88064e+06	8.87072e+06	1.71797e+07	1.0071e+07	6.88739e+06	1.48062e+07	1.14999e+07	8.07788e+06	1.55021e+07	6.55444e+06	1.07533e+07	1.49983e+07	1.60833e+07	3.53576e+06	1.42455e+07	1.19605e+07	1.72034e+07	8.78835e+06	1.05834e+07	1.03713e+07	1.05992e+07
Met-TyrMe-OH	C20H22N2O7S	-	6.06184e+06	7.06408e+06	1.29898e+07	7.79024e+06	6.86796e+06	6.64945e+06	5.43534e+06	6.89979e+06	6.43424e+06	6.80126e+06	6.69317e+06	9.95527e+06	7.70706e+06	6.40281e+06	5.61061e+06	8.28566e+06	7.23663e+06	8.72776e+06	8.06792e+06	6.27153e+06	10068325	6.39865e+06	6.10277e+06	7.67038e+06	6.79608e+06	6.67811e+06	6.80384e+06
Cys-Ser	C6H12N2O4S	-	3.13992e+06	5.40774e+06	2.95388e+06	5.78283e+06	4.89611e+06	4.00607e+06	5.33534e+06	5.6288e+06	5.69625e+06	2.12069e+06	2.92334e+06	5.15846e+06	4.03941e+06	3.8731e+06	6.67793e+06	5.16e+06	5.46879e+06	5.1387e+06	4.48551e+06	2.71357e+06	3.10673e+06	4.11079e+06	4.21132e+06	4.10002e+06	3.5482e+06	3.49924e+06	3.52213e+06
Ile-Asn-Val-Asp	C19H33N5O8	-	3.15204e+06	3.49023e+06	1.9959e+06	2.99711e+06	2.35749e+06	2.47219e+06	2.46023e+06	2816121	2.97195e+06	2.91137e+06	3.30547e+06	2.549e+06	2.44736e+06	2.72997e+06	2.61904e+06	3.45092e+06	2.76666e+06	2.13676e+06	2.14072e+06	1.92803e+06	2.79345e+06	2.39272e+06	3.1828e+06	1.91581e+06	2.60695e+06	2.5479e+06	2.61141e+06
L-Tyrosyl-L-Threonine	C13H18N2O5	-	1.65684e+06	2.96562e+06	4.08642e+06	2.31404e+06	2.27389e+06	1.33796e+06	1.48573e+06	2.51028e+06	2.46828e+06	3.71197e+06	1.0833e+06	2.01685e+06	5.23736e+06	1.13036e+06	1.93155e+06	2.59666e+06	1.37499e+06	1.06666e+06	2.43797e+06	1.25093e+06	1.83006e+06	2.76375e+06	1.46771e+06	1217849	2.76179e+06	2.50632e+06	2.67899e+06
4-Hydroxyphenylpyruvic acid	C9H8O4	156-39-8	3.53176e+07	3.04326e+07	2.71278e+07	2.40524e+07	4.63432e+07	3.21192e+07	2.80409e+07	3.39237e+07	2.78486e+07	3.87437e+07	4.14973e+07	1.18167e+07	4.18459e+07	3.69334e+07	2.99346e+07	4.0246e+07	2.961e+07	1.30781e+07	2.64444e+07	3.97589e+07	2.25571e+07	3.91839e+07	2.99933e+07	2.82121e+07	2.87915e+07	2.82142e+07	2.88285e+07
2-Hydroxy-3,4-dimethoxybenzoic acid	C9H10O5	5653-46-3	944484	1.2252e+06	1.89865e+06	3.31002e+06	2.7674e+06	3.57295e+06	1.71049e+06	4.07871e+06	1.22423e+06	2.38279e+06	1.32794e+06	1.26329e+06	1.93196e+06	1.97627e+06	1.36546e+06	4.39441e+06	1.94469e+06	2.43277e+06	3.18768e+06	1.4432e+06	1.1756e+06	1.19185e+06	1.67141e+06	3.07562e+06	1.9302e+06	1.90973e+06	1.93106e+06
N-Acetylarylamine	C8H9NO	55576-55-1	1.49751e+08	1.61111e+08	4.16856e+08	1.75766e+08	1.52518e+08	2.67023e+08	1.45017e+08	1.56957e+08	1.19486e+08	1.94622e+08	1.83266e+08	2.25888e+08	2.01069e+08	1.66457e+08	1.71178e+08	2.26683e+08	1.57037e+08	2.05158e+08	2.04186e+08	2.22749e+08	2.502e+08	1.4333e+08	1.06551e+08	2.17801e+08	1.72597e+08	1.74043e+08	1.73725e+08
4-Phenyl-2-butanol	C10H14O	2344-70-9	2.45933e+06	3.44707e+06	2.88983e+06	2.22141e+06	2.38688e+06	1.81373e+06	2.29014e+06	2.44631e+06	2.22858e+06	2.68713e+06	2.9488e+06	3.64622e+06	2617495	2.57349e+06	2.35493e+06	1.68376e+06	2.23582e+06	1.86931e+06	2.91787e+06	2.24542e+06	2.20108e+06	1.79769e+06	2.28428e+06	1.39486e+06	2.29399e+06	2.20712e+06	2.14305e+06
Vanylglycol	C9H12O4	534-82-7	3.87326e+06	4.71201e+06	3.03994e+06	4.56146e+06	5.39531e+06	6.28236e+06	4.52003e+06	4.92154e+06	4.68428e+06	5.3656e+06	4.99879e+06	3.63638e+06	3.98945e+06	4.05511e+06	3.69861e+06	5.18242e+06	4.01752e+06	3.65954e+06	4.3735e+06	7.84922e+06	3.30095e+06	7.0188e+06	5.28739e+06	8.40046e+06	4.70952e+06	4.58503e+06	4.72002e+06
Benzyl alcohol	C7H8O	100-51-6	2.92522e+07	2.18963e+07	4.70565e+06	7.18997e+06	1.19858e+07	1.9329e+07	3.27542e+07	2.13471e+07	6.47341e+06	4.88593e+07	3.25221e+07	5.28554e+06	3.42699e+07	1.40804e+07	4.26086e+06	3.90261e+07	1.85762e+07	1.23438e+07	4.19203e+06	2.75292e+07	1.07723e+07	1.67132e+07	9.78761e+06	3.35749e+07	1.02568e+07	9.53568e+06	9.06859e+06
Phenylpropiolic acid	C9H6O2	637-44-5	1.01076e+07	1.11283e+07	6.10961e+06	5.95129e+06	9.05599e+06	1.47437e+07	1.0189e+07	5.13103e+06	6.35425e+06	1.35834e+07	1.90588e+07	2.83054e+06	9.39714e+06	5.43344e+06	6.23148e+06	8.35023e+06	8.62361e+06	6.21006e+06	9.5101e+06	8.60804e+06	2.98102e+06	2.64456e+07	1.49068e+07	1.03689e+07	8.3678e+06	8.3745e+06	8.22393e+06
2,3-Dihydroxy-4-methoxybenzoic acid	C8H8O5	3934-81-4	3.29716e+06	1.27655e+06	4.87904e+06	6.09893e+06	5.42482e+06	4.04996e+06	646316	4.10511e+06	1.64968e+06	4.81911e+06	1.6504e+06	4.06101e+06	4.60406e+06	2.06154e+06	2.64503e+06	4.22913e+06	2.34496e+06	5.88317e+06	4.40605e+06	6.88483e+06	2.83592e+06	1.9396e+06	3.16535e+06	6.68452e+06	3.42833e+06	3.35745e+06	3.39317e+06
Monoethyl phthalate	C10H10O4	2306-33-4	1.55981e+07	1.29783e+07	1.64952e+07	1.20875e+07	1.58006e+07	1.2042e+07	1.04564e+07	1.18979e+07	1.30894e+07	2.0467e+07	1.14347e+07	1.76766e+07	1.59956e+07	1.31399e+07	1.39579e+07	1.58354e+07	1.43761e+07	1.05476e+07	1.01077e+07	1.04085e+07	1.54972e+07	1.22484e+07	1.15413e+07	1.31385e+07	1.28981e+07	1.28906e+07	1.26521e+07
2-Aminobenzamide	C7H8N2O	88-68-6	6.86231e+06	9.34783e+06	1.16261e+07	6.2274e+06	6.51554e+06	1.07696e+07	1.22289e+07	1.19535e+07	3.91623e+06	5.51512e+06	1.19717e+07	5.3487e+06	6.22995e+06	7.40454e+06	5.63052e+07	7.32281e+06	5.3368e+06	9.96961e+06	3.50642e+07	1.30045e+07	8.12421e+06	5.96781e+06	1.79402e+07	1.04734e+07	5.46155e+06	5.46363e+06	5.37637e+06
3-Phenoxypropionic acid	C9H10O3	7170-38-9	2.34638e+06	1.51265e+06	1.27976e+06	1.7469e+06	1.53517e+06	1.31436e+06	1.47213e+06	1.37277e+06	1.50133e+06	1.23776e+06	1.23613e+06	1.27983e+06	1.19319e+06	1.22649e+06	1.47967e+06	1.31729e+06	1.20419e+06	1.20105e+06	996753	1.16858e+06	1.17299e+06	1.00843e+06	1.45723e+06	1.30554e+06	1.27873e+06	1.27999e+06	1.25801e+06
Labetalol	C19H24N2O3	36894-69-6 | 32780-40-8	7.47052e+06	6.50595e+06	1.17515e+07	9.30668e+06	1.26818e+07	6.85568e+06	8.58106e+06	9.62588e+06	1.0352e+07	1.19085e+07	1.14218e+07	8.6268e+06	1.32612e+07	7.65988e+06	5.63882e+06	1.10678e+07	9.01724e+06	7.88471e+06	7.1832e+06	8.8451e+06	9.05296e+06	1.48359e+07	1.00257e+07	1.04184e+07	8.32043e+06	8.21368e+06	8.27197e+06
7-Ethoxy-4-methylcoumarin	C12H12O3	87-05-8	1.23819e+07	3.32811e+07	2.76635e+07	5.64387e+07	3.03338e+07	6.13857e+07	2.03191e+07	2.25e+07	2.62145e+07	3.67198e+07	8.7179e+07	6.0977e+07	9.18409e+07	4.37024e+07	3.26674e+07	1.36309e+08	7.2017e+07	1.68493e+08	1.38292e+08	3.75881e+07	5.65208e+07	2.05984e+08	4.31173e+07	8.1432e+07	5.16377e+07	5.11232e+07	5.12612e+07
4-Phenyl-1,2,3-thiadiazole	C8H6N2S	25445-77-6	9.01547e+06	3.35082e+07	4.2954e+06	1.15794e+07	1.12928e+07	8.23971e+06	7.83623e+06	8.51104e+06	8.87726e+06	1.06451e+07	1.16225e+07	6.286e+06	9.66569e+06	8.80039e+06	3.00674e+07	4.27049e+07	1.0845e+07	7.42991e+06	7.00912e+06	7.4495e+06	5.59693e+06	1.06077e+07	3.43711e+07	9.24825e+06	6.61424e+06	6.26966e+06	6.14949e+06
Michler's ketone	C17H20N2O	90-94-8	39940.9	112008	33709.8	488990	30521.1	63727.7	86922.5	40083.2	50922.5	542176	39999.2	40178.1	109305	130104	47515.3	29721.7	31593.8	62584.7	44370.2	439697	16325.1	9091.03	56230.6	36742	296442	285463	250026
O-Toluidine	C7H9N	95-53-4	2.37362e+06	3.01022e+06	2.55728e+06	2.7212e+06	2.52723e+06	2.39395e+06	2.47567e+06	2.19358e+06	2.96334e+06	2.45036e+06	2.23867e+06	2.99007e+06	2.25834e+06	2.43966e+06	2.27432e+06	2.69075e+06	2.6696e+06	2.76334e+06	2.15711e+06	2.32087e+06	2.22334e+06	3.0223e+06	2.34608e+06	2.25652e+06	2.74079e+06	2.74776e+06	2.66862e+06
1,4-Dihydroxy-2-naphthoic acid	C11H8O4	31519-22-9	468467	378826	533060	528951	473299	457188	120526	417473	369666	423643	232303	643977	488891	212925	576861	380146	350474	147253	134229	345552	336089	281927	401067	382180	405483	410911	410660
1-Benzyl-4-hydroxy-5-oxo-2,5-dihydro-1H-pyrrole-3-carboxylic acid ethyl ester	C14H15NO4	4450-98-0	8.50505e+06	8.1328e+06	7.89607e+06	1.02012e+07	1.0998e+07	5.95123e+06	7.83961e+06	9.09488e+06	1.18707e+07	6.16979e+06	5.9081e+06	8.00566e+06	8.61956e+06	6.82177e+06	8.63733e+06	9.71804e+06	7.84288e+06	9.13068e+06	6.96476e+06	5878934	7.50459e+06	8.97354e+06	1.06405e+07	8.23695e+06	6.89281e+06	6.8557e+06	6.72554e+06
(Z)-2-amino-5-(4-hydroxybenzylidene)thiazol-4(5H)-one	C10H8N2O2S	1198097-97-0	1.74846e+08	1.80754e+08	1.78775e+08	1.72641e+08	1.51187e+08	1.77492e+08	1.47717e+08	1.53828e+08	1.52201e+08	1.94333e+08	1.6716e+08	1.60215e+08	1.59246e+08	1.56788e+08	1.4612e+08	1.78763e+08	1.58653e+08	1.69278e+08	1.88844e+08	1.79139e+08	1.43519e+08	1.44936e+08	1.80946e+08	1.65592e+08	1.4912e+08	1.50123e+08	1.50901e+08
Neopine	C18H21NO3	467-14-1	1.05583e+07	1.20605e+07	2.66016e+06	1.65871e+07	9.15293e+06	3.76306e+07	2.70713e+07	6.60722e+06	6.28176e+06	8.93047e+06	1.30481e+07	1.68784e+07	2.27993e+07	6.94647e+06	5.50236e+06	1.124e+07	5.69527e+06	5.57049e+06	5.00505e+06	7.25501e+06	4.38645e+06	4.23756e+06	8.12358e+06	5.46617e+06	6.37454e+06	6.21312e+06	6.38965e+06
2-Diphenylmethylpiperidine	C18H21N	519-74-4	2.0923e+06	1.8499e+06	1.61717e+06	2.18497e+06	1.47117e+06	1.59313e+06	1.62101e+06	2.3714e+06	2.22134e+06	1.65632e+06	1.8325e+06	2.61169e+06	1.89295e+06	1.63615e+06	2.21552e+06	1.79003e+06	1.93678e+06	1.79857e+06	1.65351e+06	1.49986e+06	1.5115e+06	1.58927e+06	1.78613e+06	1.76958e+06	1.75052e+06	1.7295e+06	1.72716e+06
(-)-Tylocrebrine	C24H27NO4	61302-92-9	7.44608e+06	9.10074e+06	7.48674e+06	6.76457e+06	7.95563e+06	7.34814e+06	7.37075e+06	1.0266e+07	9.63696e+06	2.18194e+06	7.14556e+06	7.11685e+06	5.15101e+06	3.0416e+06	1.06782e+07	2.74097e+06	1.82813e+06	1.65512e+06	1.94389e+06	2.56814e+06	954661	1.70473e+06	1.5876e+06	1.3906e+06	3.68457e+06	3.81963e+06	4.0786e+06
(3,5-Dimethoxyphenyl)(4-methoxyphenyl)methanone	C16H16O4	94709-12-3	529204	471914	802164	696715	2.73566e+06	2.0633e+06	1.31214e+06	2.22643e+06	603692	593950	5.28254e+06	209678	398232	7.06945e+06	264329	968640	1.91182e+06	165020	701755	1.37358e+06	854751	3.25682e+06	342498	4.28566e+06	1.56584e+06	1.55718e+06	1.52855e+06
Diethylpropion	C13H19NO	134-80-5	1.63213e+06	1.29816e+06	1.24885e+06	1.30375e+06	1.2409e+06	1.23729e+06	1.28417e+06	1.12036e+06	408704	1.24489e+06	1.34326e+06	1.29974e+06	1.17702e+06	1.25319e+06	1.33469e+06	1.32122e+06	1.27172e+06	1.06466e+06	1.07437e+06	963525	1.09984e+06	1.14046e+06	1.10925e+06	1.01834e+06	1.29858e+06	1.29981e+06	1.2778e+06
Ethyl dodecanoate	C14H28O2	106-33-2	708240	797426	882064	862090	781489	656757	791719	710184	801452	591152	905234	724642	752542	336629	495089	943895	808136	934335	722125	592114	676972	678362	942247	795958	2.13964e+06	2.10116e+06	2.1422e+06
Ethyl benzoate	C9H10O2	93-89-0	32535.1	22188.1	29914.6	28245	80715.8	22384.2	23747.1	92562.3	101588	54141.1	91045.3	148086	30476.3	68199.9	26322.5	58898.1	281840	26565.4	33077.4	40503.3	62459.8	43216.7	48077.3	58969.9	132346	155736	172042
3-Methoxysalicylic acid	C8H8O4	877-22-5	3.00783e+07	3.0834e+07	2.68193e+07	3.17668e+07	3.1656e+07	2.74202e+07	2.58397e+07	3.20269e+07	2.69636e+07	2.58183e+07	3.37084e+07	2.83144e+07	2.76942e+07	3.33029e+07	2.85063e+07	3.66787e+07	2.75868e+07	2.42584e+07	2.47856e+07	2.6231e+07	2.92305e+07	1.98582e+07	2.42096e+07	2.34633e+07	2.4526e+07	2.45952e+07	2.45053e+07
Methyl 3-(4-methoxyphenyl)-2-oxopropanoate	C11H12O4	69882-69-5	6.76808e+06	6.71595e+06	6.53268e+06	6.54882e+06	6.19262e+06	4.41669e+06	5.34572e+06	5.15956e+06	6.94204e+06	4.56344e+06	3.9379e+06	5.44398e+06	6.11083e+06	4.6992e+06	5.8315e+06	5.47708e+06	5.56894e+06	6.67106e+06	5.21608e+06	3.39637e+06	4.58288e+06	4.07352e+06	4.56746e+06	3.69392e+06	4.65274e+06	4.54942e+06	4.66091e+06
alpha-Hydroxyhippuric acid	C9H9NO4	16555-77-4	3.63978e+06	3.99652e+06	948776	4.98896e+06	2.68599e+06	725226	193624	5.2733e+06	431144	143932	6.12515e+06	6.63159e+06	872136	7.40746e+06	3.97431e+06	810986	42833.8	4.37418e+06	1.77676e+06	5.23269e+06	3.16802e+06	1.61231e+06	3.37732e+06	2.9585e+06	6.72082e+06	6837471	6.73606e+06
Celastrol	C29H38O4	34157-83-0	1.00522e+06	845353	1.13571e+06	996597	425368	964420	596295	615959	563393	844189	951921	1.13551e+06	886797	950683	948023	1.18536e+06	663173	1.11796e+06	1.16516e+06	1.18684e+06	1.87961e+06	623429	808886	1.42501e+06	1.108e+06	1.09029e+06	1.08306e+06
4-Methoxybenzyl alcohol	C8H10O2	105-13-5	6.19752e+06	8.97101e+06	5.13139e+06	8.71622e+06	5.90772e+06	6.92128e+06	6.27511e+06	5.6808e+06	1.10417e+07	5.00516e+06	4.62554e+06	8.52645e+06	4.80553e+07	4.51031e+06	7.83415e+06	2.86231e+07	7.43823e+06	8.4989e+06	7.50934e+06	4.7535e+06	2.21809e+07	9.37068e+06	8.0238e+06	5.61826e+06	6.62506e+06	6.46372e+06	6.60087e+06
Dihydromethysticin	C15H16O5	19902-91-1	8.06663e+06	6.75257e+06	3.27976e+06	5.66925e+06	6.30745e+06	1.1024e+07	8.80311e+06	8.51164e+06	6.14961e+06	9.24364e+06	1.32985e+07	5.4356e+06	9.66633e+06	1.07098e+07	5.80855e+06	7.60309e+06	4.96262e+06	3.16074e+06	3.41744e+06	7.51828e+06	3.19895e+06	4.83787e+06	4.09539e+06	6.42895e+06	5.76613e+06	5.86278e+06	5.75896e+06
2,5-Dimethylbenzaldehyde	C9H10O	5779-94-2	480398	452211	553043	518891	480290	289354	523790	469999	315874	374078	307865	426342	406238	362298	421910	402399	367715	452989	442456	329183	371599	265487	338835	460874	805002	781364	803773
Oxybenzone	C14H12O3	131-57-7	2.69612e+06	2.1522e+06	1.58054e+06	2.17062e+06	1.82798e+06	2.43831e+06	2.49152e+06	2.98478e+06	2.38108e+06	3.07536e+06	2.86429e+06	4.95148e+06	3.0777e+06	4.97762e+06	3.14666e+06	6.12065e+06	4.03415e+06	2.97426e+06	6.29996e+06	8.92341e+06	5.64514e+06	2.13298e+07	1.49215e+07	2.44913e+07	4.88097e+06	5.00541e+06	4.95033e+06
2-Propylphenol	C9H12O	644-35-9	1.90655e+06	4.29153e+06	9.91342e+06	7.68245e+06	1.00683e+07	6.30092e+06	5.71152e+06	7.31803e+06	1.45772e+06	2.70839e+06	6.79125e+06	8.28614e+06	5.57489e+06	7.64764e+06	404166	7.38556e+06	5.32239e+06	5.35381e+06	1.44178e+06	7.1573e+06	6.72847e+06	1.01326e+07	7.29453e+06	1.09809e+07	4.52378e+06	4.27093e+06	4.14038e+06
1,2-Dimethoxybenzene	C8H10O2	91-16-7	1.7348e+07	1.63185e+07	1.57674e+07	1.16809e+07	1.85523e+07	2.02105e+07	4.02178e+07	7.82272e+06	9.88372e+06	8.64578e+06	1.09688e+07	1.74814e+07	7.08048e+06	9.43557e+06	1.44635e+07	2.39726e+07	1.33973e+07	8.98337e+06	9.09415e+06	2.44264e+07	4.51497e+06	1.08531e+07	2.88641e+07	1.11253e+07	1.7984e+07	1.87562e+07	1.88539e+07
(S,S)-(-)-Hydrobenzoin	C14H14O2	2325-10-2 | 655-48-1	881401	1.40773e+06	1.99579e+06	2.99206e+06	3.83802e+06	2.02446e+06	1.41188e+06	2.81463e+06	1.8479e+06	1.41204e+06	1.39654e+07	1.32256e+07	1.10565e+07	3.00903e+06	1.94507e+06	3.02847e+06	2.08207e+06	1.34733e+07	1.82256e+06	1.36869e+06	1.88777e+06	1.88015e+06	1.4664e+06	2.66201e+06	1.716e+06	1.71153e+06	1.6701e+06
Goshonoside F5	C32H54O13	90851-28-8	297972	676501	597808	893647	208583	517128	245696	414282	330822	278707	81585.5	712435	548665	305609	417819	564968	516613	1.16688e+06	957561	437816	1.18248e+06	272590	55369.9	448534	303937	306653	288846
Taxuyunnanine P	C24H38O10	334981-01-0	985629	964854	1.42309e+06	436007	201553	393639	1.35105e+06	241007	1.64438e+06	99183.9	1.43312e+06	739933	2.1075e+06	155647	357015	722144	259308	48295.2	102262	169021	154219	883769	1.9436e+06	1.35183e+06	541940	560383	538997
Batimastat	C23H31N3O4S2	130370-60-4	1.55793e+06	2.39479e+06	2.95712e+06	3.77611e+06	2.16189e+06	1.33505e+06	1.50891e+06	2.2837e+06	4.44394e+06	513334	1.58668e+06	3.99748e+06	2.39132e+06	1.98708e+06	3.21584e+06	1.84229e+06	2.92682e+06	3.93135e+06	2.75393e+06	1.05052e+06	2.55984e+06	1.7101e+06	1.85219e+06	1.34697e+06	2.07815e+06	2.08345e+06	2.10421e+06
Hydroxy Ebastine	C32H39NO3	210686-41-2	1.16659e+06	1.12024e+06	1.40714e+06	1.31045e+06	1.21562e+06	840639	828998	1.23171e+06	1.56565e+06	749617	798715	388209	994149	1.15021e+06	1.8278e+06	855294	1.64523e+06	1.7237e+06	1.34724e+06	818343	829507	1.18451e+06	71738	1.46982e+06	787758	741213	706387
4'-Hydroxyacetophenone 4'-[4-hydroxy-3,5-dimethoxybenzoyl-(->5)-apiosyl-(1->2)-glucoside]	C28H34O15	228405-06-9	6.65188e+07	8.42688e+07	9.01608e+07	9.90818e+07	6.0637e+07	6.65758e+07	5.47995e+07	6.00118e+07	8.50937e+07	4.0151e+07	3.93713e+07	8.77644e+07	74160013	5.17028e+07	9.10894e+07	5.89761e+07	7.41276e+07	1.05277e+08	9.05298e+07	4.51948e+07	9.57997e+07	6.09876e+07	8.1316e+07	4.91485e+07	6.76655e+07	6.70018e+07	6.6945e+07
4-Aminophenol	C6H7NO	123-30-8	158134	2.1145e+06	2.2658e+06	1.46216e+07	1.07665e+06	3.73088e+06	5.11135e+06	4.44098e+06	255673	3.00194e+06	3.69456e+06	2.65064e+06	3.28365e+06	7.9343e+06	8.0824e+06	5.84144e+06	7.42577e+06	4.30799e+06	358347	1.8803e+06	2.0002e+06	5.40948e+06	1.46858e+06	2.13567e+06	4.96059e+06	4.84201e+06	4.3828e+06
Methadyl acetate	C23H31NO2	509-74-0	2.38283e+07	3.81727e+07	2.64584e+07	1.93938e+07	2.38837e+07	2.34239e+07	2.43334e+07	2.2146e+07	1.95677e+07	1.92269e+07	1.67469e+07	9.06758e+06	2.29608e+07	4.84797e+07	2.33423e+07	1.3589e+07	1.95003e+07	2.89513e+07	2.08216e+07	1.04322e+07	1.62512e+07	1.85636e+07	1.47941e+07	9.78344e+06	3.50866e+06	3.41056e+06	3.42064e+06
Tolterodine	C22H31NO	124937-51-5	1.33034e+07	2.67753e+07	1.46223e+07	8.23508e+06	1.34958e+07	1.1862e+07	1.77705e+07	1.21303e+07	1.03226e+07	9.3897e+06	8.59708e+06	8.0064e+06	9.89629e+06	5.40945e+07	1.05355e+07	5.41229e+06	9.16864e+06	1.19944e+07	1.15348e+07	5.43902e+06	9.14859e+06	9.91659e+06	6.12295e+06	8.11141e+06	3.55703e+06	6.43247e+06	2.77745e+06
Nitrobenzene	C6H5NO2	98-95-3	6.22057e+07	2.22361e+07	9.3824e+06	9.10582e+06	5.27128e+07	5.82879e+07	3.43289e+07	6.93426e+06	4.99557e+07	7.67835e+06	3.76421e+07	7.7891e+07	5.29887e+07	3.32909e+07	4.48515e+07	5.88917e+07	1.20551e+07	9.04685e+06	7.46121e+06	4.36411e+07	3.23394e+07	1.10809e+07	7.7386e+06	6.95429e+06	4.20239e+07	4.82688e+07	4.63502e+07
Tridihexethyl	C21H36NO+	60-49-1	5.17113e+06	4.15167e+06	3.07978e+06	4.31998e+06	3.86052e+06	3.5119e+06	2.68108e+06	2.31881e+06	3.08191e+06	2.64016e+06	3.09132e+06	4.41458e+06	2.43917e+06	3.08036e+06	3.11022e+06	2.64557e+06	2.92927e+06	2.27166e+06	3.1027e+06	3.76731e+06	2.56796e+06	2.76312e+06	2.90745e+06	2.41752e+06	2.23314e+06	2.3667e+06	2.14399e+06
4-Propylphenol	C9H12O	645-56-7	415986	295875	439621	953061	309822	124180	343996	310836	337423	354942	136574	280123	345017	251050	331586	168662	83770.6	392477	354837	240910	210284	89588.4	179386	315753	805455	790175	798878
3-(Hydroxyamino)phenol	C6H7NO2	10603-61-9	5.2798e+06	7.29964e+06	9.25037e+06	3.94793e+07	6.69908e+06	6.45593e+06	3.80196e+06	5.79405e+06	3.85384e+06	4.61053e+06	5.30177e+06	1.40058e+07	4.51022e+06	2.44892e+06	9.5001e+06	6.84345e+06	5.42171e+06	1.43779e+07	5.81727e+06	2.24168e+06	1.05445e+07	5.60056e+06	9.12145e+06	7.48517e+06	5.72023e+06	5.96667e+06	5.97544e+06
1,2-Benzoquinone	C6H4O2	583-63-1	4.53305e+06	7.41119e+06	8.16471e+06	6.01306e+06	5.57316e+06	2.49866e+06	1.68009e+06	3.57155e+06	4.78132e+06	1.33469e+07	1.51807e+07	6.0865e+06	2.8178e+06	3.45774e+06	6.37109e+06	4.53106e+06	5.53156e+06	7.40232e+06	6.08778e+06	3.98164e+06	4.38311e+06	4.68637e+06	4.68357e+06	4.38332e+06	4.13911e+06	4.13765e+06	4.17471e+06
Hydroxyphenyllactic acid	C9H10O4	306-23-0	1.14494e+08	6.21065e+06	6.16699e+06	5.96146e+06	6.30923e+06	6.93562e+06	6.05295e+06	4.5806e+06	5.36356e+06	1.16932e+07	7.00143e+06	4.99586e+06	7.37395e+06	5.29557e+06	5.44818e+06	6.06432e+06	4.75137e+06	5.22778e+06	6.25361e+06	8.28508e+06	6.4816e+06	7.71401e+06	6.86863e+06	7.07132e+06	6.70761e+06	6.66415e+06	6.88591e+06
1-(Pentan-3-YL)-4-[(2,3,4-trimethoxyphenyl)methyl]piperazine	C19H32N2O3	5996-82-7	1.02017e+08	8.50072e+07	2.40176e+07	1.08053e+07	1.92572e+07	3.75245e+07	3.47152e+07	2.15847e+07	1.69379e+07	1.62206e+07	1.86275e+07	1.24815e+07	2.41221e+07	2.29489e+08	1.8221e+07	1.48233e+07	1.66836e+07	2.62192e+07	2.11015e+07	7.52637e+06	1.50019e+07	1.25692e+07	2.37209e+07	1.90834e+07	1.00493e+07	1.16494e+07	1.14067e+07
2-Phytyl-1,4-naphthoquinone	C30H44O2	34625-86-0	1.36999e+06	1.74681e+06	2.7598e+06	3.24546e+06	1.75747e+06	3.93401e+06	539851	6.03012e+06	8.51763e+06	415774	1.23017e+06	4.57896e+06	1.0198e+06	3.78846e+06	2.77134e+06	90793.5	1.43495e+06	1.08996e+06	2.70485e+06	602712	3.32972e+06	185451	813094	1406920	1.75843e+06	1.64559e+06	1.5853e+06
N-Phenylhydroxylamine	C6H7NO	100-65-2	4.549e+07	1.02729e+07	4.27451e+07	9.40991e+06	8.77155e+06	7.55989e+06	1.11266e+07	8.661e+06	7.16535e+06	1.78203e+07	7.44816e+06	6.28909e+06	7.7948e+06	3.95205e+07	9.04018e+06	1.06464e+07	1.02157e+07	1.11772e+07	4.06924e+07	5.308e+07	3.27839e+07	9.02423e+06	5.99539e+07	7.28231e+06	7.12976e+06	7.22982e+06	7.23485e+06
Benzimidazole, 2-((2-(diethylamino)ethyl)thio)-	C13H19N3S	25369-81-7	29766.3	137931	143297	343921	35064.5	550424	64797.5	36932.2	76856.2	33280.1	107246	27142.7	220939	34042.5	30775	162563	27113.7	100805	289113	545741	191752	140639	177686	445953	158693	174485	172532
Dihydrocitrinone	C13H14O6	65718-85-6	78439.7	373504	475072	453352	533854	474989	235742	164538	50051.8	412100	51490.5	74571.2	156095	815832	272810	339362	149079	104639	508161	229781	230320	1.05649e+06	314603	1.03066e+06	190130	201676	180537
1-Cyclohexyl-3-phenylthiourea	C13H18N2S	722-03-2 | 15093-57-9	761429	956203	1.66957e+06	931993	1.08221e+06	626053	548776	863908	944075	619985	512686	1.27346e+06	894123	819011	1.10798e+06	1.04863e+06	1.16481e+06	1.08832e+06	971266	725382	1.28584e+06	665586	817403	736907	944949	893958	918525
2(1H)-Pyrimidinethione, 3,4-dihydro-1-(p-tolyl)-4,4,6-trimethyl-	C14H18N2S	19017-40-4	211189	329612	460923	1.23449e+06	508113	3.0317e+06	506045	1.21708e+06	738633	495326	3.42546e+06	2.03068e+06	1.0441e+06	1.90977e+06	207334	1.87587e+06	1.51292e+06	2.07928e+06	1.51267e+06	1.73121e+06	2.11545e+06	2.33802e+06	1.75857e+06	2.87284e+06	896967	949796	933283
(3b,24R,25x)-26-Benzoyloxystigmast-5-ene-3-ol	C36H54O3	234429-47-1	25170	72125.6	23140.2	2275.01	5929.32	8711.93	27050.7	20748.7	4460.63	13939.1	15985.2	7542.62	24256.2	225159	5174.98	10931	10596.9	24674.1	11012.4	2097.11	1280.25	5605.55	16268.4	10809.6	309612	308357	309057
4-{[(E)-(4-Hydroxyphenyl)methylidene]amino}benzenesulfonamide	C13H12N2O3S	66667-58-1	444830	57045	511076	477253	52043.3	425475	165742	139367	419474	220464	166077	102950	214680	232370	349464	111878	423672	238038	180916	317096	197229	216541	218829	61111.2	345058	338173	347338
9,10-Anthracenedione, 1-amino-4-[(4-methylphenyl)amino]-	C21H16N2O2	39774-73-7	129639	125630	80043.6	58106.7	38418.5	146613	29664.5	75871.4	52652.1	52938.1	25680.2	38614.9	28719.9	78813.1	65376.5	33220.3	28275.2	58797.2	35128.1	88909.6	48446.8	46843.7	431335	31534.1	124733	117663	122510
Morpholine, 4-[(1-hydroxy-2-naphthalenyl)carbonyl]-	C15H15NO3	33079-11-7	1.57016e+06	729073	2.2487e+06	246968	2.6101e+06	510998	1.01455e+06	665170	1.29026e+06	423903	556124	983778	1.41133e+06	1.51135e+06	1.82461e+06	1.96821e+06	1337875	297527	1.18315e+06	794359	1.96019e+06	484272	177660	704896	772960	918968	971646
2-Amino-4,5-dimethoxybenzonitrile	C9H10N2O2	26961-27-3	7.78208e+06	6.57774e+06	6.94858e+06	5.90979e+06	4.60828e+06	1.2871e+06	1.11682e+06	1.12884e+06	4.10124e+06	3.37641e+06	673667	7.86205e+06	6.73025e+06	2.53324e+06	7.38246e+06	4.18458e+06	4.48616e+06	4.36255e+06	3.35383e+06	2.81686e+06	3.11873e+06	3.09872e+06	3.22847e+06	4.13192e+06	5.59778e+06	5.2462e+06	5.02879e+06
Dopaquinone	C9H9NO4	4430-97-1	1.06193e+08	6.37273e+07	9.84916e+07	1.93584e+08	1.73687e+08	1.86279e+08	1.44265e+08	1.29246e+08	1.81856e+08	1.31826e+08	1.27051e+08	1.04979e+08	1.13956e+08	1.41039e+08	1.81448e+08	1.83775e+08	1.62995e+08	1.62343e+08	2.0241e+08	1.39242e+08	1.96103e+08	8.25973e+07	1.99761e+08	1.33655e+08	1.17353e+08	1.25977e+08	1.2507e+08
1-nitrosonaphthalene	C10H7NO	21711-65-9	965869	1.81819e+06	4.63351e+06	1.78174e+06	2.42157e+06	959599	1.1665e+06	1.96506e+06	2.05871e+06	1.06408e+06	1.17661e+06	4.53012e+06	2.42492e+06	2.25488e+06	4.71087e+06	3.02118e+06	3.77429e+06	5.92591e+06	4.04417e+06	1.74024e+06	4.00378e+06	1.5731e+06	1.41367e+06	1.67079e+06	2.52802e+06	2.55079e+06	2.65726e+06
Avenestergenin B2	C37H52O6	90578-32-8	294001	276239	449380	554834	414684	518230	362771	319101	279037	548057	498221	253199	601417	361261	109133	603446	331927	143672	261684	498652	393554	124996	356864	607765	369703	370151	363350
3,4-Dimethoxyphenethylamine	C10H15NO2	120-20-7	5.05421e+06	7.62469e+06	5.72291e+06	3.63379e+06	5.23686e+06	4.63497e+06	6.93266e+06	1.69099e+06	4.07188e+06	3.78737e+06	5.17911e+06	2.35843e+06	4.31729e+06	1.84526e+07	3.73506e+06	2.91031e+06	3.87207e+06	5.96431e+06	3.72945e+06	1.49677e+06	794777	3.26285e+06	1.29216e+06	4.14984e+06	664868	668802	624960
Indol-3-yl sodium phosphate	C8H6NNa2O4P	3318-43-2	2.12413e+07	2.17483e+07	5.26213e+07	3.72876e+07	1.35187e+07	1.1491e+07	1.16211e+07	2.15766e+07	3.59006e+07	1.39917e+07	8.2327e+06	4.10277e+07	1.90937e+07	1.90431e+07	3.63598e+07	2.18771e+07	2.85524e+07	4.9072e+07	4.21288e+07	1.88941e+07	2.50258e+07	1.26086e+07	2.41676e+07	1.26927e+07	2.17733e+07	2.19844e+07	2.19921e+07
(6AR,10AR)-3-(1,1-Dimethylbutyl)-6A,7,10,10A-tetrahydro-6,6,9-trimethyl-6H-dibenzo[B,D]pyran	C22H32O	259869-55-1	676248	755487	660158	146241	767660	661324	842535	731284	256147	483791	337048	299322	739822	683424	669003	264946	379916	346474	586229	212088	238374	411454	331574	198117	427185	415517	423488
2-benzylsulfanyl-6-phenyl-1H-pyrimidin-4-one	C17H14N2OS	62459-17-0	74306.6	22262.1	53614.8	36149.2	77861.8	42881.9	22124.3	73889.1	86865.5	55055	32704.4	89947.4	26092.8	82938	20640.6	154797	111494	56637.1	44898.7	139847	77836.3	60713.1	21808.7	117803	111147	104813	106403
1-Methylbenzoimidazol-5-amine	C8H9N3	10394-38-4	334427	458021	390437	492386	338984	363015	48940.7	27846	248240	1.13555e+06	863942	454380	227164	11719.6	36805.3	187397	448175	600546	239049	170334	239794	380551	298213	65511.2	357403	369154	358721
(2-Allyl-phenoxy)-acetic acid	C11H12O3	6627-85-6	3.33387e+06	3.52256e+06	3.29508e+06	3.13089e+06	3618860	4.53966e+06	2.65595e+06	3.61531e+06	3.02996e+06	3.20223e+06	3.05667e+06	2.5062e+06	4.478e+06	2.08409e+06	4.45277e+06	3.48354e+06	3.53451e+06	3.60208e+06	2.87904e+06	2.57204e+06	1.60862e+06	3.45944e+06	3759311	4.02365e+06	3.22043e+06	3.16686e+06	3.28606e+06
2-Oxo-4-phenylbutyric acid	C10H10O3	710-11-2	3.76701e+06	2.89364e+06	1.91275e+06	3.70184e+06	5.77118e+06	5.96646e+06	3.38969e+06	6.08333e+06	3.81756e+06	8.95634e+06	4.69669e+06	1.80866e+06	4.05394e+06	1.86236e+06	2.04683e+06	6.79367e+06	4.00667e+06	3.24187e+06	5.75442e+06	9.43913e+06	2905176	1.25978e+07	8.69494e+06	1.40116e+07	5.11081e+06	5.05844e+06	5.01286e+06
Triethylphenylammonium	C12H20N+	310-24-7	1.06193e+06	705783	1.02804e+06	758435	561042	1.68305e+06	826798	1.04525e+06	839571	1.09721e+06	1271376	1.04288e+06	1.27337e+06	624390	268777	1.1198e+06	836499	1.15915e+06	1.91659e+06	797845	149120	719443	741867	452994	1.08927e+06	920319	1.09818e+06
(S)-1-((Benzyloxy)carbonyl)-4-(tert-butoxycarbonyl)piperazine-2-carboxylic acid	C18H24N2O6	150407-69-5	148366	939118	5.61963e+06	3.57845e+06	552285	996792	791783	1.60029e+06	96119.5	331342	92890.4	253233	277824	1.10478e+06	110183	2.42522e+06	3.12031e+06	1.06646e+06	1.26278e+06	475728	586780	515644	798238	846574	426756	352473	429231
1H-Tetrazol-5-amine, 1-methyl-N-(phenylmethyl)-	C9H11N5	66907-74-2	1.04536e+06	1.56928e+06	757686	2250923	2.29733e+06	2.46358e+06	2.45834e+06	2.48388e+06	909192	3.33175e+06	3.32178e+06	1.21395e+06	2.52735e+06	2.24415e+06	86544.2	6.89268e+06	3.02128e+06	2.24975e+06	8.82601e+06	6.66143e+06	2.65783e+06	1.62325e+07	1.06495e+07	1.54106e+07	1.78995e+06	1.63838e+06	1.80574e+06
Phenindione	C15H10O2	83-12-5	227515	147902	303933	406438	533510	1.03323e+06	236857	222048	257976	689149	98800.7	251266	472727	31323.2	180308	735458	605281	860236	828868	316836	376302	1.07984e+06	727497	1.20724e+06	613167	600798	603660
4-Hydroxyphenylacetaldehyde	C8H8O2	7339-87-9	9.61123e+06	2.31309e+07	1.17694e+07	2.19407e+07	1.12648e+07	2.22357e+06	2.58858e+06	1.77631e+07	2.06627e+07	8.94915e+06	3.07055e+06	5.48497e+06	1.14077e+07	4.91061e+06	2.54293e+07	1.04071e+07	1.88195e+07	2.59183e+06	2.39437e+06	2.703e+06	1.93502e+07	2.31961e+06	1.08555e+07	518968	1.23177e+07	1.37991e+07	1.29644e+07
2,3-Dihydrobenzofuran	C8H8O	496-16-2	3.01297e+07	2.10699e+07	6.25004e+06	9.32617e+06	1.08204e+07	1.32901e+07	7.93745e+06	7.97856e+06	6.53822e+06	7303728	9.0284e+06	6.1935e+06	8.72757e+06	5.87203e+06	6.31839e+06	1.17474e+07	9.55006e+06	9.96913e+06	1.00197e+07	8.72522e+06	1.3358e+07	9.94526e+06	8.77656e+06	1.36825e+07	8.21941e+06	7.85329e+06	8.09936e+06
N-[3-(dimethylamino)propyl]naphthalene-2-sulfonamide	C15H20N2O2S	282720-12-1	864251	709090	1.18843e+06	1.02492e+06	1.37571e+06	1.03654e+06	773602	774683	1.23436e+06	662240	568324	1.99389e+06	872392	337083	1.8387e+06	1.27388e+06	1.01137e+06	1.15163e+06	1.30997e+06	975221	1.20153e+06	936785	960091	2.70784e+06	978638	982392	942589
2-Indanone	C9H8O	615-13-4	4.52212e+06	8.90051e+06	1.21576e+06	1.08988e+06	1.303e+07	2.81347e+06	4.68058e+06	622658	1.80977e+06	1.70585e+06	896327	5.32492e+06	1.91842e+06	855534	2.11582e+06	2.08239e+06	4.38797e+06	4.59844e+06	2.10049e+06	1.5438e+06	1.104e+07	991934	1.25195e+06	1.89714e+06	2.1262e+06	1.99151e+06	1.87944e+06
m-Tolylhydrazine	C7H10N2	536-89-0	167470	179258	291257	49753.3	176902	209510	150417	189362	126817	195061	267680	109192	51918.3	66422.4	319888	108420	116437	12598.3	16326.5	118283	77688	80086.1	71108.7	78502.2	233831	222301	210081
3-Methylbenzenecarbothioamide	C8H9NS	2362-63-2	4.39618e+06	4.06234e+06	3.58897e+06	1.51887e+06	4.43295e+06	3.87826e+06	3.8473e+06	3.55488e+06	4.13027e+06	5.18439e+06	3.61899e+06	3.41388e+06	4.08093e+06	2.62687e+06	3.80028e+06	4.29982e+06	4.09423e+06	3.6387e+06	3.74217e+06	4.5265e+06	2.88685e+06	4.99867e+06	5.16137e+06	5.35216e+06	3.50746e+06	3.43621e+06	3.4547e+06
Benzyl benzoate	C14H12O2	120-51-4	1.30306e+06	977052	5.68436e+06	1.84467e+06	1.37615e+06	620219	392388	1.47494e+06	2.07648e+06	429933	742152	3.30116e+06	2.61202e+06	1.9759e+06	2.25066e+06	2.61493e+06	2.83444e+06	2.24713e+06	2.75436e+06	1.32944e+06	3.58616e+06	1.1133e+06	1.93832e+06	1.11384e+06	1.57013e+06	1.47178e+06	1.41031e+06
Methyl 4-tert-butylphenylacetate	C13H18O2	3549-23-3	618989	249501	661023	715569	256132	1.6632e+06	1.166e+06	747934	102756	658556	875008	560621	931775	979900	591248	522220	505562	900779	1.43184e+06	7.70831e+06	333399	1.32929e+06	2.75111e+06	2.74159e+06	444325	432926	437966
Damascenine	C10H13NO3	483-64-7	2.21932e+07	1.87587e+07	2.36113e+07	9.0364e+06	2.66347e+07	1.10937e+07	2.38366e+07	2.8734e+07	2.60696e+07	1.67353e+07	9.63439e+06	2.69597e+06	9.41621e+06	1.28633e+07	1.58669e+07	1.36376e+07	1.9399e+07	4.54068e+06	1.4203e+07	1.19862e+07	1.74267e+07	1.3613e+07	1.60917e+07	1.39517e+07	1.37526e+07	1.20068e+07	1.28031e+07
Nicarbazin	C19H18N6O6	330-95-0	2.30884e+06	576918	442667	455221	1.55037e+06	592706	809241	1.30053e+06	639967	609597	1.23448e+06	400637	474934	1.51411e+06	660631	1.46308e+06	924877	400025	359933	1.00781e+06	327946	1.45199e+06	920343	1.66181e+06	756723	756427	764441
3-Formylsalicylic acid	C8H6O4	610-04-8	5.50143e+06	4.43873e+06	5.97917e+06	6.02088e+06	5.10516e+06	4.65489e+06	4.55524e+06	4.8681e+06	5.90937e+06	4.33176e+06	6.17603e+06	5.39464e+06	5.0948e+06	4.59429e+06	5.96625e+06	5.97536e+06	5.21754e+06	4.88647e+06	4.49925e+06	3.45887e+06	4.14003e+06	4.49183e+06	4.79849e+06	5.38159e+06	4.47601e+06	4.36985e+06	4.4482e+06
2-[(Biphenyl-4-ylcarbonyl)amino]benzoic acid	C20H15NO3	94578-69-5	6.19724e+06	6.76642e+06	7.78438e+06	7.27703e+06	4.83659e+06	4.56871e+06	4.48704e+06	5.02873e+06	6.8092e+06	4.04592e+06	3.83825e+06	7.92467e+06	6.57352e+06	5.10978e+06	6.71283e+06	6.36216e+06	6.90331e+06	7.88416e+06	6.86597e+06	4.42672e+06	6.93432e+06	4.70295e+06	6.56483e+06	4.74179e+06	5.68986e+06	5.61197e+06	5.67e+06
Benzoyl cyanide	C8H5NO	613-90-1	9.1388e+06	7.3612e+06	8.94785e+06	8.87669e+06	1.03452e+07	7.91137e+06	8.3535e+06	9.03222e+06	8.54836e+06	7.5486e+06	8.07435e+06	6.90173e+06	7.66856e+06	5.91894e+06	7.59483e+06	8.00263e+06	8.78363e+06	6.32202e+06	5.72731e+06	4.88709e+06	7.28235e+06	7.01768e+06	5.97396e+06	7.20227e+06	8.57633e+06	8.41482e+06	8.54071e+06
4-(4-Hydroxyphenyl)-2-butanone O-[2-galloyl-6-p-coumaroylglucoside]	C32H32O13	105274-16-6	1.71077e+06	929977	840469	747831	788886	687782	504319	227348	283782	511908	657886	792413	514825	735874	908905	166966	314572	377918	486351	420305	453840	198285	463337	371342	308678	342907	343338
Epiafzelechin trimethyl ether	C18H20O5	3143-21-3	351749	506380	312061	558644	1.14657e+06	997344	920436	1.15692e+06	598543	369833	1.22119e+06	447016	71615.4	977181	335958	709744	658527	352455	525231	21089.1	319647	598181	449874	1.00883e+06	675602	677090	658935
Homoeriodictyol (+/-)-	C16H14O6	107657-60-3 | 69097-98-9	1.15548e+07	1.17487e+07	5.75757e+06	1.2299e+07	9.9509e+06	9.21051e+06	1.17007e+07	9.68446e+06	9.21728e+06	9.69667e+06	9.54898e+06	7.39406e+06	1.11502e+07	1.06975e+07	8.92646e+06	1.06868e+07	8.70955e+06	6.70173e+06	6.93266e+06	7199606	5.91907e+06	8.97453e+06	1.23867e+07	9.02323e+06	9.27763e+06	8.98517e+06	9.25447e+06
Methyl 3-methylbenzoate	C9H10O2	99-36-5	2.58799e+07	1.24956e+07	1.9254e+07	1.66106e+07	3.09586e+07	8.07857e+06	4.44289e+06	8.90815e+06	1.03675e+07	1.50962e+07	2.99706e+06	2.95426e+07	4.21686e+07	3.72575e+06	2.34862e+07	9.95172e+06	2.60221e+07	4.0446e+07	1.38942e+07	2.09188e+07	4.02821e+07	7.9712e+06	3.58106e+06	1.05989e+07	2.06305e+07	2.06234e+07	1.79155e+07
Methyl cinnamate	C10H10O2	103-26-4 | 1754-62-7	4.64677e+06	543702	3.39769e+06	7.98158e+06	658745	3.05589e+06	4.76849e+06	3.8509e+06	5.58593e+06	1.21338e+07	2.62052e+06	4.51582e+06	3.50564e+06	1.44498e+06	6.55818e+06	1.28358e+07	3.35914e+06	5.59274e+06	3.58589e+06	6.00246e+06	586587	5.93305e+06	5.55557e+06	6.34511e+06	2.49213e+06	1.94274e+06	2639576
Carbanilide	C13H12N2O	102-07-8	4.61197e+07	4.48344e+07	57567069	4.83489e+07	5.2413e+07	3.16276e+07	3.79799e+07	4.19963e+07	3.94365e+07	4.06355e+07	5.46905e+07	1.49492e+08	3.59313e+07	4.5393e+07	5.03552e+07	3.21181e+07	3.29643e+07	3.83618e+07	3.48803e+07	3.05379e+07	1.92794e+07	4.46099e+07	5.09746e+07	4.22371e+07	3.13398e+07	2.84333e+07	3.1613e+07
Leiocarposide	C27H34O16	71953-77-0	981158	1.00418e+06	593606	987351	762922	150100	169432	563288	1.01134e+06	77982.5	678192	471298	797325	476491	838319	676361	734985	589433	702825	580945	677532	784920	789895	525671	612848	624028	613582
Ambrisentan	C22H22N2O4	177036-94-1	21862	396161	565154	57100.1	24653.2	102462	118318	93527.9	231574	101445	223562	54430.1	154334	620574	289211	140922	180218	286241	237683	36807	431260	162528	369695	140765	327996	400242	329704
2-[2-(Benzyloxy)ethoxy]ethanol	C11H16O3	2050-25-1	2.34833e+06	1.64848e+06	2.54518e+06	2.59364e+06	8.37739e+06	2.66559e+06	2.95949e+06	2.95158e+06	2.61736e+06	3.47894e+06	4.22028e+06	4.75438e+06	2.54885e+06	3.03615e+06	2.61605e+06	3.49648e+06	3.47656e+06	2.39031e+06	2.40122e+06	2.75436e+06	2.7588e+06	2.90462e+06	3.1937e+06	3.65065e+06	2.68183e+06	2.67905e+06	2.69823e+06
Acequinocyl	C24H32O4	57960-19-7	409910	145284	160957	477201	453885	288186	289802	425619	218364	384446	298333	707941	317827	373437	554873	231343	266426	583268	248205	463479	435190	316293	191677	514750	423936	428609	415534
Carbutamide	C11H17N3O3S	339-43-5	914969	577721	1.28808e+06	197696	555036	677131	320199	790234	337145	87520.6	1.30531e+06	310207	640290	489896	402561	2.13845e+06	286153	368861	3.62409e+06	2.13026e+06	170614	1.70716e+06	6.55701e+06	8.61176e+06	255170	338368	314227
4-(dimethylamino)-N-(1,3-thiazol-2-yl)benzamide	C12H13N3OS	851209-55-7	996779	1.33298e+06	2.13363e+06	1.22868e+06	1.20037e+06	2.30324e+06	1.06521e+06	769567	754375	4.05101e+06	1.16881e+06	4.3614e+06	1251701	832934	914062	1.45488e+06	829058	1.13675e+06	831894	995840	710890	1.71132e+06	553541	1.38331e+06	944128	971341	901591
N-(3-nitrophenyl)decanamide	C16H24N2O3	72298-61-4	951072	820188	1.3564e+06	1.35253e+06	807431	979422	1.46253e+06	1.92756e+06	971950	649850	916068	1.02869e+06	1.01094e+06	884766	1.05109e+06	1.59339e+06	1.64071e+06	1.73083e+06	1.30352e+06	1.21066e+06	1.22847e+06	1.42164e+06	1.01005e+06	1.22697e+06	1.15402e+06	1.18274e+06	1.15662e+06
N-(3-methoxypropyl)-4-methylbenzenesulfonamide	C11H17NO3S	885-02-9	2.86222e+06	3.48234e+06	2.35628e+06	643666	2.23922e+06	4.1852e+06	655466	2.35983e+06	1.00625e+06	3.57169e+06	1.02758e+06	3.04303e+06	3.40368e+06	2.53029e+06	2.26629e+06	2.86909e+06	3.29792e+06	2.63632e+06	2.68501e+06	1.98933e+06	2.92432e+06	436205	2.01779e+06	176108	2.51621e+06	2.86275e+06	2.65773e+06
4-m-Tolyl-2H-pyrido(4,3-E)(1,2,4)thiadiazin-3(4H)-one 1,1-dioxide	C13H11N3O3S	72810-61-8	783468	1.47666e+06	733668	1.10534e+06	1.12909e+06	569960	1.30687e+06	417912	926814	674776	452536	1.79844e+06	1.31883e+06	602281	469826	1.48796e+06	476405	1.18562e+06	281373	725055	148014	603539	1.23585e+06	294117	844722	1.04019e+06	771679
5,5-Dimethyl-2(5H)-furanone	C6H8O2	20019-64-1	6.47828e+06	4.82753e+06	1.2317e+07	5.61622e+06	5.55257e+06	8.44769e+06	6.69112e+06	5.78687e+06	3.80111e+06	5.09787e+06	6.28892e+06	9.2591e+06	7.81957e+06	4.94814e+06	3.48872e+06	6.73791e+06	6.19965e+06	8.42417e+06	9.72906e+06	8.50773e+06	1.30617e+07	5.30559e+06	4.18728e+06	1.00106e+07	5.77569e+06	5777314	5.72726e+06
3-Aminobenzamide	C7H8N2O	3544-24-9	1.33326e+07	1.57468e+07	2.05539e+07	1.91296e+07	17559950	1.67397e+07	1.43529e+07	1.1941e+07	1.39104e+07	1.7011e+07	1.34436e+07	1.77622e+07	1.46519e+07	1.4596e+07	1.93702e+07	1.50224e+07	1.63178e+07	1.70867e+07	1.52585e+07	1.21831e+07	1.8368e+07	9.10323e+06	1.21198e+07	8579270	1.33514e+07	1.33823e+07	13296356
Frangulin A	C21H20O9	521-62-0	1.66844e+06	1.72432e+06	1.49192e+06	1.32793e+06	1.41799e+06	1.33092e+06	941273	1.36652e+06	1.83557e+06	1.44376e+06	807675	1.35573e+06	1.28528e+06	1100421	905239	1.07194e+06	1.16809e+06	1.50911e+06	776327	4.13527e+06	1.09368e+06	1.54895e+06	1.86638e+06	1.78924e+06	1.67678e+06	1.69376e+06	1.64764e+06
2,6-Dimethyl-4-hydroxybenzaldehyde	C9H10O2	70547-87-4	3.17999e+06	3.10805e+06	3.31972e+06	4.39838e+06	2.67747e+06	2.14114e+06	1.77735e+06	2.08072e+06	3.06787e+06	2.91239e+06	1.7158e+06	2.65241e+06	3.28674e+06	2.20426e+06	2.64478e+06	3.5186e+06	2.68765e+06	2.66208e+06	2.62652e+06	3.16733e+06	3.31991e+06	2.54276e+06	2.44321e+06	2.22873e+06	2.88915e+06	2.93886e+06	2.87934e+06
[truncated: 3,389 more rows]
