# Supplementary material for: Integrating transcriptome and metabolome to reveal the characteristics of gene expression profiles and metabolite changes of sorghum in response to cadmium treatment
Source: Front Plant Sci. 2025 Sep 18;16:1678876. doi: 10.3389/fpls.2025.1678876 (PMC12488672; doi:10.3389/fpls.2025.1678876)
Supplement: Supplementary file 9 [file Table6.xls]

## Sheet: Sheet1
Table S6 All differential metabolites identified in different samples
Compounds	Class I	CK-1	CK-2	CK-3	TM3h-1	TM3h-2	TM3h-3	TM6h-1	TM6h-2	TM6h-3	TM9h-1	TM9h-2	TM9h-3	TM12h-1	TM12h-2	TM12h-3	TM24h-1	TM24h-2	TM24h-3	TM48h-1	TM48h-2	TM48h-3	TM72h-1	TM72h-2	TM72h-3	QC01	QC02	QC03
6-Hydroxydopamine	Alcohol and amines	6.0817e+06	4.20061e+06	937617	4.98819e+06	7.75153e+06	7.06673e+06	6.62508e+06	7.13474e+06	5.49599e+06	7.42529e+06	7.68677e+06	6.69594e+06	6.09132e+06	8.63707e+06	920130	8.03585e+06	8.18194e+06	6.48534e+06	1.59797e+07	1.54825e+07	8.35907e+06	8.40899e+06	9.23676e+06	1.44403e+07	9.05757e+06	9.2391e+06	8.3359e+06
3-Pyridinemethanol	Alcohol and amines	9.29177e+07	9.43613e+07	3.05056e+07	8.31254e+07	114271559	9.58469e+07	1.60959e+08	6.30701e+07	1.06254e+08	1.36561e+08	1.58655e+08	1.55859e+08	1.68963e+08	1.38962e+08	3.13629e+07	1.00387e+08	1.12193e+08	6.21902e+07	1.54121e+08	1.7217e+08	9.19309e+07	1.5267e+08	139950956	1.86569e+08	1.26819e+08	135572317	1.3099e+08
Pentadecylamine	Alcohol and amines	3.26921e+07	3.09559e+07	3.39599e+07	2.90711e+07	2.75389e+07	2.58008e+07	2.59737e+07	2.97338e+07	3.03486e+07	2.66846e+07	3.20259e+07	2.86828e+07	3.12976e+07	2.47962e+07	2.61649e+07	3.18183e+07	3.34795e+07	3.17289e+07	2.52279e+07	2.30726e+07	2.25774e+07	2.67327e+07	3.71273e+07	3.09395e+07	7.23781e+07	7.12451e+07	7.24405e+07
beta-Cryptoxanthin	Alcohol and amines	1.67503e+06	1.27874e+06	3.00136e+06	5.85722e+06	1.893e+07	7.352e+06	2.9835e+06	7.78972e+06	3.96933e+07	2.9102e+06	6.92247e+06	1.11966e+07	5.04352e+06	6.652e+06	5.77339e+06	3.95251e+06	3.90517e+06	6.24965e+06	4.7952e+06	2.24268e+06	5.2943e+06	1.90031e+06	2.37314e+06	3.17953e+06	4.19751e+06	4.2205e+06	4.09587e+06
2-(1-adamantyl)-N-hydroxyacetamide	Alcohol and amines	2.77566e+07	3.97196e+07	2.47296e+07	1.63008e+07	2.27378e+07	2.09906e+07	3.15944e+07	1.90241e+07	1.75167e+07	1.53991e+07	1.8033e+07	1.15339e+07	1.91118e+07	4.63834e+07	2.04555e+07	1.32757e+07	1.70991e+07	2.54964e+07	1.86487e+07	2.84057e+06	1.39538e+07	1.74071e+07	1.31745e+07	1.68188e+07	1.42452e+06	1.26707e+06	1.42556e+06
Acetamide	Alcohol and amines	1.75351e+07	3.26189e+07	4.9859e+07	8.25497e+07	3.52618e+07	3.18281e+07	1.25677e+07	7.0492e+07	6.8741e+06	1.51592e+07	1.14835e+07	3.78046e+07	2.55197e+07	9.6523e+06	3.44014e+07	1.47597e+07	6.46377e+06	5.235e+06	1.24132e+07	6.8162e+06	1.63516e+07	5.93643e+06	7.53076e+06	8.27726e+06	1.1898e+07	1.34273e+07	1.32885e+07
Pantethine	Alcohol and amines	3.85874e+06	1.61292e+06	1.24896e+06	5.40867e+06	5.3055e+06	7.33764e+06	2.48709e+06	3.29477e+06	1.2062e+06	1.41086e+07	2.08176e+06	1.92175e+06	1.37619e+07	2.73461e+06	1.69477e+06	8.66032e+06	1.42623e+06	3.3323e+06	2.60675e+06	8.58527e+06	1.67959e+06	1.81454e+06	4.56068e+06	1.366e+07	3.82596e+06	3.83714e+06	3.61884e+06
N-(2-Oxotetrahydrofuran-3-YL)octanamide	Alcohol and amines	2.87982e+07	4.58986e+07	3.63242e+07	1.54329e+07	3.39492e+07	3.24479e+07	3.96945e+07	2.84535e+07	2.33187e+07	2.58498e+07	2.02371e+07	1.71275e+07	4.96741e+06	5.64282e+07	3.21727e+07	1.91518e+07	1.52283e+07	3.85051e+07	1.06004e+07	9.27627e+06	8.61988e+06	2.50583e+07	1.9187e+07	2.10046e+07	3.64148e+06	3.53967e+06	3.55012e+06
Phenylbutyrylglutamine	Alcohol and amines	2.38916e+07	1.97458e+07	2.22362e+07	9.78416e+06	1.95755e+07	1.84632e+07	8.57e+06	7.651e+06	3.7238e+07	9.715e+06	1.74459e+07	3.57873e+07	1.08422e+07	1.04389e+08	8.23841e+07	1.64749e+07	1.09357e+07	1.65222e+07	2.45422e+07	2.34809e+07	1.30959e+07	1.32284e+07	9.99683e+06	1.0325e+07	1.11879e+07	1.10438e+07	1.14377e+07
Dicyclohexylamine	Alcohol and amines	3.79792e+07	4.82304e+07	3.4599e+07	4.71424e+07	2.47317e+07	2.59951e+07	3.46454e+07	3.57309e+07	3.93008e+07	2.62676e+07	2.47809e+07	3.32414e+07	2.37808e+07	2.82012e+07	5.23904e+07	3.52437e+07	3.15953e+07	2.66146e+07	2.65842e+07	1.92164e+07	2.48455e+07	2.70294e+07	2.916e+07	2.20244e+07	3.01003e+07	2.94872e+07	2.94131e+07
N-Butylaniline	Alcohol and amines	1.90681e+07	2.08392e+07	1.33751e+07	2.18885e+07	1.04486e+07	2.03703e+07	1.84122e+07	2.00535e+07	9.24095e+06	1.59659e+07	6.89745e+06	9.96128e+06	9.30373e+06	8.97647e+06	9.86246e+06	2.55048e+07	1.1652e+07	1.68222e+07	9.9442e+06	9.59485e+06	1.19776e+07	2.09422e+07	1.67795e+07	9.23028e+06	1.81316e+07	1.82422e+07	1.83623e+07
(3beta,9beta)-7-Drimene-3,11,12-triol	Alcohol and amines	2.2584e+07	2.73157e+07	1.86838e+07	1.15439e+07	1.85871e+07	1.55673e+07	2.71021e+07	1.49184e+07	1.48369e+07	1.25166e+07	1.72055e+07	1.06679e+07	2.18285e+07	4.76015e+07	1.68573e+07	1.25945e+07	1.59005e+07	1.98426e+07	1.68124e+07	8.57732e+06	1.05412e+07	1.27458e+07	1.95958e+07	1.79073e+07	1.43681e+06	1.45366e+06	1.43068e+06
4-[(1E,3E)-hepta-1,3-dienyl]-3-(hydroxymethyl)cyclohexane-1,2-diol	Alcohol and amines	7.91267e+06	9.10299e+06	7.31429e+06	5.13224e+06	1.13026e+07	6.29395e+06	9.55041e+06	5.99649e+06	5.48444e+06	4.578e+06	4.85113e+06	4.29163e+06	3.14945e+06	7.55572e+06	4.88608e+06	3.64726e+06	5.28594e+06	5.89573e+06	4.95417e+06	3.11334e+06	4.1984e+06	4.28611e+06	4.24148e+06	4.26182e+06	2.21235e+06	2.14204e+06	2.16147e+06
2-Amino-4,6-dimethylpyridine-3-carboxamide	Alcohol and amines	6.01703e+06	8.3906e+06	544753	1.51791e+07	1.74118e+07	8.06952e+06	7.5137e+06	8.86196e+06	6.51729e+06	9.40905e+06	2.1167e+07	7.10498e+06	9.14441e+06	1.52676e+07	2.53194e+07	1.44554e+07	2.18271e+07	7.09422e+06	1.48285e+07	1.43864e+07	1.01183e+07	1.11693e+07	7.57648e+06	7.32297e+06	1.00907e+07	1.05548e+07	1.11953e+07
4-Methylpiperidine-1-carboximidamide	Alcohol and amines	3.31511e+06	5.12196e+06	3.92988e+06	4.22925e+06	3.95869e+06	2.76164e+06	6.05877e+06	1.37091e+06	1.13449e+06	4.05671e+06	3.15539e+06	2.44293e+06	2.00825e+06	3.26301e+06	3.08345e+06	6.48294e+06	1.27677e+07	8.15928e+06	6.81782e+06	1.25049e+07	8.82441e+06	2.93922e+07	1.2672e+07	7.06919e+06	6.12773e+06	6.42596e+06	6.84439e+06
2-Methoxy-N-(3-Methyl-2-Oxo-1,2,3,4-Tetrahydroquinazolin-6-Yl)benzenesulfonamide	Alcohol and amines	53796.7	2.5228e+06	878078	4.63145e+06	1.11067e+07	1.26846e+07	3.12363e+06	4.2246e+06	2.14446e+06	4.28739e+06	1.17325e+07	3.2082e+06	7.37289e+06	1.443e+07	2.26457e+06	1.70952e+07	5.21763e+06	2.94942e+06	1.06202e+07	7.57265e+06	4.25853e+06	8.53474e+06	3.1177e+06	2.81522e+07	5.25531e+06	5.32418e+06	5.30995e+06
N-(5-propyl-1,3,4-thiadiazol-2-yl)isonicotinamide	Alcohol and amines	241347	445691	667610	1.07844e+06	1.7688e+06	2.15621e+06	884730	1.58938e+06	2.15746e+06	1.43085e+06	9.6144e+06	966931	2.05189e+06	2.33522e+06	610953	2.76092e+06	3.237e+06	3.57556e+06	2.85005e+06	2.21261e+06	3.18148e+06	6.45228e+06	1.76146e+06	6.53041e+06	1.90729e+06	1.86556e+06	1.9225e+06
2-N,4-N-diethyl-6-hydrazinyl-1,3,5-triazine-2,4-diamine	Alcohol and amines	1.0052e+07	1.58617e+07	1.00327e+07	6.27889e+06	8.92252e+06	9.68559e+06	1.37482e+07	7.34187e+06	7.20854e+06	7.81926e+06	6.42568e+06	6.16784e+06	9.27254e+06	2.30188e+07	7.90467e+06	2.7672e+06	5.18933e+06	9.76672e+06	967613	3.84183e+06	2.0848e+06	7.74535e+06	2.24046e+06	1.68254e+06	655219	671839	610889
N-Acetyl-L-tryptophanamide	Alcohol and amines	1.90619e+07	1.94724e+07	17289563	1.59635e+07	1.78658e+07	1.6905e+07	1.86999e+07	13158450	1.52005e+07	1.7798e+07	1.61103e+07	1.58498e+07	1.59745e+07	1.37937e+07	1.39498e+07	1.85096e+07	1.34961e+07	1.29409e+07	1.1485e+07	1.40373e+07	1.10721e+07	9.61922e+06	1.06455e+07	1.36512e+07	1.18977e+07	1.19837e+07	1.18926e+07
Phenazine-1-carboxamide	Alcohol and amines	8.49241e+06	8.02607e+06	7.4042e+06	7.74533e+06	2.7137e+06	7.04147e+06	4.60893e+06	1.60163e+06	6.77532e+06	5.87843e+06	5.19119e+06	5.68872e+06	3.9673e+06	3.50962e+06	5.7446e+06	5.17208e+06	7.02354e+06	4.50797e+06	1.0356e+07	8.46057e+06	5.68611e+06	6.76808e+06	1.03353e+06	3.12517e+06	3.6708e+06	3.92358e+06	4.11076e+06
Isovitexin 2''-O-arabinoside	Alcohol and amines	5.26185e+06	6.69688e+06	1.17384e+07	1.28147e+07	1.7419e+07	1.40708e+07	1.33318e+07	1.5766e+07	8.45643e+06	1.12373e+07	1.33536e+07	8.33645e+06	1.00589e+07	1.45656e+07	5.84024e+06	1.21794e+07	1.09628e+07	8.09493e+06	9.15876e+06	1.15591e+07	6.17579e+06	1.12137e+07	9.93089e+06	2.28028e+07	1.05539e+07	1.03887e+07	1.05481e+07
N-Nitrosomethylvinylamine	Alcohol and amines	304759	578432	4.35758e+06	4.81058e+06	7.6029e+06	7.34518e+06	2.57502e+06	820805	3.35832e+06	440690	2.73045e+06	2.71081e+06	3.0368e+06	2.375e+06	3.40459e+06	3.06323e+06	2.28037e+06	2.3496e+06	330958	1.9414e+06	1.16609e+06	2.2566e+06	5.55208e+06	2.3734e+06	1.17202e+06	1.00825e+06	1.22405e+06
N-methylputrescinium(2+)	Alcohol and amines	5.01394e+06	3.66812e+06	1.29224e+06	4.35546e+06	4.72535e+06	3.4621e+06	3.84092e+06	2.7397e+06	3.61056e+06	5.35568e+06	4.82283e+06	4.87224e+06	4.17641e+06	6.20361e+06	1.57995e+06	7.54939e+06	1.24209e+07	1.06904e+07	1.69343e+07	1.20035e+07	6.89144e+06	9.25656e+06	1.50741e+07	1.8092e+07	1.13096e+07	1.11658e+07	1.07137e+07
4-Ammoniobutanal	Alcohol and amines	9.18221e+06	7.50634e+06	4.94165e+06	1.76142e+07	2.47324e+07	1.09167e+07	1.76944e+07	1.47376e+07	4.99752e+07	1.51397e+07	1.31905e+07	4.41883e+07	1.30895e+07	1.50426e+07	7.82846e+06	2.05079e+07	2.82181e+07	3.93401e+07	1.22483e+08	3.69032e+07	3.24297e+07	1.91849e+07	6.45196e+07	5.67129e+07	1.98992e+07	2.02494e+07	2.02556e+07
5-Ammoniopentanal	Alcohol and amines	8.99283e+07	5.13969e+07	6.83316e+06	4.86191e+07	1.66216e+08	5.47518e+07	1.66333e+08	4.63466e+07	1.10626e+08	7.58265e+07	9.40107e+07	5.6622e+07	1.21258e+08	3.49634e+07	6.73516e+06	109186780	1.02636e+08	1.17944e+08	118278871	1.13438e+08	1.40682e+08	195739745	1.5885e+08	1.57552e+08	7.38918e+07	7.43978e+07	7.21748e+07
(R)-N-[(1S,2R,3E,7Z)-1-[(beta-D-Glucopyranosyloxy)methyl]-2-hydroxy-3,7-heptadecadienyl]-2-hydroxyoctadecanamide	Alcohol and amines	155672	160032	395922	1.76544e+07	1.96666e+07	2.11276e+07	1.9622e+08	4.63633e+07	9.86626e+06	2.60107e+07	4.50703e+06	3.74495e+06	8.79003e+06	1.19302e+07	5.65586e+06	6.85394e+06	1.83843e+07	1.55464e+07	1.35801e+07	1.02481e+07	1.01524e+07	9.92305e+06	9.91524e+06	1.03361e+07	1.04181e+07	9.2076e+06	8.93363e+06
Prunasin	Alkaloids	1.35442e+07	1.28448e+07	1.1166e+07	1.13958e+07	1.5691e+07	1.03286e+07	1.11821e+07	11072719	1.06317e+07	9.55422e+06	9.65434e+06	1.09818e+07	9.83981e+06	1.13669e+07	1.18604e+07	1.28243e+07	3.53992e+06	7.75395e+06	6.73993e+06	8.55548e+06	9.5494e+06	3.74033e+06	7.32204e+06	8.06949e+06	9.59104e+06	9637697	9.21992e+06
Spermidine	Alkaloids	1.76775e+07	2.05657e+07	1.83242e+07	1.73701e+07	1.98407e+07	1.56905e+07	1.80186e+07	1.79312e+07	1.57815e+07	3.28962e+07	1.85031e+07	1.62225e+07	2.45697e+07	1.74876e+07	1.62843e+07	2.37314e+07	2.00661e+07	1.83562e+07	1.987e+07	3.04005e+07	2.14599e+07	2.56943e+07	2.58835e+07	2.29288e+07	2.21485e+07	2.2118e+07	2.21303e+07
Hordenine	Alkaloids	4.58865e+06	3.90194e+06	9.01274e+06	3.37141e+06	4824648	5.72342e+06	7.15843e+06	5.10835e+06	1.60067e+07	3.37038e+06	3.89648e+06	3.27601e+06	5.02951e+06	4.52754e+06	1.03588e+07	4.86853e+06	8.45818e+06	4.61577e+06	1.19037e+07	5.84492e+06	3.28819e+06	2.42398e+07	2.27332e+07	2.80538e+07	8.54502e+06	9.19903e+06	8.73963e+06
N-Methylnicotinamide	Alkaloids	189098764	1.94837e+08	222664130	1.71917e+08	1.79025e+08	2.05777e+08	1.64674e+08	1.4596e+08	1.59334e+08	2.38377e+08	1.614e+08	2.19292e+08	1.93811e+08	1.4313e+08	1.66166e+08	2.00183e+08	1.33294e+08	1.87661e+08	1.43536e+08	1.67988e+08	1.62975e+08	1.06995e+08	108383169	1.765e+08	1.65851e+08	1.63258e+08	1.65978e+08
Perlolyrine	Alkaloids	2.75819e+06	4.60934e+06	600703	1.28112e+07	2.03111e+07	1.96601e+07	1.4447e+07	1.98437e+06	4.09501e+06	1.16526e+08	1.52426e+07	7.82087e+06	1.3088e+07	3.12185e+07	2.8253e+06	7.52634e+07	1.49332e+07	7.07564e+06	9.59503e+06	1.42058e+07	9.24339e+06	1.04328e+07	1.0365e+07	1.38715e+07	9.77455e+06	1.19053e+07	1.1087e+07
Serotonin	Alkaloids	1.57561e+07	2.03445e+07	3.83413e+07	7.01655e+07	3.23677e+07	1.42384e+08	2.48634e+07	2.14441e+07	6.85857e+06	5.4443e+06	2.48462e+07	2.75346e+07	2.93386e+07	1.69775e+07	6.25934e+06	6.64634e+07	2.20521e+07	3.6687e+07	7.8193e+07	8.82303e+07	1.2299e+08	3.24333e+07	1.46738e+07	74022756	3.68832e+07	3.67662e+07	3.56783e+07
Trigonelline	Alkaloids	1.29407e+08	1.43737e+08	1.74296e+08	1.48223e+08	1.41851e+08	1.14677e+08	1.28064e+08	1.44215e+08	1.36884e+08	9.56205e+07	1.24175e+08	1.68124e+08	1.17314e+08	1.40447e+08	1.50962e+08	1.08116e+08	1.35271e+08	1.31606e+08	1.31834e+08	1.02502e+08	1.17854e+08	1.12219e+08	9.3466e+07	100655829	1.23325e+08	1.24324e+08	1.24076e+08
Pyridoxamine	Alkaloids	1.68499e+07	2.46079e+07	5.04798e+07	7.82215e+07	4.00197e+07	1.47931e+08	3.05843e+07	2.85343e+07	1.17076e+07	9.64954e+06	3.30002e+07	3.75212e+07	3.53566e+07	2.40438e+07	1.02559e+07	7.31644e+07	2.98128e+07	5.96297e+07	8.94909e+07	1.03982e+08	1.01439e+08	4.37e+07	2.19306e+07	9.10517e+07	45280375	4.56902e+07	4.43967e+07
Carnitine isoC4:0	Alkaloids	2.27456e+07	2.05752e+07	1.89039e+07	1.90061e+07	1.8492e+07	1.88016e+07	1.9892e+07	1.64122e+07	2.05934e+07	1.79343e+07	1.71394e+07	1.67369e+07	1.65006e+07	1.56369e+07	2.1516e+07	1.676e+07	1.41075e+07	1.3387e+07	1.19031e+07	1.49297e+07	1.33288e+07	1.3571e+07	1.56219e+07	1.46415e+07	1.86229e+07	1.87093e+07	1.79531e+07
Cyclohexylamine	Alkaloids	1.63713e+07	1.79223e+07	1.99509e+07	1.64573e+07	2.57718e+07	1.66766e+07	2.31944e+07	1.65278e+07	1.3209e+07	4.38875e+07	3.44312e+07	1.30126e+07	2.20644e+07	2.15683e+07	1.57623e+07	2.03748e+07	1.82692e+07	1.3439e+07	1.48461e+07	2.26476e+07	1.61324e+07	2.66398e+07	2.29618e+07	2.64955e+07	1.80179e+07	1.79803e+07	1.77659e+07
N-Ethylacetamide	Alkaloids	1.52325e+07	1.68366e+07	1.5276e+07	2.27336e+07	1.65662e+07	1.44486e+07	1.30071e+07	1.89185e+07	3.30691e+07	2.50638e+07	1.17242e+07	1.87774e+07	5.83291e+07	8.02457e+06	2.4619e+07	2.55916e+07	1.74853e+07	1.05404e+07	1.05302e+07	9.92749e+06	8.86453e+06	1.02385e+07	1.33849e+07	1.55612e+07	1.2254e+07	1.20235e+07	1.19186e+07
N-Cyclohexylformamide	Alkaloids	4.26915e+08	5.45019e+08	4.0446e+08	2.19875e+08	3.48228e+08	3.01518e+08	5.00549e+08	276958892	2.76108e+08	2.47321e+08	324143400	2.0969e+08	3.77149e+08	8.38423e+08	2.66057e+08	2.35542e+08	2.48996e+08	3.64104e+08	3.30402e+08	1.51437e+08	2.07245e+08	2.31027e+08	2.48736e+08	3.03434e+08	2.91206e+07	2.8372e+07	2.86546e+07
5-Methoxyindoleacetate	Alkaloids	6.52951e+06	1.3407e+07	9.62869e+06	8.92857e+06	1.13441e+07	8.73662e+06	1.61271e+07	9.38005e+06	9.10657e+06	1.13104e+07	2.82104e+06	3.79444e+06	9.53044e+06	1.37252e+07	3.33051e+06	2.90066e+06	2.40515e+06	1.87518e+06	1.80491e+06	2.07206e+06	4.68476e+06	1.23929e+06	3.28933e+06	6.63018e+06	7.57541e+06	7.16461e+06	7.24614e+06
(1H-Indol-4-yl)methanamine	Alkaloids	1.61887e+07	1.10101e+07	1.62751e+07	5.10671e+06	9.47791e+06	1.00963e+07	7.01577e+06	5.79326e+07	4.71627e+06	8.78586e+06	5.58904e+06	1.89108e+07	7.09287e+06	1.16378e+07	9.76768e+06	1.02782e+07	9.3848e+06	7.26826e+06	1.57382e+07	9.60585e+06	9.61984e+06	9.16555e+06	1.51318e+07	1.05486e+07	6.83131e+06	6.57881e+06	6.42198e+06
(S)-2-Propylpiperidine	Alkaloids	3.74036e+07	3.77049e+07	4.1529e+07	4.92044e+07	4.28557e+07	3.75576e+07	3.85697e+07	3.97561e+07	4.57585e+07	3.48891e+07	3.94508e+07	3.51437e+07	3.91433e+07	3.71646e+07	3.87791e+07	4.41034e+07	4.30642e+07	4.40001e+07	3.48541e+07	3.54457e+07	3.60694e+07	3.08719e+07	3.78138e+07	4.75154e+07	3.558e+07	3.48891e+07	3.5541e+07
Jervine	Alkaloids	4.86806e+06	6.83069e+06	5.40868e+06	1.40735e+06	2.7008e+06	2.24665e+06	3.59257e+06	1.83253e+06	853670	2.57495e+06	2.27453e+06	1.6177e+06	1.07054e+06	1.43126e+07	2.33455e+06	1.84662e+06	270482	3.23797e+06	2.80926e+06	1.03356e+06	2.16287e+06	946067	2.24918e+06	2.94734e+06	864809	829310	738363
Amygdalin	Alkaloids	5.57317e+06	8.29502e+06	8.31966e+06	2.89194e+06	902762	3.17225e+06	3.78817e+06	7.53515e+06	4.57266e+06	1.48694e+07	9.84699e+06	9.89306e+06	9.67602e+06	6.71395e+06	5.26808e+06	1.30881e+07	5.10555e+06	3.59453e+06	5.11155e+06	6.63409e+06	6.62544e+06	2.21495e+06	2.66799e+06	7.04607e+06	6.46439e+06	6.4089e+06	6.46267e+06
1-Methyl-2-[(6Z,9Z)-6,9-pentadecadienyl]-4(1H)-quinolone	Alkaloids	8.22857e+07	113575885	5.78639e+07	2.19182e+07	3.88213e+07	3.05076e+07	1.30981e+08	7.6122e+07	3.72088e+07	3.29619e+07	4.65332e+07	2.86201e+07	5.877e+07	2.65991e+08	2.84102e+07	3.56827e+07	3.0543e+07	5.69442e+07	4.27191e+07	1.51011e+07	2.47225e+07	2.65924e+07	4.49755e+07	8.74421e+07	8.35852e+06	8.09308e+06	8212081
N-(3-Hydroxypropyl)phthalimide	Alkaloids	3.3504e+06	6.16648e+06	2.4215e+06	2.38984e+06	6.24093e+06	3.8531e+06	2.73993e+06	7.53902e+06	3.38503e+06	1.08933e+07	6.83561e+06	1.1348e+07	1.53741e+07	8.28399e+06	8.43534e+06	1.26725e+07	8.27676e+06	3.84287e+06	6.56989e+06	1.24066e+07	8.25738e+06	3.20283e+07	6.30718e+06	1.33988e+07	8.98188e+06	8.42311e+06	8.14442e+06
Indole-5,6-quinone	Alkaloids	1.42499e+08	1.39843e+08	1.41324e+08	1.59365e+08	1.76624e+08	1.28713e+08	1.45339e+08	1.42194e+08	1.60249e+08	1.11935e+08	1.18407e+08	1.63331e+08	132583059	1.29573e+08	1.74891e+08	1.69581e+08	1.47414e+08	166795446	1.34729e+08	1.16746e+08	131532218	7.70409e+07	8.34785e+07	1.49331e+08	1.24024e+08	1.2426e+08	1.2476e+08
Palustrine	Alkaloids	1.3144e+07	2.00157e+07	1.62937e+07	6.60898e+06	1.46601e+07	1.44745e+07	1.67214e+07	1.22775e+07	1.1364e+07	3.56917e+06	1.11493e+07	1.3233e+06	8.29685e+06	2.46547e+07	7.64789e+06	6.41557e+06	8.99289e+06	1.75585e+07	8.4542e+06	4.18446e+06	6.4536e+06	1.00486e+07	7.94724e+06	8.97203e+06	1.99487e+06	1.97054e+06	1.98193e+06
(+/-)-High Proline	Amino acids and derivatives	4.96992e+07	5.42572e+07	6.99246e+07	7.25689e+07	5.81833e+07	4.39628e+07	6.33416e+07	6.76468e+07	6.91076e+07	5.2041e+07	3.8863e+07	6.89962e+07	6.88321e+07	5.08041e+07	5.79142e+07	6.92308e+07	7.00062e+07	8.09641e+07	6.97977e+07	6.25636e+07	6.78921e+07	8.74832e+07	8.21148e+07	8.15195e+07	5.75846e+07	5.7589e+07	5.70049e+07
DL-Arginine	Amino acids and derivatives	4.4075e+07	4.74826e+07	5.13832e+07	4.90547e+07	4.10473e+07	3.76419e+07	3.80163e+07	4.29576e+07	4.22092e+07	3.35469e+07	3.7166e+07	4.72384e+07	3.86049e+07	42021323	4.27342e+07	4.32439e+07	4.20049e+07	4.41555e+07	4.19045e+07	3.86247e+07	3.91743e+07	3.35839e+07	3.41208e+07	3.50135e+07	3.80948e+07	3.80798e+07	3.7703e+07
Gly-His	Amino acids and derivatives	2.4151e+07	2.9724e+07	3.00221e+07	3.48872e+07	3.37755e+07	3.04245e+07	2.83324e+07	2.84777e+07	1.06177e+08	2.39787e+07	2.72518e+07	1.74904e+07	2.40577e+07	2.42463e+07	2.81291e+07	2.09049e+07	2.15451e+07	2.03278e+07	2.28771e+07	2.63882e+07	2.86794e+07	1.93245e+07	2.2156e+07	2.04237e+07	2.89447e+07	2.89569e+07	2.69854e+07
Arginine	Amino acids and derivatives	130590103	1.05028e+08	1.03351e+08	3.44461e+07	1.35935e+08	9.33423e+07	4.67272e+07	4.0379e+07	2.75049e+07	1.06857e+08	2.73384e+07	1.0273e+08	6.88545e+07	2.93895e+07	6.32609e+07	6.64236e+07	5.31093e+07	7.07722e+07	5.41278e+07	8.09461e+07	90825426	6.42907e+07	6.67421e+07	7.21824e+07	6.41631e+07	6.42823e+07	6.41638e+07
3-Isobutylhexahydropyrrolo[1,2-a]pyrazine-1,4-dione	Amino acids and derivatives	1.99678e+08	2.88946e+08	1.55242e+08	6.7717e+07	1.14975e+08	1.06435e+08	2.16368e+08	1.09465e+08	1.64747e+08	1.05313e+08	1.1201e+08	6.59647e+07	1.33337e+08	3.86643e+08	8.45789e+07	7.08681e+07	9.22472e+07	1.39128e+08	1.25079e+08	4.8776e+07	6.75579e+07	7.56806e+07	7.91006e+07	118752845	3.00841e+06	2.58602e+06	3.16388e+06
Isoleucylaspartic acid	Amino acids and derivatives	7.71224e+07	8.9184e+07	5.83597e+07	3.17314e+07	8.66413e+07	6.10141e+07	3.89859e+07	5.10906e+07	4.11425e+07	5.32606e+07	1.43285e+08	3.98086e+07	5.99629e+07	1.70953e+08	4.63368e+07	6.09536e+07	3.72953e+07	1.40129e+07	1.29279e+08	1.90846e+08	5.38937e+07	8.18536e+07	7.46036e+07	4.04473e+07	6.11585e+07	6.21264e+07	6.21825e+07
L-3-Cyanoalanine	Amino acids and derivatives	1.0346e+07	9.75441e+06	1.04203e+07	6.20698e+06	1.23392e+07	6.83789e+06	8.30446e+06	4.21505e+06	5.23913e+06	6.11555e+06	2.55012e+06	1.26045e+07	7.5266e+06	2.84912e+06	1.02519e+07	6.96542e+06	8.66579e+06	1.16845e+07	8.35386e+06	7.86589e+06	1.46669e+07	6.70738e+06	5.66357e+06	7.98994e+06	7.54057e+06	7.66192e+06	7.54727e+06
Asparagine	Amino acids and derivatives	1.03423e+08	8.97324e+07	9.75753e+07	5.84038e+07	1.20818e+08	6.06494e+07	7.52357e+07	3.22779e+07	4.27284e+07	5.30629e+07	1.52698e+07	1.26646e+08	6.51791e+07	1.9406e+07	9.74246e+07	6.50308e+07	7.8239e+07	1.26391e+08	8.41152e+07	7.3217e+07	140514045	4.4366e+07	4.75651e+07	6.84128e+07	6.80125e+07	68537044	6.8226e+07
Glyc-Pro	Amino acids and derivatives	3.32196e+07	3.42571e+07	1.9649e+07	1.52456e+07	3.06138e+07	4.88008e+07	3.59976e+07	1.33505e+07	1.30805e+07	6.12125e+07	1.31492e+07	8.91344e+06	2.74392e+07	8.06411e+06	1.05992e+07	2.83089e+07	2.60337e+07	1.90914e+07	2.4568e+07	2.74507e+07	1.50073e+07	6.00751e+07	4.93035e+07	5.4946e+07	2.65658e+07	2.64757e+07	2.61177e+07
Acetylcysteine	Amino acids and derivatives	9.048e+07	9.68417e+07	8.21607e+07	9.06676e+07	8.11063e+07	5.17065e+07	66983832	7.88708e+07	9.28159e+07	5.72887e+07	7.02413e+07	7.63343e+07	5.87809e+07	7.36938e+07	7.35347e+07	7.13288e+07	8.73423e+07	7.66378e+07	7.23574e+07	6.54017e+07	6.57129e+07	6.6234e+07	6.97888e+07	6.66568e+07	6.71921e+07	6.71665e+07	6.57586e+07
N-lactoyl-phenylalanine	Amino acids and derivatives	1.78061e+07	1.64492e+07	1.52853e+07	1.34912e+07	1.92843e+07	1.74647e+07	1.38847e+07	1.18791e+07	1.3314e+07	1.92745e+07	1.44289e+07	1.6224e+07	1.50535e+07	1.20268e+07	1.32915e+07	1.4895e+07	7.95561e+06	1.13851e+07	8.9256e+06	1.28629e+07	1.21007e+07	7.26292e+06	8.07605e+06	1.15412e+07	1.25758e+07	1.22738e+07	1.19585e+07
N-Acetyl-beta-alanine	Amino acids and derivatives	1.84072e+06	1.21164e+07	1.32257e+07	4.74537e+06	8.35533e+06	1.13302e+07	2.36596e+06	9.73677e+06	2.14513e+07	3.40506e+06	8.57212e+06	9.20166e+06	2.25887e+07	2.25972e+07	2.71721e+07	1.25958e+07	6.62047e+06	1.27077e+07	8.82254e+06	7.34064e+06	9.73034e+06	9.44453e+06	4.7335e+06	1.20971e+07	7.05426e+06	5.50873e+06	6.58025e+06
O-Succinyl-L-Homoserine	Amino acids and derivatives	3.61492e+06	1.23419e+07	9.88819e+06	3.12778e+07	1.5814e+07	3.31533e+07	4.38485e+06	9.41788e+06	1.31365e+07	1.67953e+07	4.72087e+07	3.10993e+07	4.45135e+07	1.53928e+07	1.75248e+07	7.47261e+07	4.13167e+07	1.01906e+08	8.38596e+07	1.84113e+07	2.75756e+07	1.3029e+08	2.20336e+07	3.92794e+07	2.73202e+07	2.6705e+07	2.72611e+07
Glutamine	Amino acids and derivatives	7.6083e+06	8.18898e+06	6.17583e+06	6.01565e+06	5.88323e+06	1.46414e+07	5.96191e+06	4.40457e+06	4.75061e+06	3.68717e+06	3.28346e+06	2.94244e+06	7.9193e+06	4.24793e+06	1.01965e+07	7.02642e+06	9.43241e+06	7.81971e+06	9.00954e+06	8.55662e+06	1.01407e+07	9.16987e+06	8.88499e+06	1.14382e+07	6.92446e+06	6.81217e+06	7.14538e+06
Glycyl-L-leucine	Amino acids and derivatives	3.38468e+06	8.48682e+06	8.01047e+06	1.54097e+07	7.77678e+06	1.66145e+07	4.71649e+06	5.53984e+06	7.02338e+06	8.82379e+06	2.14033e+07	1.64717e+07	2.6273e+07	1.10877e+07	8.46269e+06	4.18125e+07	2.00386e+07	5.45819e+07	2.9209e+07	1.11649e+07	1.43354e+07	6.197e+07	1.22467e+07	2.29702e+07	1.409e+07	1.38818e+07	1.38926e+07
L-Homoserine	Amino acids and derivatives	1.45252e+07	2.18297e+07	1.62743e+07	1.05482e+07	1.70418e+07	1.56731e+07	2.30123e+07	1.88262e+07	1.38043e+07	1.8045e+07	1.02078e+07	1.13108e+07	1.54193e+07	9.56972e+06	1.98355e+07	1.47356e+07	1.32722e+07	1.48247e+07	9.53079e+06	1.09445e+07	1.08641e+07	6.98182e+06	1.50481e+07	1.75206e+07	1.19465e+07	1.14137e+07	1.11785e+07
N-Methylalanine	Amino acids and derivatives	8.28644e+06	1.93328e+07	7.70154e+06	3.90267e+07	1.62702e+07	9.08195e+06	1.72576e+07	1.13949e+07	1.40765e+07	2.5994e+07	3.34062e+07	2.17311e+07	1.80706e+07	1.81477e+07	2.03809e+07	2.42362e+07	23252747	2.51588e+07	1.0502e+07	1.01113e+07	1.20434e+07	1.12136e+07	1.11e+07	7.61686e+06	2.10525e+07	2.15197e+07	2.27931e+07
L-alpha-Aminobutyric acid	Amino acids and derivatives	1.31954e+07	3.29403e+07	1.91119e+07	2.056e+07	8.32646e+06	1.20062e+07	3.04178e+07	1.25971e+07	2.72048e+07	2.46528e+07	4.25127e+07	5.3441e+06	1.91111e+07	3.06158e+07	3.10121e+07	5.85698e+06	4.183e+06	6.8309e+06	4.66723e+06	3.96768e+06	4.57266e+06	5.28495e+06	5.09423e+06	6.59916e+06	1.6493e+07	1.72394e+07	1.42679e+07
5-Methoxytryptophan	Amino acids and derivatives	2.41015e+06	3.31218e+06	5.58814e+06	1.02479e+07	5.31673e+06	1.65672e+07	4.18529e+06	3.51851e+06	1.59057e+06	1.22226e+06	4.47975e+06	5.18149e+06	5.04175e+06	3.35637e+06	1.26685e+06	9.60597e+06	4.90249e+06	7.646e+06	1.28426e+07	1.19935e+07	1.66533e+07	6.00166e+06	3.44558e+06	1.25512e+07	6.7356e+06	7.04607e+06	6.7961e+06
Leu-Gly-Leu	Amino acids and derivatives	1.669e+07	1.45347e+07	1.53214e+07	1.64135e+07	1.29192e+07	1.18021e+07	1.16087e+07	1.28449e+07	1.39271e+07	1.21017e+07	1.06331e+07	1.16469e+07	1.22034e+07	1.39883e+07	1.17212e+07	1.3606e+07	1.3623e+07	1.22683e+07	1.14796e+07	1.03744e+07	1.16293e+07	1.09184e+07	1.43622e+07	1.14851e+07	1.21081e+07	1.21267e+07	1.18334e+07
3-Phenylpropionylglycine	Amino acids and derivatives	4.17601e+06	549750	2.82982e+06	6.3282e+06	4.27784e+06	4.59306e+06	872440	2.25838e+06	865026	1.34408e+07	1.38221e+06	2.97628e+06	7.14919e+06	1.59456e+06	3.02665e+06	1.33635e+07	6.5811e+06	4.4242e+06	1.24919e+07	2.28723e+07	4.67838e+06	8.61594e+06	1.89294e+07	2.2697e+07	6.0594e+06	5.96973e+06	6.01808e+06
N,N-Diethylglycine	Amino acids and derivatives	6.43625e+06	7.18892e+06	9.3954e+06	8.74608e+06	1.01697e+07	7.80446e+06	7.21163e+06	8.79945e+06	8.10026e+06	1.85988e+07	1.06672e+07	1.30067e+07	1.25963e+07	1.8986e+07	1.23533e+07	9.4605e+06	6.99321e+06	5.36321e+06	6.20368e+06	4.37692e+06	6.03417e+06	7.39239e+06	7.82337e+06	7.8964e+06	9.50463e+06	9.54219e+06	9.23307e+06
2-Nonenoylglycine	Amino acids and derivatives	6.81683e+07	6.83263e+07	5.97078e+07	2.56769e+07	5.47055e+07	5.07723e+07	6.17552e+07	4.62128e+07	3.66818e+07	5.40514e+07	3.39662e+07	3.56203e+07	4.82942e+07	7.56447e+07	5.47714e+07	1.85518e+07	4.73849e+07	6.16374e+07	4.61036e+07	2.28475e+07	3.64625e+07	2.75382e+07	2.86249e+07	2.77077e+07	1.05042e+07	1.03373e+07	9.35642e+06
DL-Dopa	Amino acids and derivatives	2.16856e+08	2.58254e+08	1.89721e+08	1.84695e+08	2.03631e+08	1.93093e+08	2.1123e+08	1.80502e+08	2.27113e+08	204288088	1.7563e+08	1.75994e+08	1.81053e+08	1.93263e+08	2.10806e+08	2.06167e+08	1.59318e+08	1.70169e+08	136246467	166454511	1.35698e+08	1.19244e+08	161465708	1.9851e+08	1.80397e+08	1.7424e+08	1.81152e+08
H-Abu-Gly-OH	Amino acids and derivatives	8.97358e+07	8.54966e+07	8.77289e+07	8.16947e+07	1.09081e+08	7.32596e+07	8.16556e+07	7.76492e+07	8.43195e+07	9.27495e+07	9.32941e+07	1.00695e+08	1.00551e+08	8.21916e+07	9.91916e+07	1.00734e+08	8.40481e+07	8.80432e+07	6.89964e+07	7.34449e+07	7.77537e+07	6.64441e+07	7.15819e+07	8.21609e+07	7.68199e+07	7.7175e+07	7.68379e+07
Ala-Leu-Arg	Amino acids and derivatives	4.34586e+07	4.52571e+07	3.56032e+07	3.44214e+07	5.11744e+07	4.88697e+07	4.83453e+07	3.32523e+07	3.63116e+07	3.93226e+07	3.637e+07	3.33683e+07	3.63924e+07	3.19516e+07	4.57515e+07	2.88583e+07	2.69416e+07	2.88037e+07	2.86703e+07	2.24548e+07	3.318e+07	2.79397e+07	2.33211e+07	2.36197e+07	1.60247e+07	1.56113e+07	1.50199e+07
Asn-Phe-Lys	Amino acids and derivatives	4.69152e+06	5.23589e+06	4.20586e+06	4.33944e+06	1.14876e+07	5.64755e+06	6.80702e+06	9.22953e+06	9.81135e+06	3.82462e+06	4.95473e+06	8.64607e+06	8.05163e+06	4.24922e+06	1.23069e+07	5.98066e+06	4.52084e+06	1.30799e+07	8.61692e+06	1.21999e+07	3.64786e+06	5.23253e+06	8.70728e+06	1.77573e+07	4.24628e+06	3.82134e+06	4.64123e+06
Cys-Leu-Lys	Amino acids and derivatives	1.68892e+07	1.42466e+07	2.48689e+07	14063269	2.71098e+07	2.48417e+07	1.53616e+07	1.31616e+07	2.09811e+07	3.00716e+07	1.15489e+07	1.29178e+07	1.73136e+07	8.39979e+06	1.49822e+07	1.67216e+07	9.50602e+06	7.59853e+06	7.75672e+06	9.66297e+06	6.8361e+06	6.73369e+06	5.79267e+06	9.86918e+06	1.00258e+07	9.97717e+06	9.63787e+06
Ethyl N-acetyl-L-tyrosinate	Amino acids and derivatives	2.0213e+07	2.61498e+07	2.1876e+07	5.34987e+06	1.61258e+07	1.33565e+07	7.51164e+06	2.12011e+07	2.84053e+07	1.19847e+07	2.0846e+07	2.19612e+07	1.51269e+07	2.44407e+07	1.71533e+07	1.20982e+07	1.18295e+07	5.57818e+06	3.73142e+07	3.00767e+07	1.53886e+07	1.65086e+07	1.2113e+07	6.24376e+06	1.95335e+07	1.93766e+07	1.95291e+07
Leucylproline	Amino acids and derivatives	8.78978e+07	9.02428e+07	102188032	9.15081e+07	7.84261e+07	6.83424e+07	7.05001e+07	7.96751e+07	8.53147e+07	6.47764e+07	5.99322e+07	9.39303e+07	7.52497e+07	7.71819e+07	7.91797e+07	7.93088e+07	7.35209e+07	8.75711e+07	8.37719e+07	6.94848e+07	7.35175e+07	6.13973e+07	6.75347e+07	6.44164e+07	7.01071e+07	7.00909e+07	6.95377e+07
N-Phenylacetylphenylalanine	Amino acids and derivatives	856542	2.07149e+06	4.80414e+06	5.36534e+06	1.36051e+07	8.91624e+06	4.00976e+06	1.10735e+07	7.51145e+06	2.74103e+06	3.56067e+07	4.64764e+06	7.0049e+06	3.06373e+07	3.81294e+06	8.19473e+06	9.79634e+06	5.92152e+06	4.47653e+06	4.84045e+06	7.28956e+06	1.49845e+07	4.44879e+06	1.93077e+07	5.60527e+06	5.60432e+06	5.56888e+06
L-Asparagine, N-[2-(acetylamino)-2-deoxy-beta-D-glucopyranosyl]-	Amino acids and derivatives	9.71423e+06	1.58841e+07	1.03149e+07	8.10038e+06	7.40101e+06	7.59409e+06	6.91713e+06	6.82143e+06	7.75408e+06	1.36643e+07	5.88069e+06	8.33902e+06	6.59066e+06	6.51098e+06	9.06142e+06	7.86163e+06	6.9251e+06	8.56037e+06	6.339e+06	5.1279e+06	6.27859e+06	4.95441e+06	5.91613e+06	5.63134e+06	1.08372e+07	9.93085e+06	1.07674e+07
Phenylalanylcysteine	Amino acids and derivatives	1.21674e+08	9.19864e+07	1.36283e+08	1.34811e+08	1.20176e+08	1.18595e+08	7.54722e+07	8.36461e+07	9.34237e+07	1.07758e+08	9.19327e+07	9.79471e+07	9.27955e+07	9.28874e+07	9.17649e+07	1.33063e+08	6.59805e+07	8.77435e+07	6.48052e+07	3.61593e+07	7.68944e+07	8.5714e+07	7.97698e+07	1.99317e+08	5.57288e+07	5.76425e+07	5.32013e+07
Prolylphenylalanylarginine	Amino acids and derivatives	1.68145e+07	1.79256e+07	1.86061e+07	1.56218e+07	1.40896e+07	1.30078e+07	1.2558e+07	1.33937e+07	1.6227e+07	1.41598e+07	1.4286e+07	1.24049e+07	1.59984e+07	1.42298e+07	1.45714e+07	1.66109e+07	1.49975e+07	1.3665e+07	12122608	1.13551e+07	1.22686e+07	1.35964e+07	1.49849e+07	1.31508e+07	1.22018e+07	1.18649e+07	1.22331e+07
Pro-Tyr-Arg	Amino acids and derivatives	8.31874e+06	1.49815e+07	8.21668e+06	1.27314e+07	7.88302e+06	1.30093e+07	7.37149e+06	1.06612e+07	1.11235e+07	4.01294e+06	6.18411e+06	9.79401e+06	1.22638e+07	7.64011e+06	8.68192e+06	1.71309e+07	1.87389e+07	2.26229e+07	2.77239e+07	1.17947e+07	2.06953e+07	2.02724e+07	1.90396e+07	1.12718e+07	1.08739e+07	1.06203e+07	1.08619e+07
5-Amino-2-[(2-amino-3-hydroxybutanoyl)amino]-5-oxopentanoic acid	Amino acids and derivatives	1.31742e+07	1.19059e+07	9.82746e+06	1.89717e+07	1.18696e+07	6.80803e+06	6.99876e+06	1.22522e+07	1.52607e+07	4.21144e+06	5.17802e+06	7.06577e+06	5.41629e+06	7.22522e+06	2.17288e+07	2.08512e+07	1.37741e+07	1.09113e+07	1.08765e+07	4.51933e+06	8.70501e+06	8.23497e+06	1.03776e+07	1.04708e+07	6.85136e+06	6.7044e+06	6.86317e+06
Tyr-Gln-Arg	Amino acids and derivatives	1.20038e+07	1.23149e+07	1.23548e+07	8.8835e+06	1.11541e+07	1.10575e+07	9.1845e+06	1.23744e+07	9.76464e+06	1.14568e+07	1.11374e+07	1.68126e+07	9.17417e+06	9.55242e+06	9.09762e+06	5.5213e+06	9.43967e+06	8.85153e+06	1.18955e+07	1.23663e+07	1.03232e+07	9.63988e+06	1.02912e+07	6.73015e+06	9.90876e+06	9.85934e+06	9.22975e+06
Val-Thr	Amino acids and derivatives	1.45271e+07	1.48108e+07	1.58815e+07	2.68449e+07	1.41564e+07	1.29498e+07	1.23862e+07	1.0882e+07	1.96128e+07	1.4731e+07	1.27754e+07	1.34878e+07	9.8669e+06	1.18475e+07	1.58487e+07	1.0965e+07	9.95686e+06	1.02986e+07	1.31857e+07	8.83959e+06	1.33974e+07	1.47023e+07	1.74988e+07	9.57408e+06	9.28158e+06	9.40523e+06	8.35493e+06
Arg-Pro-Gly	Amino acids and derivatives	191431	1.30904e+06	615715	2.11727e+06	4.13572e+06	5.00413e+06	1.8552e+06	1.95076e+06	1.2317e+06	1.29545e+06	7.72347e+06	1.07818e+06	4.57774e+06	9.77674e+06	1.39271e+06	6.37675e+06	2.69169e+06	3.39366e+06	6.72316e+06	4.82595e+06	1.48624e+06	6.38481e+06	2.60468e+06	9.23438e+06	2.85544e+06	2.75055e+06	2.66596e+06
Asn-Val-Asp-Glu-Val	Amino acids and derivatives	2.71554e+06	1.2991e+06	1.54357e+06	2.96583e+06	8.44032e+06	3.0074e+06	6.66419e+06	7.66997e+06	5.04267e+06	1.98608e+06	1.05422e+07	1.3648e+06	1.16291e+06	8.60957e+06	1.99006e+06	2214917	5.80119e+06	215948	1.0736e+06	1.64607e+06	2.17718e+06	5.75751e+06	1.90526e+06	6.73669e+06	3.52344e+06	3.4811e+06	3.48287e+06
Asp-Leu-Tyr-Asp	Amino acids and derivatives	5.95141e+07	5.39546e+07	6.17665e+07	4.9137e+07	5.31761e+07	4.83984e+07	4.65857e+07	5.93405e+07	5.09376e+07	4.62749e+07	5.48815e+07	6.1461e+07	5.15638e+07	5.59091e+07	5.37859e+07	5.32721e+07	4.58353e+07	5.43282e+07	4.261e+07	4.11791e+07	5.15777e+07	3.4677e+07	4.2643e+07	4.31034e+07	4.60798e+07	4.5407e+07	4.55854e+07
Asp-Lys-Ser-Cys-Ala	Amino acids and derivatives	2.24965e+07	2.35991e+07	2.05696e+07	2.0357e+07	1.83053e+07	1.91439e+07	1.64508e+07	1.64832e+07	1.92378e+07	2.18425e+07	1.77706e+07	1.61163e+07	1.94949e+07	1.81752e+07	1.76115e+07	1.99536e+07	1.88329e+07	1.72915e+07	1.49151e+07	1.45105e+07	1.54012e+07	1.51537e+07	1.77148e+07	1.48528e+07	1.78201e+07	1.7331e+07	1.7656e+07
Cys-Tyr	Amino acids and derivatives	3.62933e+07	3.7855e+07	3.39298e+07	3.07125e+07	3.38726e+07	3.14629e+07	3.29293e+07	2.5452e+07	3.05471e+07	3.19116e+07	2.82605e+07	2.836e+07	2.84545e+07	2.55067e+07	2.9188e+07	3.14037e+07	2.52222e+07	2.42824e+07	2.03386e+07	2.5311e+07	2.01554e+07	1.84359e+07	2.10389e+07	2.57202e+07	2.50305e+07	2.4333e+07	2.43962e+07
(3S)-3-hydroxy-D-aspartic acid	Amino acids and derivatives	1.587e+07	2.18549e+07	2.43582e+07	5.90015e+07	7.19709e+07	4.1775e+07	2.25074e+07	3.96169e+07	66487625	4.38177e+07	3.44146e+07	6.97893e+07	5.17507e+07	2.98142e+07	2.74804e+07	2.01983e+07	3.48965e+07	9.68215e+07	2.68035e+07	4.74283e+07	1.80485e+07	2.81872e+07	1.87837e+08	1.37373e+08	2.20391e+07	2.29173e+07	1.90753e+07
Gln-His-Val-Glu	Amino acids and derivatives	7.54181e+07	7.0639e+07	8.38776e+07	6.43637e+07	74745007	5.92082e+07	5.7358e+07	7.41591e+07	6.83359e+07	6.00646e+07	6.7702e+07	8.49817e+07	6.74659e+07	6.69823e+07	7.57883e+07	7.91014e+07	6.3448e+07	7.71742e+07	6.18869e+07	5.43791e+07	7.22785e+07	4.8238e+07	53182100	5.73305e+07	6.21319e+07	6.11717e+07	6.17474e+07
Glutaminyl-arginine	Amino acids and derivatives	1.63275e+06	3.1462e+06	1.51813e+06	3.64595e+06	2.54361e+06	3.69938e+06	3.55756e+06	4.63857e+06	6.40667e+06	4.70086e+06	6.53032e+06	4.01721e+06	3.98135e+06	5.21861e+06	5.18261e+06	6.38137e+06	3912215	1.3044e+06	7.1811e+06	4.62302e+06	4.23275e+06	3.73102e+06	2.83418e+06	5.16597e+06	4.0548e+06	3.96742e+06	4.06013e+06
Glu-Ile-Glu	Amino acids and derivatives	1.65193e+07	1.37255e+07	1.40675e+07	1.23266e+07	1.53076e+07	1.17451e+07	1.31548e+07	1.34739e+07	1.3845e+07	1.61021e+07	1.3173e+07	1.45908e+07	1.63664e+07	1.2644e+07	1.39661e+07	1.47131e+07	1.01328e+07	1.03644e+07	7.88827e+06	1.02217e+07	9.49402e+06	9.37011e+06	9.95343e+06	1.20613e+07	1.23381e+07	1.19611e+07	1.23336e+07
Glu-Phe-Ile	Amino acids and derivatives	5.65684e+07	6.20087e+07	6.78104e+07	6.59942e+07	5.74228e+07	5.93165e+07	5.38561e+07	5.06798e+07	6.41169e+07	4.96074e+07	4.79747e+07	7.02802e+07	5.97503e+07	5.24049e+07	6.83316e+07	6.53867e+07	5.78202e+07	7.31423e+07	6.28362e+07	4.83401e+07	5.31113e+07	4.63936e+07	5.18151e+07	5.11744e+07	5.1791e+07	5.17918e+07	5.12051e+07
Gly-Leu-Arg-Val-Phe	Amino acids and derivatives	1.83269e+07	7.96931e+06	1.89737e+07	5.887e+07	4.71141e+07	2.90991e+07	4.44042e+07	5.1124e+06	3.84904e+07	5.49903e+07	1.75863e+07	1.54963e+07	1.52457e+07	2.82905e+07	3.07323e+07	1.5151e+07	1.06642e+07	4.13276e+07	3.39565e+07	2.37583e+07	3.95177e+07	2.66116e+07	8.89239e+06	1.98084e+07	2.67995e+06	2.71391e+06	2.67781e+06
His-Pro-Ala	Amino acids and derivatives	1.45775e+07	1.32518e+07	1.21583e+07	9.71918e+06	8.59322e+06	7.75068e+06	7.65351e+06	7.83338e+06	8.47504e+06	9.52067e+06	8.55065e+06	1.09699e+07	8.30639e+06	8.41277e+06	9.32139e+06	1.11652e+07	8.91521e+06	8.9192e+06	7.10051e+06	7.48526e+06	8.03844e+06	8.50373e+06	8.39191e+06	6.68105e+06	8.52004e+06	8.32149e+06	8.5359e+06
Leu-Arg-Thr-Gln-Val	Amino acids and derivatives	1.33302e+07	1.38231e+07	1.66257e+07	9.0561e+06	1.3339e+07	6.97361e+06	7.38457e+06	9.32227e+06	7.92906e+06	5.69862e+06	1.03737e+07	1.17683e+07	5.48759e+06	5.68297e+06	6.31797e+06	3.70937e+06	3.61007e+06	7.92728e+06	5.45259e+06	7.59432e+06	8.29213e+06	6.02788e+06	9.65473e+06	7.82253e+06	1.32569e+06	1.19963e+06	1.12385e+06
Leu-Glu-Tyr-Asp	Amino acids and derivatives	2.47218e+07	2.60492e+07	1.83082e+07	2.15847e+07	1.85878e+07	1.92089e+07	1.7751e+07	1.77383e+07	2.16171e+07	1.91471e+07	1.83975e+07	1.8082e+07	2.08619e+07	1.95868e+07	1.75472e+07	2.05722e+07	1.90294e+07	1.7164e+07	1.45922e+07	1.30609e+07	1.46992e+07	1.81427e+07	2.03347e+07	1.46123e+07	1.81931e+07	1.77621e+07	1.7989e+07
Lys-Asp-Met	Amino acids and derivatives	6.4613e+06	5.42264e+06	5.78333e+06	2.43106e+06	4.62251e+06	3.89982e+06	4.10859e+06	5.2827e+06	3.17007e+06	9.80457e+06	1.1016e+07	1.18657e+07	6.93604e+06	5.41389e+06	4.40683e+06	1.05947e+07	4.2578e+06	3.30543e+06	3.43201e+06	4.50292e+06	4.49882e+06	1.70695e+06	2.15356e+06	5.84399e+06	5.01238e+06	4.92158e+06	5.0073e+06
Lys-Lys-Gly-Ala-Glu	Amino acids and derivatives	4.62033e+06	1.66106e+06	2.87104e+06	5.10945e+06	9.40542e+06	7.91414e+06	4.8263e+06	9.79167e+06	3.37226e+06	8.72718e+06	7.6067e+06	2.47697e+06	3.44417e+06	4.76055e+06	1.56104e+06	8.47018e+06	5.31478e+06	3.12541e+06	4.01945e+06	1.18869e+07	4.18738e+06	7.81449e+06	5.84486e+06	1.50186e+07	6.1005e+06	6.09603e+06	6.06103e+06
Lys-Met-Gly	Amino acids and derivatives	4.1756e+06	5.31313e+06	5.58367e+06	1.1481e+07	4.38216e+06	1.79664e+07	6.05282e+06	4.77409e+06	5.3384e+06	6.58965e+06	2.70108e+07	7.71263e+06	2.62915e+07	7.30346e+06	7.78916e+06	4.35626e+07	7.02064e+06	2.03487e+07	1.76951e+07	7.90587e+06	1.47419e+07	2.33737e+07	1.08602e+07	1.86148e+07	7.95834e+06	7.85921e+06	7.26985e+06
Lys-Met-OH	Amino acids and derivatives	1.57304e+06	166059	808416	1.16995e+06	1.9198e+06	1.94068e+06	339687	1.32386e+06	324917	5.79726e+06	509288	516926	2.34165e+06	387051	529201	5.30261e+06	2.09343e+06	1.16116e+06	5.9984e+06	1.50622e+07	515084	5.73508e+06	1.53046e+07	1.28628e+07	3.23384e+06	3.20124e+06	3.17697e+06
Met-Tyr	Amino acids and derivatives	2.44208e+07	3.18797e+07	2.34367e+07	1.52661e+07	1.81784e+07	1.84056e+07	2.1095e+07	1.55448e+07	1.34824e+07	1.44784e+07	1.44078e+07	1.27326e+07	1.91324e+07	6.00045e+07	1.87437e+07	1.31712e+07	1.45894e+07	2.17612e+07	1.52617e+07	1.03335e+07	1.3143e+07	1.34977e+07	1.49756e+07	1.17166e+07	5.10284e+06	4.99375e+06	5.03737e+06
Phe-Gln-Asp	Amino acids and derivatives	1.15731e+07	1.55581e+07	9.7963e+06	1.83673e+07	3.6438e+07	7.69535e+06	2.96245e+07	3.32896e+07	2.61609e+07	2.27289e+07	6.31619e+07	8.90085e+06	9.02437e+06	3.56099e+07	1.28906e+07	2.30173e+07	3.17353e+07	5.98366e+06	1.13848e+07	1.91411e+07	1.43925e+07	3.66169e+07	2.28082e+07	4.29294e+07	2.16428e+07	2.12662e+07	2.16133e+07
Phe-Phe-Tyr	Amino acids and derivatives	977726	1.14187e+06	1.14019e+06	671623	1.41534e+06	1.48873e+06	1214723	774494	986009	135923	1.83058e+06	340541	991681	1.3454e+06	448790	3.8093e+06	1.51216e+06	71611.5	1.80207e+06	3.17808e+06	696431	6.36081e+06	7.7344e+06	9.26249e+06	738951	847628	928726
Phe-TyrMe-OH	Amino acids and derivatives	2.29384e+08	2.48732e+08	2.39605e+08	2.19819e+08	2.22707e+08	2.18816e+08	2.10441e+08	2.11244e+08	2.43568e+08	2.19301e+08	1.99291e+08	2.22468e+08	2.02427e+08	2.05518e+08	2.46247e+08	2.16831e+08	2.16921e+08	2.02565e+08	1.80104e+08	1.56526e+08	1.63289e+08	1.72016e+08	1.67269e+08	165645409	1.95285e+08	1.93224e+08	1.90173e+08
Pro-Gln-Gln	Amino acids and derivatives	1.56871e+07	1.52811e+07	8.41721e+06	5.18626e+06	1.38279e+07	1.68584e+07	1.56608e+07	1.43841e+07	1.78087e+07	9.96746e+06	1.55075e+07	4.49416e+06	1.26926e+07	1.45335e+07	1.55072e+07	6.69538e+06	2.85513e+06	4.58202e+06	2.56638e+06	3.20829e+06	2.39314e+06	1.97602e+06	2.19908e+06	4.64022e+06	1.02777e+07	1.02531e+07	1.01672e+07
Pro-Pro-Phe	Amino acids and derivatives	2.34732e+07	2.16459e+07	2.41501e+07	2.25121e+07	1.69554e+07	1.74327e+07	1.6298e+07	1.93152e+07	2.22933e+07	1.48305e+07	1.24072e+07	1.99323e+07	1.67659e+07	1.61283e+07	2.04314e+07	1.87013e+07	2.20926e+07	2.32164e+07	1.88913e+07	1.49645e+07	2.43632e+07	1.68715e+07	2.37057e+07	1.51043e+07	1.84511e+07	1.81179e+07	1.84727e+07
Thr-Ala-Gln	Amino acids and derivatives	1.12605e+07	1.85135e+07	2.02526e+07	223600	1.48099e+07	1.471e+07	1.48839e+07	1.19443e+07	5.37254e+06	1.36834e+07	1.37894e+07	1.32661e+07	14763413	6.86455e+06	7.29475e+06	2.6539e+06	5.45488e+06	9.35729e+06	7.23077e+06	8.55766e+06	1.49706e+07	8.32095e+06	7.82585e+06	1.03186e+07	1.85421e+06	1.64003e+06	1.91302e+06
Thr-Met	Amino acids and derivatives	6.68713e+06	3.6978e+06	5.50934e+06	1.33154e+07	1.427e+07	1.48839e+07	4.68457e+06	7.0138e+06	3.429e+06	9.598e+06	5.74138e+06	5.63186e+06	1.30216e+07	5.2545e+06	5.86258e+06	1.32822e+07	6.0104e+06	9.00351e+06	7.68727e+06	9.22934e+06	4.51889e+06	4.82496e+06	9.91238e+06	1.70785e+07	7.4721e+06	7.30931e+06	7.47801e+06
Tyr-Gln-Tyr	Amino acids and derivatives	3.52296e+06	3.51105e+06	3.00834e+06	3.00202e+06	7.49923e+06	1.08465e+07	5.37395e+06	3.03009e+06	3.29104e+06	4.32933e+06	9.39206e+06	3.20712e+06	4.43046e+06	3.76048e+06	4.39017e+06	3.96114e+06	4.36831e+06	5.21077e+06	1.08121e+07	1.1561e+07	7.98777e+06	1.11566e+07	8.08721e+06	1.31717e+07	6.65901e+06	6.5515e+06	6.58688e+06
Tyr-Ser-Tyr	Amino acids and derivatives	5.34504e+06	4.30908e+06	3.1491e+06	3.06089e+06	7.65423e+06	1.23026e+07	1.94954e+07	6.38144e+06	6.31335e+06	2.46337e+07	6.25091e+06	1.09294e+06	1.01575e+07	5.83627e+06	4.53625e+06	7.9756e+06	1.29683e+07	5.28799e+06	1.01076e+07	1.39068e+07	4.17038e+06	2.68016e+07	1.61359e+07	2.05746e+07	8.43564e+06	9.01418e+06	8.68805e+06
Val-Lys-Met	Amino acids and derivatives	1.98438e+07	2.81696e+07	2.52938e+07	2.23908e+07	2.62049e+07	1.88911e+07	2.98332e+07	3.25181e+07	2.78521e+07	5.99158e+07	4.26627e+07	4.41493e+07	4.69368e+07	7.56541e+07	1.57812e+07	4.27106e+07	2.66413e+07	1.71406e+07	3.02117e+07	2.6637e+07	3.25741e+07	11434645	1.56586e+07	3.65792e+07	2.76578e+07	2.75803e+07	2.68061e+07
L-methionine sulfoxide	Amino acids and derivatives	2.32301e+07	2.63672e+07	2.66249e+07	3.54355e+07	3.48186e+07	3.39763e+07	2.31748e+07	2.58688e+07	2.32268e+07	2.14523e+07	3.1983e+07	3.91591e+07	3.01316e+07	3.46274e+07	2.65356e+07	3.58923e+07	2.49113e+07	2.6971e+07	2.68934e+07	3.61406e+07	2.57887e+07	1.99131e+07	2.29882e+07	3.20392e+07	2.57451e+07	2.57599e+07	2.53603e+07
Isohomovanillic acid	Benzene and substituted derivatives	6.05832e+06	9.49241e+06	12442071	8.66258e+06	1.65736e+07	8.48706e+06	6.50627e+06	1.01373e+07	4.79129e+06	1.305e+07	1.12969e+07	1.03677e+07	9.23193e+06	7.15206e+06	1.13141e+07	1.56275e+07	3.94408e+07	3.422e+07	5.78745e+07	3.59442e+07	2.33923e+07	1.92831e+07	1.7564e+07	1.58299e+07	1.10048e+07	1.24886e+07	1.23373e+07
4-Hydroxyphthalic acid	Benzene and substituted derivatives	1.15432e+07	1.13069e+07	1.19058e+07	1.06098e+07	8.88991e+06	4.61709e+06	6.49495e+06	7.58171e+06	8.78088e+06	6.74451e+06	5.0563e+06	9.34721e+06	8.07638e+06	7.52926e+06	8.215e+06	6.38087e+06	6.90831e+06	1.01906e+07	5.75785e+06	5.02645e+06	7.8411e+06	5.99288e+06	4.48942e+06	4.62619e+06	7.04173e+06	7.05933e+06	6.85837e+06
3-Methoxysalicylic acid	Benzene and substituted derivatives	3.00783e+07	3.0834e+07	2.68193e+07	3.17668e+07	3.1656e+07	2.74202e+07	2.58397e+07	3.20269e+07	2.69636e+07	2.58183e+07	3.37084e+07	2.83144e+07	2.76942e+07	3.33029e+07	2.85063e+07	3.66787e+07	2.75868e+07	2.42584e+07	2.47856e+07	2.6231e+07	2.92305e+07	1.98582e+07	2.42096e+07	2.34633e+07	2.4526e+07	2.45952e+07	2.45053e+07
N-(4-nitrophenyl)decanamide	Benzene and substituted derivatives	1.28989e+07	1.6502e+07	9.92754e+06	9.34732e+06	1.12567e+07	1.50589e+07	1.57303e+07	1.61158e+07	1.89303e+07	1.09408e+07	1.26825e+07	1.75057e+07	2.02198e+07	2.10642e+07	2.0726e+07	1.59122e+07	1.85342e+07	1.9891e+07	1.26073e+07	9.84723e+06	9.15364e+06	1.2893e+07	9.56746e+06	8.07111e+06	1.12234e+07	1.12783e+07	1.15609e+07
4-Aminophenol	Benzene and substituted derivatives	158134	2.1145e+06	2.2658e+06	1.46216e+07	1.07665e+06	3.73088e+06	5.11135e+06	4.44098e+06	255673	3.00194e+06	3.69456e+06	2.65064e+06	3.28365e+06	7.9343e+06	8.0824e+06	5.84144e+06	7.42577e+06	4.30799e+06	358347	1.8803e+06	2.0002e+06	5.40948e+06	1.46858e+06	2.13567e+06	4.96059e+06	4.84201e+06	4.3828e+06
Dopaquinone	Benzene and substituted derivatives	1.06193e+08	6.37273e+07	9.84916e+07	1.93584e+08	1.73687e+08	1.86279e+08	1.44265e+08	1.29246e+08	1.81856e+08	1.31826e+08	127050855	1.04979e+08	1.13956e+08	1.41039e+08	1.81448e+08	183774586	1.62995e+08	1.62343e+08	2.0241e+08	139242427	1.96103e+08	8.25973e+07	1.99761e+08	1.33655e+08	117352773	1.25977e+08	1.2507e+08
2-Oxo-4-phenylbutyric acid	Benzene and substituted derivatives	3.76701e+06	2.89364e+06	1.91275e+06	3.70184e+06	5.77118e+06	5.96646e+06	3.38969e+06	6.08333e+06	3.81756e+06	8.95634e+06	4.69669e+06	1.80866e+06	4.05394e+06	1.86236e+06	2.04683e+06	6.79367e+06	4.00667e+06	3.24187e+06	5.75442e+06	9.43913e+06	2905176	1.25978e+07	8.69494e+06	1.40116e+07	5.11081e+06	5.05844e+06	5.01286e+06
(-)-Tylocrebrine	Benzene and substituted derivatives	7.44608e+06	9.10074e+06	7.48674e+06	6.76457e+06	7.95563e+06	7.34814e+06	7.37075e+06	1.0266e+07	9.63696e+06	2.18194e+06	7.14556e+06	7.11685e+06	5.15101e+06	3.0416e+06	1.06782e+07	2.74097e+06	1.82813e+06	1.65512e+06	1.94389e+06	2.56814e+06	954661	1.70473e+06	1.5876e+06	1.3906e+06	3.68457e+06	3.81963e+06	4.0786e+06
[2,3,5-Trihydroxy-6-(hydroxymethyl)oxan-4-yl] 3,4,5-trihydroxybenzoate	Benzene and substituted derivatives	1.74117e+07	1.84158e+07	1.93009e+07	2.35981e+07	2.29065e+07	2.2221e+07	2.50323e+07	2.72319e+07	2.328e+07	1.59686e+07	2.58316e+07	19739791	2.36054e+07	3.16785e+07	1.77415e+07	2.61847e+07	2.25269e+07	2.88296e+07	2.20127e+07	2.15887e+07	2.0445e+07	2.26163e+07	1.66647e+07	2.85773e+07	2.01987e+07	2.01494e+07	2.00259e+07
Biphenyl-2,3-diol	Benzene and substituted derivatives	8.08766e+06	6.43959e+06	9.17624e+06	1.68005e+07	7.4511e+06	7.59536e+06	9429413	8.30243e+06	7.76842e+06	9.45395e+06	5.31733e+06	4.84767e+06	6.96875e+06	7.90985e+06	7.06217e+06	2.509e+06	1.97732e+06	2.0243e+06	1.64014e+06	1.83747e+06	692995	1.86875e+06	1.21911e+06	2.02508e+06	6.36181e+06	6.30544e+06	5.1428e+06
2,4-Dihydroxy-3,6-dimethylbenzoic acid	Benzene and substituted derivatives	6.97588e+06	9.95328e+06	8.40048e+06	4.81764e+06	4.82614e+06	5.99106e+06	6.28927e+06	347341	4.24938e+06	5.38131e+06	3.11685e+06	4.26244e+06	6.82642e+06	3.47107e+06	4.44985e+06	8.85026e+06	2.1475e+07	1.65223e+07	1.35862e+07	2.12378e+07	7.92994e+06	2.68185e+07	1.29888e+07	1.09732e+07	9.45993e+06	1.00065e+07	1.03048e+07
2-Amino-4,5-dimethoxybenzonitrile	Benzene and substituted derivatives	7.78208e+06	6.57774e+06	6.94858e+06	5.90979e+06	4.60828e+06	1.2871e+06	1.11682e+06	1.12884e+06	4.10124e+06	3.37641e+06	673667	7.86205e+06	6.73025e+06	2.53324e+06	7.38246e+06	4.18458e+06	4.48616e+06	4.36255e+06	3.35383e+06	2.81686e+06	3.11873e+06	3.09872e+06	3.22847e+06	4.13192e+06	5.59778e+06	5.2462e+06	5.02879e+06
2-Aminoindan	Benzene and substituted derivatives	5.97181e+06	5.58667e+06	2.27527e+06	2.16647e+06	7.0446e+06	1.00726e+07	6.1492e+06	4.04731e+06	3.26522e+06	9.01263e+06	8.71796e+06	841738	8.12592e+06	5.46538e+06	407446	7.21958e+06	4.76205e+06	2.14037e+06	3.43028e+06	5.95722e+06	2.36677e+06	1.05812e+07	9.60012e+06	1.18184e+07	5.84789e+06	5.79836e+06	5.81632e+06
2-Naphthoic acid	Benzene and substituted derivatives	1.38422e+07	1.50888e+07	1.68781e+07	1.07011e+07	1.17006e+07	9.48151e+06	9.59727e+06	8.15655e+06	4.84991e+06	2.34477e+07	1.2264e+07	1.32663e+07	1.59818e+07	1.15233e+07	1.36302e+07	1.35253e+07	1.29419e+07	1.71787e+07	1.62361e+07	1.12322e+07	1.39425e+07	1.03472e+07	7.9213e+06	1.30017e+07	1.12648e+07	1.12701e+07	1.11415e+07
3-Phenylpropanal	Benzene and substituted derivatives	2.09957e+07	1.94356e+07	2.05062e+07	6.22283e+06	1.04733e+07	1.07551e+07	1.09484e+07	6.81294e+06	1.4455e+07	1.73523e+07	1.1e+07	1.09614e+07	2.69783e+07	8.31578e+06	6.94269e+06	9.75797e+06	6.8095e+06	8.36814e+06	5.32191e+06	8.23717e+06	2.41028e+07	6.77103e+06	6.7803e+06	6.8397e+06	1.44444e+07	1.49792e+07	1.26818e+07
4-hydroxylamino-2,6-dinitrotoluene	Benzene and substituted derivatives	3.14063e+08	3.1701e+08	2.49724e+08	2.68755e+08	3.01102e+08	262971516	2.72617e+08	2.5317e+08	3.04413e+08	3.02847e+08	2.79702e+08	2.34795e+08	2.53958e+08	2.60773e+08	2.3077e+08	2.84027e+08	2.45991e+08	2.04721e+08	2.07413e+08	2.30404e+08	2.20903e+08	2.47096e+08	2.52885e+08	2.51054e+08	2.58201e+08	2.58608e+08	2.52895e+08
Altersolanol A	Benzene and substituted derivatives	9.64076e+06	8.06874e+06	5.4826e+06	6.05176e+06	7.61612e+06	1.00976e+07	6.15849e+06	8.87386e+06	1.06123e+07	1.43584e+07	7.99034e+06	4.60752e+06	1.09577e+07	7.69861e+06	3.63373e+06	1.1969e+07	1.33762e+07	1.75021e+06	7.35707e+06	8.84077e+06	5.56767e+06	1.40212e+07	1.49455e+07	1.20646e+07	3.4409e+06	3.2596e+06	3.15912e+06
Carbanilide	Benzene and substituted derivatives	4.61197e+07	4.48344e+07	57567069	4.83489e+07	5.2413e+07	3.16276e+07	3.79799e+07	4.19963e+07	3.94365e+07	4.06355e+07	5.46905e+07	1.49492e+08	3.59313e+07	4.5393e+07	5.03552e+07	3.21181e+07	3.29643e+07	3.83618e+07	3.48803e+07	3.05379e+07	1.92794e+07	4.46099e+07	5.09746e+07	4.22371e+07	3.13398e+07	2.84333e+07	3.1613e+07
Damascenine	Benzene and substituted derivatives	2.21932e+07	1.87587e+07	2.36113e+07	9.0364e+06	2.66347e+07	1.10937e+07	2.38366e+07	2.8734e+07	2.60696e+07	1.67353e+07	9.63439e+06	2.69597e+06	9.41621e+06	1.28633e+07	1.58669e+07	1.36376e+07	1.9399e+07	4.54068e+06	1.4203e+07	1.19862e+07	1.74267e+07	1.3613e+07	1.60917e+07	1.39517e+07	1.37526e+07	1.20068e+07	1.28031e+07
2,2,4,4,6,6-Hexakis(4-methylphenoxy)-1,3,5,2lambda~5~,4lambda~5~,6lambda~5~-triazatriphosphinine	Benzene and substituted derivatives	9.37514e+07	9.03238e+07	7.44237e+07	1.10804e+08	1.04585e+08	8.21919e+07	8.05572e+07	9.54268e+07	9.79056e+07	7.93231e+07	8.39292e+07	8.76528e+07	7.59573e+07	8.7878e+07	6.84376e+07	1.18674e+08	4.20125e+07	9.55003e+07	7.19336e+07	5.28578e+07	5.74084e+07	7.46608e+07	6.84332e+07	1.01779e+08	6.61276e+07	6.53442e+07	6.77361e+07
Methadyl acetate	Benzene and substituted derivatives	2.38283e+07	3.81727e+07	2.64584e+07	1.93938e+07	2.38837e+07	2.34239e+07	2.43334e+07	2.2146e+07	1.95677e+07	1.92269e+07	1.67469e+07	9.06758e+06	2.29608e+07	4.84797e+07	2.33423e+07	1.3589e+07	1.95003e+07	2.89513e+07	2.08216e+07	1.04322e+07	1.62512e+07	1.85636e+07	1.47941e+07	9.78344e+06	3.50866e+06	3.41056e+06	3.42064e+06
(Z)-2-amino-5-(4-hydroxybenzylidene)thiazol-4(5H)-one	Benzene and substituted derivatives	1.74846e+08	1.80754e+08	1.78775e+08	1.72641e+08	1.51187e+08	1.77492e+08	1.47717e+08	1.53828e+08	1.52201e+08	1.94333e+08	1.6716e+08	1.60215e+08	1.59246e+08	1.56788e+08	1.4612e+08	1.78763e+08	1.58653e+08	1.69278e+08	1.88844e+08	1.79139e+08	1.43519e+08	144936107	1.80946e+08	1.65592e+08	1.4912e+08	1.50123e+08	1.50901e+08
4-(4-Methylphenyl)-3-thiosemicarbazide	Benzene and substituted derivatives	6.01342e+06	8.20065e+06	1.06283e+07	1.36635e+07	5.05827e+06	6.52431e+06	9.76251e+06	2.5304e+06	6.36114e+06	8.90022e+06	2.15047e+06	2.03251e+06	6.06556e+06	3.6056e+06	4.3886e+06	522004	596824	465782	703885	812431	577355	496855	446405	1.22187e+06	3.77774e+06	3.87972e+06	2.26153e+06
1H-Tetrazol-5-amine, 1-methyl-N-(phenylmethyl)-	Benzene and substituted derivatives	1.04536e+06	1.56928e+06	757686	2250923	2.29733e+06	2.46358e+06	2.45834e+06	2.48388e+06	909192	3.33175e+06	3.32178e+06	1.21395e+06	2.52735e+06	2.24415e+06	86544.2	6.89268e+06	3.02128e+06	2.24975e+06	8.82601e+06	6.66143e+06	2.65783e+06	1.62325e+07	1.06495e+07	1.54106e+07	1.78995e+06	1.63838e+06	1.80574e+06
o-Phenylenediamine	Benzene and substituted derivatives	1.18949e+07	1.12621e+07	1.20628e+07	1.14866e+07	1.01579e+07	6.68939e+06	5.57834e+06	4.28448e+06	1.19421e+07	1.07392e+07	1.2055e+07	8.15422e+06	3.0842e+06	2.8765e+06	7.40599e+06	1.5789e+07	1.27369e+07	7.92878e+06	1.09972e+07	7926499	1.31825e+07	3.07088e+07	2.53423e+06	3.02656e+07	8.83738e+06	8.90121e+06	8.58994e+06
2-Phenylethyl acetate	Benzene and substituted derivatives	1.6627e+08	1.73005e+08	1.62799e+08	1.7896e+08	1.73862e+08	1.5845e+08	1.66221e+08	1.46434e+08	1.53655e+08	1.48801e+08	1.59835e+08	1.60091e+08	1.53241e+08	1.5695e+08	1.69235e+08	1.89442e+08	1.66134e+08	1.58745e+08	1.43827e+08	1.28326e+08	1.47462e+08	1.56339e+08	1.5239e+08	1.67446e+08	1.45104e+08	1.42691e+08	1.44877e+08
Sulfacarbamide	Benzene and substituted derivatives	6.96638e+06	9.43948e+06	8.75736e+06	9.48383e+06	4.81039e+06	2.88877e+06	1.84146e+06	3.0862e+06	3.76465e+06	8.81503e+06	6.48977e+06	2.84457e+06	3.04917e+06	8.17387e+06	6.0734e+06	7.95582e+06	6652257	2.03722e+06	7.85863e+06	8.60124e+06	2.91808e+06	5.82149e+06	4.23346e+06	2.9603e+06	7.95598e+06	8.11183e+06	8.12304e+06
8-Hydroxyhyperforin 8,1-hemiacetal	Benzene and substituted derivatives	1.07799e+07	1.52749e+07	7.33326e+06	2.8291e+06	1.9926e+06	3.76256e+06	7.10169e+06	3.13235e+06	4.54575e+06	5.34095e+06	6.0248e+06	3.74401e+06	5.87817e+06	3.274e+07	5.81523e+06	4.88127e+06	4568299	8.57262e+06	5.31562e+06	2.03715e+06	3.80251e+06	4.02926e+06	6.80666e+06	5.29349e+06	1.04096e+06	1.00558e+06	1.03641e+06
3,4,5-trihydroxy-6-[2-hydroxy-3-(3-oxoprop-1-en-1-yl)phenoxy]oxane-2-carboxylic acid	Benzene and substituted derivatives	1.55462e+08	1.72233e+08	8.26774e+07	1.00063e+08	5.16499e+07	4.14632e+07	4.4867e+07	4.04433e+07	3.8414e+07	1.74641e+07	3.67833e+07	4.38663e+07	4.64872e+07	7.03114e+07	5.08551e+07	1.8029e+08	4.10429e+07	4.95246e+07	9.53951e+07	3.5358e+07	3.98613e+07	3.49206e+07	3.90411e+07	4.39559e+07	3.72778e+07	3.67569e+07	3.68255e+07
Benzofuran-4-ol	Benzene and substituted derivatives	2.01305e+07	2.11124e+07	2.85897e+07	1.87435e+07	2.00942e+07	1.4897e+07	1.58803e+07	1.3479e+07	1.78066e+07	1.67054e+07	1.3966e+07	2.29199e+07	1.81421e+07	1.60013e+07	1.97142e+07	2.06539e+07	1.67124e+07	1.68323e+07	14166020	1.53973e+07	1.74845e+07	1.13477e+07	1.20153e+07	1.54435e+07	1.5994e+07	1.60251e+07	1.56291e+07
7,2',4'-Trihydroxy-5-methoxyisoflavan	Benzene and substituted derivatives	545268	1.21777e+06	1.63411e+06	2.39962e+06	2.2778e+06	2.90996e+06	1.00498e+06	2.16863e+06	1.46031e+06	1910201	3.85561e+06	2.8008e+06	3.73932e+06	3.70376e+06	1.00945e+06	6.40812e+06	3.01243e+06	5.9551e+06	4.52508e+06	1.85227e+06	1.9117e+06	4.69978e+06	2.19436e+06	3.87808e+06	1.85709e+06	1.86182e+06	1.80576e+06
7-Ethoxy-4-methylcoumarin	Benzene and substituted derivatives	1.23819e+07	3.32811e+07	2.76635e+07	5.64387e+07	3.03338e+07	6.13857e+07	2.03191e+07	2.25e+07	2.62145e+07	3.67198e+07	8.7179e+07	6.0977e+07	9.18409e+07	4.37024e+07	3.26674e+07	1.36309e+08	7.2017e+07	1.68493e+08	1.38292e+08	3.75881e+07	5.65208e+07	2.05984e+08	4.31173e+07	8.1432e+07	5.16377e+07	5.11232e+07	5.12612e+07
8-[1-(2,4-dihydroxyphenyl)-2-hydroxy-3-(3-hydroxyphenyl)propyl]-2-(4-hydroxy-3-methoxyphenyl)-3,4-dihydro-2H-1-benzopyran-3,5,7-triol	Benzene and substituted derivatives	4.13276e+07	3.97643e+07	2.98236e+07	2.82705e+07	3.78207e+07	3.86111e+07	3.36994e+07	2.64053e+07	3.6338e+07	3.57777e+07	3.11231e+07	2.85255e+07	2.68141e+07	2.88229e+07	3.61948e+07	3.12312e+07	2.40663e+07	1.96643e+07	1.96564e+07	2.83592e+07	2.23212e+07	1.91589e+07	1.52264e+07	2.45798e+07	2.55913e+07	2.56105e+07	2.52348e+07
8-[3,7-dihydroxy-2-(3-hydroxyphenyl)-3,4-dihydro-2H-1-benzopyran-4-yl]-2-(3-hydroxyphenyl)-3,4-dihydro-2H-1-benzopyran-3,5,7-triol	Benzene and substituted derivatives	1.91588e+07	2.49673e+07	2.9457e+07	1.64372e+07	1.96327e+07	1.34865e+07	1.36353e+07	1.95863e+07	1.8817e+07	2.8644e+07	1.7943e+07	2.78397e+07	2.82421e+07	1.8737e+07	2.05277e+07	3.11139e+07	1.70136e+07	1.79571e+07	1.78176e+07	1.52996e+07	2.13423e+07	9.12896e+06	1.22932e+07	1.36434e+07	1.93762e+07	1.88006e+07	1.90324e+07
N-Debenzoyltaxol	Benzene and substituted derivatives	1.77876e+06	1.83615e+06	4.42282e+06	2.66197e+06	221151	7.52051e+06	1.54828e+06	1.77976e+06	631729	831687	2.78877e+06	4.28473e+06	5.23684e+06	1.75391e+06	2.56327e+06	5.94346e+06	3.04557e+06	7.17617e+06	7.7353e+06	6.01219e+06	8.36283e+06	3.14254e+06	2.25239e+06	6.20767e+06	3.18474e+06	3.155e+06	3.18315e+06
6-Iminocyclohexa-2,4-dienone	Benzene and substituted derivatives	1.45996e+07	1.29919e+07	1.50016e+07	1.18049e+07	1.63009e+07	1.29355e+07	9.31091e+06	1.24883e+07	1.00127e+07	1.57127e+07	1.06853e+07	1.18816e+07	9.37372e+06	1.00078e+07	1.87702e+07	8.33307e+06	1.15826e+07	1.336e+07	1.85287e+07	7.08448e+06	1.24623e+07	1.60642e+07	1.74178e+07	1.40668e+07	1.0099e+07	9.50974e+06	9.63826e+06
7-(Acetyloxy)-3-(3-pyridinyl)-2H-1-benzopyran-2-one	Benzene and substituted derivatives	70094639	6.97333e+07	6.75856e+07	7.10975e+07	7.02801e+07	4.7947e+07	5.34519e+07	6.41833e+07	7.22709e+07	7.56592e+07	1.18357e+08	6.27025e+07	7.94353e+07	7.18583e+07	5.22417e+07	7.02929e+07	5.29946e+07	3.41053e+07	3.65846e+07	4.63883e+07	4.17896e+07	2.29955e+07	3.90135e+07	4.48683e+07	5.22482e+07	5.10319e+07	5.23475e+07
Cinnamyl acetate	Benzene and substituted derivatives	5.45281e+07	5.88173e+07	7.94502e+07	6.05844e+07	4.3772e+07	4.83184e+07	3.91492e+07	4.53991e+07	5.35093e+07	4.48636e+07	5.0029e+07	5.12434e+07	5.35828e+07	4.54207e+07	5.12924e+07	5.25109e+07	6.05222e+07	5.56525e+07	4.65003e+07	3.77479e+07	5.57763e+07	3.62578e+07	4.49931e+07	4.25843e+07	4.68355e+07	4.59784e+07	4.68897e+07
Dye X-15557-269	Benzene and substituted derivatives	1.29184e+07	9.23391e+06	9.11729e+06	4.72966e+06	351760	6.31651e+06	6.72651e+06	6.4555e+06	5.78541e+06	5.39311e+06	7.19127e+06	6.43667e+06	6.6885e+06	8.57401e+06	4.41535e+06	3.86088e+06	4.81029e+06	5.35603e+06	4.09e+06	4.2612e+06	4.69798e+06	5.07652e+06	5.88043e+06	4.58465e+06	743099	773831	587299
Oxybenzone	Benzene and substituted derivatives	2.69612e+06	2.1522e+06	1.58054e+06	2.17062e+06	1.82798e+06	2.43831e+06	2.49152e+06	2.98478e+06	2.38108e+06	3.07536e+06	2.86429e+06	4.95148e+06	3.0777e+06	4.97762e+06	3.14666e+06	6.12065e+06	4.03415e+06	2.97426e+06	6.29996e+06	8.92341e+06	5.64514e+06	2.13298e+07	1.49215e+07	2.44913e+07	4.88097e+06	5.00541e+06	4.95033e+06
Marmesin acetate	Benzene and substituted derivatives	9.19032e+06	1.1946e+07	6.10091e+06	4.99734e+06	2.35615e+07	1.04303e+07	3.86774e+06	4.93505e+06	1.46171e+07	9004301	2.68403e+07	2.6112e+07	9.05844e+06	4.17585e+07	5.07204e+06	1.1469e+07	1.05297e+07	7.81628e+06	6.30104e+07	5.92986e+07	3.84703e+07	1.72086e+07	1.13225e+07	9.61626e+06	1.36298e+07	1.34651e+07	1.37652e+07
Phenyl dihydrogen phosphate	Benzene and substituted derivatives	2.52094e+07	2.70654e+07	1.40082e+07	2.1233e+07	1.62511e+07	1.77444e+07	3.37998e+07	2.12312e+07	1.91895e+07	2.35913e+07	1.58536e+07	1.22748e+07	1.35769e+07	1.48729e+07	1.25265e+07	7.82218e+07	6.89014e+07	4.94242e+07	1.09603e+07	6.71268e+07	4.50994e+07	6.78077e+07	8.31085e+07	2.03804e+07	1.50186e+07	1.49778e+07	1.44086e+07
3',5-Dihydroxy-4',5',6-trimethoxy-7-[6-O-(3-methoxy-4-hydroxybenzoyl)-beta-D-glucopyranosyloxy]isoflavone	Benzene and substituted derivatives	1.38394e+07	1.25128e+07	9.27241e+06	1.53468e+07	1.26134e+07	1.63138e+07	1.12273e+07	1.58179e+07	1.69158e+07	2.6124e+07	1.44167e+07	6.58194e+06	1.77698e+07	1.28574e+07	8.24366e+06	2.22495e+07	2.20636e+07	7.26672e+06	1.21222e+07	1.5261e+07	9.27236e+06	2.51411e+07	2.3436e+07	2.08935e+07	7.1325e+06	6.99802e+06	7.14084e+06
Carnitine C2:0	FA	4.40254e+07	4.30428e+07	4.95775e+07	3.41382e+07	4.28523e+07	5.63289e+07	3.8234e+07	3.46182e+07	3.62316e+07	7.43994e+07	4.10023e+07	5.08114e+07	5.71263e+07	3.24944e+07	3.56678e+07	5.4071e+07	3.1485e+07	3.59671e+07	3.14881e+07	5.32925e+07	4.08187e+07	3.20768e+07	2.93e+07	5.00406e+07	4.35583e+07	4.31335e+07	4.31948e+07
O-linoleyl-L-carnitine	FA	7.71939e+07	9.23232e+07	6.49308e+07	6.54962e+07	8.205e+07	9.0029e+07	7.97137e+07	7.44072e+07	6.03793e+07	5.37195e+07	6.29484e+07	6.09465e+07	7.28747e+07	6.69692e+07	8.20548e+07	5.98886e+07	5.60957e+07	5.80041e+07	4.87682e+07	3.54859e+07	6.92606e+07	6.11179e+07	4.77725e+07	4.12976e+07	7.14265e+06	6.81339e+06	5.92452e+06
Carnitine C18:3	FA	7.87871e+06	1.44202e+07	7.94741e+06	1.18313e+07	7.31751e+06	1.19458e+07	6.10767e+06	1.02438e+07	9.541e+06	4.34642e+06	1.01859e+07	7.82179e+06	1.14744e+07	6.90044e+06	7.43469e+06	1.70162e+07	1.801e+07	1.78061e+07	2.44609e+07	1.0556e+07	1.88535e+07	1.84902e+07	17275031	1.05384e+07	1.01885e+07	9.95551e+06	1.016e+07
Carnitine C16:2 Isomer1	FA	2.12171e+07	2.20457e+07	2.47328e+07	2.47029e+07	2.14589e+07	1.76876e+07	2.06912e+07	2.37841e+07	2.54455e+07	1.41563e+07	2.00394e+07	2.50887e+07	1.96603e+07	2.17223e+07	2.83075e+07	2.23078e+07	2.17783e+07	2.41095e+07	1.86986e+07	1.41537e+07	1.9537e+07	1.51886e+07	1.84743e+07	1.58876e+07	1.87733e+07	1.84429e+07	1.86245e+07
Pelargonidin	Flavonoids	3.98255e+06	2.9425e+06	8.12008e+06	1.66504e+07	8.74521e+06	1.21872e+07	3.13633e+06	7.26927e+06	2.51552e+06	9.85158e+06	1.3313e+07	9.81356e+06	128337912	6.86149e+06	5.37103e+06	4.51684e+07	2.05357e+07	4.23415e+07	3.3781e+07	1.16303e+07	6.46642e+06	2.73951e+07	7.63314e+06	1.80448e+07	9.5546e+06	9.3936e+06	9.56371e+06
(2S,3R,4S,5S,6R)-2-[2-[1-hydroxy-3-(4-hydroxy-3-methoxyphenyl)propan-2-yl]-4-[(E)-3-hydroxyprop-1-enyl]-6-methoxyphenoxy]-6-(hydroxymethyl)oxane-3,4,5-triol	Flavonoids	2.21578e+07	1.92347e+07	1.72802e+07	1.68441e+07	1.45807e+07	1.46691e+07	1.45741e+07	1.43203e+07	1.77492e+07	1.70823e+07	1.3861e+07	1.28241e+07	1.62623e+07	1.50535e+07	1.4048e+07	1.52709e+07	1.65396e+07	1.41881e+07	1.30912e+07	1.28553e+07	1.33966e+07	1.32245e+07	1.68659e+07	1.30696e+07	1.42206e+07	1.39141e+07	1.42455e+07
4',5-Dihydroxy-3',5'-dimethoxyflavone	Flavonoids	4.83952e+06	3.47979e+06	4.65537e+06	8.25677e+06	2.07608e+07	1.32957e+07	8.9229e+06	1.46102e+07	6.78402e+06	3.07968e+06	1.68749e+07	6.00882e+06	6.75614e+06	1.58213e+07	4.4387e+06	9.94733e+06	1.01066e+07	7.19542e+06	7.19626e+06	1.14485e+07	9.88919e+06	1.14327e+07	579699	2.21468e+07	8.31892e+06	8.30818e+06	8.21988e+06
7-O-Methylluteolin	Flavonoids	2.87815e+06	2.82764e+06	6.59124e+06	7.29383e+06	7.63383e+06	8.43562e+06	3.01366e+06	8.09618e+06	3.3513e+06	5.43691e+06	1.30285e+07	4.30555e+06	8.86767e+06	7.13591e+06	3.3163e+06	1.30045e+07	7.17232e+06	9.37318e+06	1.09758e+07	9.07917e+06	6.29398e+06	1.04983e+07	3.4675e+06	1.3694e+07	4.36696e+06	4.29423e+06	4.3031e+06
Isoliquiritigenin	Flavonoids	1.76707e+06	1.54573e+06	2.86956e+06	5.0719e+06	6.08619e+06	5.52413e+06	2.7828e+06	7.00168e+06	4.98024e+06	4.72429e+06	2.55371e+07	2.71281e+06	4.34674e+06	1.14246e+07	2.05197e+06	7.08269e+06	9.22671e+06	3.73431e+06	4.00271e+06	5.09831e+06	4.05668e+06	1.01448e+07	4.16221e+06	1.4432e+07	4.1847e+06	4.13298e+06	4.1848e+06
Xanthohumol	Flavonoids	2.47234e+06	1.88383e+06	3.26228e+06	1.06352e+06	3.63723e+06	3.45582e+06	1.65112e+06	1.93385e+06	2.90714e+06	632211	6.55065e+06	3.31432e+06	2.65008e+06	1.00415e+07	2.01945e+06	4.29444e+06	2.33698e+06	1.10639e+06	7.44429e+06	1.12702e+07	5.09739e+06	6.23642e+06	2.81305e+06	2.28778e+06	3.56751e+06	3.57553e+06	3.56702e+06
6-Hydroxyflavone	Flavonoids	2.1122e+08	1.82476e+08	2.22888e+08	2.02628e+08	1.96985e+08	1.43187e+08	1.28378e+08	1.52175e+08	1.94808e+08	1.88688e+08	1.54669e+08	2.12706e+08	1.99694e+08	1.56256e+08	1.78477e+08	241036962	1.64706e+08	1.68633e+08	1.46306e+08	1.61932e+08	1.76015e+08	1.65643e+08	1.59132e+08	1.62129e+08	1.63383e+08	1.59642e+08	163466748
5-Hydroxyflavone	Flavonoids	2.69163e+08	2.60941e+08	2.83785e+08	2.42854e+08	2.39971e+08	2.47491e+08	2.26854e+08	2.30575e+08	2.24045e+08	2.85639e+08	253345432	2.18949e+08	2.57693e+08	2.26966e+08	2.24015e+08	2.62064e+08	2.21104e+08	2.3633e+08	2.7434e+08	2.61243e+08	2.02608e+08	2.15689e+08	2.53127e+08	2.3413e+08	2.27323e+08	2.29951e+08	2.29933e+08
Naringenin-4'-o-beta-d-glucuronide	Flavonoids	1120278148	1033468510	1159594066	9.46585e+08	1121597571	9.96266e+08	9.31383e+08	1021610855	9.38789e+08	1162075713	1198264557	1213599679	1083190989	1029669982	1130795724	1308720491	9.71371e+08	9.56301e+08	8.39271e+08	9.6094e+08	1002059236	8.72794e+08	8.72753e+08	1002933064	9.80957e+08	9.67937e+08	9.75533e+08
5-Methoxy-6-hydroxyflavone	Flavonoids	2.51339e+07	7.11744e+07	1.26205e+08	1.84922e+08	2.66112e+08	1.99937e+08	6.1288e+07	1.69025e+08	1.18353e+08	8.02925e+07	318643515	2.43728e+08	2.60076e+08	3.5413e+08	1.20933e+08	4.2353e+08	2.04601e+08	3.29398e+08	2.513e+08	9.71177e+07	1.44381e+08	3.08147e+08	1.05207e+08	2.03281e+08	1.03506e+08	101732327	1.01013e+08
kaempferol 3-O-beta-D-galactopyranosyl-7-O-alpha-L-rhamnopyranoside	Flavonoids	2.64297e+08	248555728	2.92897e+08	2.21328e+08	2.58287e+08	2.03183e+08	1.98563e+08	2.52846e+08	2.36196e+08	2.12278e+08	2.30597e+08	2.95176e+08	2.31444e+08	2.36356e+08	2.62115e+08	2.67635e+08	2.19863e+08	2.65181e+08	2.0479e+08	1.87372e+08	2.48369e+08	169145408	1.8417e+08	1.91753e+08	2.12811e+08	210171785	212306376
kaempferol 3-O-beta-D-glucopyranosyl-7-O-alpha-L-rhamnopyranoside	Flavonoids	3.022e+07	3.3387e+07	3.4878e+07	4.04615e+07	4.4932e+07	3.99986e+07	3.14205e+07	4.11895e+07	3.71346e+07	3.97472e+07	4.12548e+07	2.51266e+07	3.36323e+07	3.63165e+07	2.75052e+07	4.15868e+07	4.12447e+07	2.59032e+07	2.981e+07	3.79391e+07	3.09634e+07	4.39619e+07	3.57234e+07	5.42785e+07	3.40513e+07	3.35673e+07	3.40783e+07
Kaempferol-3-Rhamnoside-4''-Rhamnoside-7-Rhamnoside	Flavonoids	5.30973e+07	5.49933e+07	4.67101e+07	5.23554e+07	4.56575e+07	4.45895e+07	4.82145e+07	4.9964e+07	6.39401e+07	4.97231e+07	7.47874e+07	3.99059e+07	5.58265e+07	5.24052e+07	4.65539e+07	5.20392e+07	5.1077e+07	3.99062e+07	4.06727e+07	3.92937e+07	3.86372e+07	4.6899e+07	5.31443e+07	4.61164e+07	4.26884e+07	4.25286e+07	4.28492e+07
luteolin-7-O-[beta-D-glucuronosyl-(1->2)-beta-D-glucuronide]	Flavonoids	7.76958e+07	8.12022e+07	9.36633e+07	1.03747e+08	7.6892e+07	238457323	1.48955e+08	7.30947e+07	1.16082e+08	1.75545e+08	8.9467e+07	100377337	1.05486e+08	1.12752e+08	1.02335e+08	1.40403e+08	9.44999e+07	7.77028e+07	1.53933e+08	1.07159e+08	7.96229e+07	2.0241e+08	1.10838e+08	1.741e+08	1.07641e+08	109008931	9.80276e+07
[6-[2-(3,4-Dihydroxyphenyl)-5,7-dihydroxy-4-oxochromen-3-yl]oxy-3,4,5-trihydroxyoxan-2-yl]methyl acetate	Flavonoids	6.11414e+06	4.39644e+06	3.93186e+06	7685143	1.48258e+07	7.57512e+06	1.13923e+07	1.02869e+07	8.79818e+06	9.38636e+06	2.61636e+07	2.97447e+06	6.58743e+06	1.23674e+07	4.07569e+06	9.20199e+06	9.34999e+06	2.29772e+06	5.24019e+06	7.55708e+06	4.86538e+06	1.47507e+07	7.23565e+06	1.68828e+07	7.58685e+06	7.45174e+06	7.53022e+06
Rutin	Flavonoids	3.2947e+06	1.97075e+06	2.69601e+06	2.27257e+06	8.81744e+06	6.10491e+06	1.26924e+07	1.89867e+06	1.33259e+07	1.71469e+06	1.80805e+07	1.78232e+06	1.85891e+06	2.37903e+06	2.55626e+06	1.76602e+07	1.33363e+07	8.51727e+06	1.06947e+06	8.84685e+06	2.23663e+06	1.25383e+06	1.07285e+07	2.42337e+07	2.65767e+06	3.57976e+06	2.47809e+06
1,2,3-Propanetriol, diacetate	GL	1.60396e+07	1.6252e+07	1.8448e+07	2.43267e+07	2.11835e+07	3.08494e+07	2.66056e+07	1.93592e+07	4.53456e+07	1.97487e+07	2.83722e+07	4.49588e+07	1.13159e+07	1.87171e+07	1.94518e+07	2.94792e+07	1.89185e+07	2.87283e+07	1.94863e+07	4.02844e+07	3.18279e+07	3.14988e+07	2.02363e+07	1.7966e+07	2.28728e+07	2.76304e+07	2.88939e+07
1-Oleoyl-2-palmitoyl-sn-glycero-3-phosphocholine	GP	1.90033e+07	51348.3	29985.2	4.46053e+06	5.56883e+06	5.47469e+06	1.96398e+07	2.99037e+07	2.55644e+07	3.3557e+07	3.33809e+07	2.7701e+07	2.25493e+07	1.81008e+07	9.62038e+06	8.32492e+06	1.13822e+07	1.45519e+07	7.65268e+06	1.54294e+07	2.04338e+07	9.46707e+06	6.52363e+06	1.48956e+07	1.14015e+07	1.20716e+07	1.11351e+07
PA(22:4(7Z,10Z,13Z,16Z)/22:4(7Z,10Z,13Z,16Z))	GP	1.49848e+07	1.52948e+07	9.27209e+06	8.24712e+06	7.83814e+06	5.94133e+06	7.38015e+06	8.86008e+06	9.34464e+06	1.06118e+07	9.52533e+06	1.37257e+07	8.7887e+06	1.66252e+07	1.25057e+07	8.01426e+06	8.7905e+06	6.46752e+06	7.96877e+06	7.74543e+06	6.23536e+06	1.46632e+07	7.5302e+06	8.7772e+06	1.51564e+07	1.47717e+07	1.44968e+07
PA(22:5(7Z,10Z,13Z,16Z,19Z)/22:5(4Z,7Z,10Z,13Z,16Z))	GP	1.31066e+07	1.5743e+07	1.57786e+07	1.45471e+07	1.21457e+07	7.38831e+06	5.25857e+06	4.0636e+06	4.26221e+06	5.25676e+06	5.78224e+06	6.16986e+06	7.96484e+06	9.14959e+06	8.77402e+06	8.6787e+06	1.05526e+07	8.01299e+06	5.23716e+06	4.45118e+06	3.66187e+06	5.73199e+06	4.16657e+06	6.66898e+06	1.22765e+07	1.07981e+07	1.2747e+07
[(2R)-1-octanoyloxy-3-phosphonooxypropan-2-yl] decanoate	GP	1.14452e+07	9.57894e+06	1.07594e+07	1.00553e+07	9.80361e+06	7.47876e+06	1.00344e+07	1.06543e+07	8.89164e+06	7.89432e+06	8.16737e+06	8.7208e+06	8.79108e+06	8.18252e+06	1.12764e+07	9.31499e+06	6.49445e+06	8.64607e+06	5.82055e+06	6.37615e+06	5.04057e+06	4.81413e+06	6.31139e+06	6.5442e+06	7.96305e+06	7.75785e+06	7.97299e+06
1-octadecanoyl-2-(9Z-hexadecenoyl)-glycero-3-phosphoethanolamine	GP	824681	2.13022e+06	765539	1.52274e+06	3.4781e+06	3.01774e+06	4.8719e+06	1.68781e+06	1.34398e+06	5.739e+06	1.66839e+06	239620	2.07424e+06	1.33669e+06	784519	2.18323e+06	2.59534e+06	1.52864e+06	4.12744e+06	6.42989e+06	1.43847e+06	1.42487e+07	9.41011e+06	6.10831e+06	2.54031e+06	2.5208e+06	2.53246e+06
PE-NMe2(14:1(9Z)/14:0)	GP	2901680308	3742564648	3280073550	2663929101	3202825410	3094443434	3735838115	2507509220	2386970849	2360006546	2597486109	2480356263	3241555937	2666742934	3169914259	2378819917	2733356020	2812375764	2393037009	1810951978	2572479189	2364664770	2267530630	2201631568	8.65971e+08	8.51426e+08	8.66902e+08
PE-NMe2(14:1(9Z)/14:1(9Z))	GP	363869902	3.88613e+08	3.62652e+08	3.43553e+08	3.59075e+08	3.61275e+08	3.91094e+08	3.2248e+08	3.44433e+08	3.29702e+08	3.27039e+08	3.25056e+08	3.5666e+08	2.62382e+08	3.83963e+08	3.18014e+08	3.67622e+08	3.28884e+08	3.06752e+08	278561826	3.30267e+08	3.21064e+08	3.13424e+08	3.06126e+08	2.11676e+08	207434820	2.11963e+08
PG(a-13:0/18:2(9Z,11Z))	GP	6.48189e+06	7.89887e+06	6.13129e+06	3.43337e+06	5.51916e+06	4.10161e+06	1.02201e+07	8.06318e+06	6.31484e+06	5.74235e+06	6.16102e+06	5.04607e+06	3.97386e+06	3.83776e+06	4.57789e+06	4.909e+06	7.24168e+06	5.09942e+06	6.3603e+06	1.03802e+06	4.63768e+06	2.24189e+06	4.27223e+06	1.71155e+06	959761	1.03752e+06	1.00382e+06
[3-hexadecanoyloxy-2-[(9Z,12Z,15Z)-octadeca-9,12,15-trienoyl]oxypropyl] 2-(trimethylazaniumyl)ethyl phosphate	GP	5.04849e+06	4.55826e+06	22838.6	11287.7	35796.6	40871.8	3.37996e+06	8.80753e+06	8.36726e+06	1.1985e+07	1.22317e+07	1.00837e+07	7980654	5.13692e+06	2.70421e+06	2.68297e+06	3.39905e+06	3.41948e+06	2.19619e+06	3.3541e+06	4.91511e+06	2.86127e+06	1.87846e+06	5.14424e+06	5.11237e+06	5.07903e+06	4.81849e+06
2-Pyrimidineacetic acid	Heterocyclic compounds	2.58951e+06	2.5555e+06	1.21704e+06	2.24205e+06	7.08517e+06	4.18154e+06	3.96491e+06	2.94474e+06	4.89877e+06	5.14403e+06	2.52581e+06	3.01565e+06	4.24065e+06	5.16699e+06	5.78948e+06	8.10582e+06	9.8303e+06	6.14993e+06	7.95742e+06	8.76894e+06	4.59931e+06	1.02038e+07	2.73188e+06	5118624	5.94063e+06	8.78104e+06	8.42073e+06
5-Hydroxypiperazic acid	Heterocyclic compounds	1.07757e+07	4.45601e+06	426948	1.59651e+06	9.86031e+06	8.31141e+06	1.00935e+07	8.09215e+06	4.14077e+06	2.83278e+07	5.79026e+06	8.95347e+06	3.51184e+07	9.93756e+06	940852	2.88266e+07	1.09423e+07	1.15836e+07	1.65263e+07	1.88948e+07	2.35739e+07	3.89661e+06	2.60101e+07	3.11825e+07	1.45165e+07	1.35279e+07	1.27398e+07
7-Nitroindazole	Heterocyclic compounds	5.36872e+08	5.61079e+08	4.32089e+08	4.04149e+08	5.38705e+08	5.00438e+08	4.9729e+08	3.90172e+08	485812050	5.08948e+08	4.3923e+08	4.24074e+08	4.11822e+08	433500408	448130702	5.10828e+08	3.46694e+08	3.8332e+08	3.08307e+08	4.0122e+08	3.3628e+08	2.84572e+08	3.26248e+08	4.51419e+08	3.68644e+08	3.59926e+08	366743774
2-(4-Pyridyl)-4-methylthiazole-5-carboxylic acid	Heterocyclic compounds	1.80399e+07	1.65167e+07	1.691e+07	1.68017e+07	1.63875e+07	1.27048e+07	1.38599e+07	1.63681e+07	1.72313e+07	1.30746e+07	1.53779e+07	1.64212e+07	1.34697e+07	1.46864e+07	1.81984e+07	1.41065e+07	1.54595e+07	1.56423e+07	1.20171e+07	1.10722e+07	1.24342e+07	1.10498e+07	1.27704e+07	1.29736e+07	1.63542e+07	1.59481e+07	1.63915e+07
2-Acetylfuran	Heterocyclic compounds	4.51573e+07	4.38901e+07	1.61539e+07	3.68847e+07	1.64665e+08	3.8647e+08	2.2509e+08	5.99528e+07	8.35167e+07	7.84851e+07	1.84983e+06	5.27585e+07	6.40396e+07	9.78997e+07	1.06442e+07	1.03039e+08	8.63442e+07	1.3524e+08	1.33819e+08	1.19325e+08	8.92453e+07	6.86171e+07	1.31469e+08	1.74427e+08	2.20695e+07	4.17508e+07	3.82996e+07
Maltol	Heterocyclic compounds	1.34754e+07	1.56419e+07	5.48266e+06	3.00753e+07	1.91825e+07	7.60158e+06	1.64876e+07	3.43773e+07	1.83792e+07	2.08097e+07	1.44309e+07	2.16822e+07	3.42586e+07	3.69442e+07	3.44966e+07	4.63669e+07	3.98125e+07	2.01997e+07	2.65791e+07	2.4575e+07	2.08829e+07	5.88542e+07	2.68552e+07	2.50818e+07	2.3609e+07	2.78059e+07	2.58737e+07
Thiolutin	Heterocyclic compounds	2.89775e+07	2.71262e+07	3.05326e+07	2.55548e+07	3.04944e+07	2.69236e+07	2.59272e+07	2.80318e+07	2.49354e+07	3.05318e+07	3.01224e+07	3.02836e+07	1.93516e+07	2.6732e+07	3.00902e+07	3.42811e+07	2.61617e+07	2.69028e+07	2.18586e+07	2.26262e+07	2.55467e+07	2.29101e+07	2.31693e+07	2.86986e+07	2.95759e+07	2.9621e+07	2.89541e+07
1-cyclopentyl-3-methyl-1H-pyrazol-5-amine	Heterocyclic compounds	7.20465e+07	1.02161e+08	8.49071e+07	6.17336e+07	8.78889e+07	9.24766e+07	9.35149e+07	7.54726e+07	5.99416e+07	6.60236e+07	5.13188e+07	4.3724e+07	7.03468e+07	1.08728e+08	8.06483e+07	4.58211e+07	6.47793e+07	9.19829e+07	6.39702e+07	3.89388e+07	5.72638e+07	6.17805e+07	4.58685e+07	4.92323e+07	1.82231e+06	1.77487e+06	1.8095e+06
1-ethyl-1H-tetrazol-5-amine	Heterocyclic compounds	2.71987e+06	3.55718e+06	1.87623e+06	3.50843e+06	5.65142e+06	7.07861e+06	5.14779e+06	8.66098e+06	1.53991e+06	6.38989e+06	4.07778e+06	3.25702e+06	4.75633e+06	5.96689e+06	368384	4.27785e+06	1.34525e+07	7.50028e+06	6.8576e+06	9.22454e+06	9.72425e+06	6.41433e+06	2.35718e+06	2.49005e+07	1.10769e+07	8.11796e+06	1.2209e+07
2-Ethyl-4-methylthiazole	Heterocyclic compounds	3.80957e+08	2.22769e+08	2.50614e+08	5.11703e+08	2.59156e+08	4.48269e+08	2.67703e+08	4.44028e+08	5.02213e+08	3.35437e+08	3.7669e+08	2.82746e+08	4.3897e+08	4.20066e+08	525550206	4.49197e+08	2.44897e+08	2.17345e+08	3.83477e+08	4.06316e+08	2.0144e+08	4.68458e+08	4.80273e+08	2.33334e+08	4.55829e+08	4.54528e+08	4.47143e+08
3-Ketocarbofuran	Heterocyclic compounds	5.01176e+08	5.17197e+08	5.73633e+08	4.43074e+08	5.5532e+08	4.42303e+08	4.19352e+08	4.00797e+08	4.64412e+08	4.46402e+08	3.8855e+08	592009295	4.73375e+08	3.67974e+08	5.34889e+08	5.91738e+08	396582695	5.30046e+08	3.68652e+08	4.11332e+08	4.21819e+08	2.34115e+08	3.37279e+08	4.49425e+08	4.0087e+08	4.01155e+08	3.95466e+08
4-(Hydroxymethyl)pyrimidine	Heterocyclic compounds	5.26688e+06	6.4483e+06	5.11743e+06	6.22864e+06	1.07169e+07	1.7975e+07	6.55786e+06	6.50812e+06	6.20773e+06	7.31823e+06	1.49269e+07	1.0422e+07	3.03663e+07	3.90774e+06	1.40967e+07	1.40445e+07	1.08651e+07	1.77089e+07	9.04296e+06	6.27394e+06	9.68807e+06	3.12744e+06	1.23885e+07	4.89577e+06	9.02315e+06	1.00325e+07	9.57109e+06
Picrotin	Heterocyclic compounds	1.44359e+07	1.78969e+07	1.99789e+07	1.99561e+07	1.35422e+07	1.286e+07	1.38377e+07	1.22835e+07	1.87393e+07	4.0979e+06	8.82584e+06	1.97208e+07	1.47799e+07	1.07641e+07	1.86469e+07	1.25435e+07	1.53064e+07	2.00016e+07	1.74114e+07	7.80064e+06	1.39903e+07	9.94942e+06	1.30149e+07	9.53668e+06	1.39325e+07	1.38176e+07	1.36666e+07
3-(3-methylbut-2-en-1-yl)-3H-purin-6-amine	Heterocyclic compounds	2.00015e+06	4.19196e+06	8.13435e+06	7.24612e+06	8.04519e+06	2.03841e+07	3.65385e+06	3.6209e+06	1.45434e+06	926952	5.76313e+06	5.47642e+06	4.61048e+06	3.4715e+06	433074	9.42219e+06	3.90608e+06	2.2236e+06	1.9005e+07	1.96594e+07	1.93134e+07	7.41261e+06	3.42176e+06	9.08282e+06	6.94446e+06	7.015e+06	6.79152e+06
2,4,6-Triethyl-1,3,5-oxadithiane	Heterocyclic compounds	7.30176e+06	8.08789e+06	7.80165e+06	8.63981e+06	5.43446e+06	8.51814e+06	1.0185e+07	6.34663e+06	4.95597e+06	6.60697e+06	7.51505e+06	6.21667e+06	465346	7.10621e+06	4.85653e+06	1.08705e+07	1.34822e+07	1.67599e+07	6.3027e+06	1.77095e+07	3.0163e+07	1.34179e+07	8.64732e+06	9.5635e+06	1.10256e+07	1.12867e+07	1.14694e+07
Isorhoifolin	Heterocyclic compounds	7.72124e+07	7.44401e+07	9.3942e+07	7.34965e+07	7.77176e+07	6.04335e+07	6.14414e+07	7.60484e+07	7.25166e+07	6.41731e+07	6.94911e+07	9.38021e+07	7.44208e+07	7.53945e+07	7.77748e+07	7.36758e+07	6.80833e+07	8.54177e+07	6.87217e+07	5.47476e+07	7.02194e+07	4.90502e+07	5.74767e+07	6.05578e+07	6.61171e+07	6.47241e+07	6.62272e+07
3-Hydroxy-alpha-methyl-DL-tyrosine	Heterocyclic compounds	6.60531e+06	3.02497e+06	4.24109e+06	9.05213e+06	1.10866e+07	1.14474e+07	9.87454e+06	5.03974e+06	7.65346e+06	1.17705e+07	9.38716e+06	5.67667e+06	9985197	8.45992e+06	1.23519e+07	1.05622e+07	8.80852e+06	5.42544e+06	5.77094e+06	6.86216e+06	3.85805e+06	1.13636e+07	6.55873e+06	6.7871e+06	7.08596e+06	7.8757e+06	7.35446e+06
Oxyresveratrol	Heterocyclic compounds	2.81429e+06	3.56931e+06	3.50664e+06	5.67717e+06	9.48015e+06	5.56221e+06	5.986e+06	7.93857e+06	2.77424e+06	6.63882e+06	6.11326e+06	5.59661e+06	5.82774e+06	5.11543e+06	5.82656e+06	6.27053e+06	5.98244e+06	8.08778e+06	5.86956e+06	5.01798e+06	4.40194e+06	4.49611e+06	9.46241e+06	6.64059e+06	5.29963e+06	5.72315e+06	5.6616e+06
1,2-Epoxybutane	Heterocyclic compounds	3.24634e+06	7.22739e+06	5.62889e+06	9.48789e+06	9.22464e+06	3.65719e+06	6.27228e+06	4.11778e+06	9869904	5.24583e+06	4.12644e+06	2.91122e+06	5.39385e+06	8.12763e+06	1.71185e+06	1.36414e+06	2.20796e+06	1.85221e+06	2.07186e+06	1.31009e+06	1.47544e+06	855954	1.03016e+06	1.11079e+06	3.39496e+06	3.24304e+06	3.28474e+06
1-methyl-3-[(E)-(4-oxo-3-prop-2-enyl-1,3-thiazolidin-2-ylidene)amino]thiourea	Heterocyclic compounds	3.13622e+07	3.30403e+07	2.97052e+07	2.85598e+07	2.69409e+07	3.04857e+07	2.69953e+07	2.63657e+07	2.44301e+07	3.04509e+07	3.03823e+07	2.63848e+07	3.12486e+07	2.65459e+07	2.62521e+07	3.07431e+07	2.8992e+07	3.15928e+07	3.56319e+07	3.43825e+07	2.59946e+07	2.64749e+07	3.29738e+07	2.79737e+07	2.70676e+07	2.72383e+07	2.76168e+07
2-N-Dodecyltetrahydrothiophene	Heterocyclic compounds	4.02131e+08	5.67164e+08	4.34971e+08	2.48908e+08	4.02257e+08	3.73195e+08	5.34492e+08	3.61611e+08	3.09432e+08	3.04142e+08	3.22507e+08	2.28419e+08	4.01995e+08	8.37854e+08	3.43003e+08	2.38767e+08	3.11511e+08	4.35173e+08	7.20733e+08	1.44935e+08	2.74931e+08	2.89355e+08	256514573	314485540	1.07633e+07	1.07751e+07	1.0572e+07
Matairesinol	Lignans and Coumarins	732847	4.16742e+06	1.55485e+06	6.53869e+06	1.47077e+07	1.92799e+07	7.12656e+06	5.9167e+06	5.41256e+06	4.92563e+06	2.5821e+07	4.73495e+06	9.85456e+06	2.71778e+07	4.41699e+06	2.50427e+07	9.79096e+06	1.56802e+07	1.84915e+07	1.12562e+07	5.08362e+06	1.75547e+07	1.00702e+07	3.48433e+07	7.87152e+06	7.40968e+06	7.82413e+06
5,7-Dihydroxy-4-methylcoumarin	Lignans and Coumarins	5.69886e+07	5.63645e+07	3.36975e+07	4.70867e+07	5.78009e+07	7.57189e+07	6.07077e+07	4.32666e+07	4.44289e+07	6.19516e+07	7.60913e+07	2.26957e+07	4.67777e+07	4.90767e+07	2.84985e+07	4.82993e+07	5.68229e+07	5.08389e+07	6.85634e+07	4.6618e+07	3.9591e+07	1.32303e+08	7.84739e+07	1.05899e+08	6.67188e+07	6.27963e+07	6.24942e+07
Daphnin	Lignans and Coumarins	1.57938e+07	1.58451e+07	2.57694e+07	1.91279e+07	1.75731e+07	1.26622e+07	1.36672e+07	1.38342e+07	1.7651e+07	1.00856e+07	1.02489e+07	3.25057e+06	1.50833e+07	1.07006e+06	2.23351e+07	1.70892e+07	1.63378e+07	2.14574e+07	1.51419e+07	1.13733e+07	2.04682e+07	2.58562e+06	1.15891e+07	1.3215e+07	1.3034e+07	1.29865e+07	1.28911e+07
Daphnoretin	Lignans and Coumarins	5.72364e+07	5.21116e+07	6.57567e+07	5.16258e+07	4.91406e+07	3.83964e+07	4.27759e+07	5.45684e+07	4.62751e+07	3.14283e+07	5.35363e+07	7.423e+07	3.67435e+07	4.19833e+07	5.37947e+07	5.32143e+07	4.00927e+07	4.70441e+07	4.54319e+07	4.89047e+07	3.74619e+07	4.08629e+07	2.64759e+07	3.42052e+07	3.59636e+07	3.52224e+07	3.42422e+07
Dicumarol	Lignans and Coumarins	1.43887e+07	1.09476e+07	1.2695e+07	1.03451e+07	8.99206e+06	1.48571e+07	1.06593e+07	1.23675e+07	1.09894e+07	1.60501e+07	1.50384e+07	5.90626e+06	1.37853e+07	1.35453e+07	1.0323e+07	1.3704e+07	9.89117e+06	6.69968e+06	5.3757e+06	9.72739e+06	3.09202e+06	1.05149e+07	1.00514e+07	1.35453e+07	9.65704e+06	9.05464e+06	9.77663e+06
Isobergapten	Lignans and Coumarins	1.47178e+07	1.1507e+07	1.77189e+07	1.40109e+07	9.63609e+06	9.76629e+06	1.21367e+07	1.01431e+07	1.81219e+07	1.21084e+07	9.67373e+06	1.52535e+07	1.00725e+07	8.99795e+06	1.7866e+07	9.74408e+06	1.38495e+07	1.03439e+07	1.12207e+07	6.07617e+06	8.78265e+06	7.88755e+06	8.21811e+06	8.22042e+06	1.04165e+07	1.02473e+07	1.00739e+07
13-HOTE	Lipids	9.70421e+07	138458050	8.80114e+07	4.33683e+07	7.17449e+07	6.62864e+07	1.06418e+08	6.65064e+07	5.7243e+07	5.19622e+07	6.37413e+07	4.31595e+07	8.32784e+07	2.3168e+08	6.1373e+07	2.4981e+07	5.20791e+07	8.26119e+07	6.82642e+07	2.75441e+07	3.82749e+07	5.04541e+07	4.66926e+07	3.26909e+07	1.03674e+07	1.00381e+07	1.01857e+07
FFA(22:7)	Lipids	4.49894e+07	7.31272e+07	5.18872e+07	3.3833e+07	4.42969e+07	4.33073e+07	5.15522e+07	4.25399e+07	3.6583e+07	3.50268e+07	3.43873e+07	2.72654e+07	4.40438e+07	9.6429e+07	4.27917e+07	1.54582e+07	3.5762e+07	5.32916e+07	4.21455e+07	1.97722e+07	2.1883e+07	3.49156e+07	2.97515e+07	3.33733e+07	6.06901e+06	6.30345e+06	6.18158e+06
Phytosphingosine	Lipids	2.60724e+07	2.70311e+07	2.93894e+07	2.20606e+07	2.18764e+07	1.93202e+07	2.01964e+07	2.50806e+07	2.59828e+07	2.02221e+07	2.58854e+07	2.2069e+07	2.38663e+07	1.85078e+07	1.95834e+07	2.4594e+07	2.87033e+07	2.457e+07	1.88967e+07	1.89995e+07	1.69418e+07	2.15773e+07	3.52666e+07	2.73671e+07	5.49609e+07	5.44013e+07	5.43783e+07
12,13-DiHOME(1-)	Lipids	7.58161e+07	1.11614e+08	6.17707e+07	2.87461e+07	5.58888e+07	4.76767e+07	7.52516e+07	5.14252e+07	4.69662e+07	3.92669e+07	5.48677e+07	2.92243e+07	6.06592e+07	1.7891e+08	3.94753e+07	3.65384e+07	3.87404e+07	6.09333e+07	5.09281e+07	2.07336e+07	3.38043e+07	36535974	4.43255e+07	4.48939e+07	9.18122e+06	8.88965e+06	9.02036e+06
(9Z,12Z)-octadeca-9,12-dienal	Lipids	4.78072e+07	6.12715e+07	5.13004e+07	43782629	4.47761e+07	4.80105e+07	5.52939e+07	3.91026e+07	3.61166e+07	3.71794e+07	4.31136e+07	2.76261e+07	4.28659e+07	1.25448e+08	3.81295e+07	3.97002e+07	3.39001e+07	4.70147e+07	4.13826e+07	2.26162e+07	2.91957e+07	3.60425e+07	2.49323e+07	3.69862e+07	4.28546e+06	4.29342e+06	4.38122e+06
Cytidine-5'-monophosphate	Nucleotides and derivatives	3.97969e+06	3.54138e+06	4.90713e+06	2.23902e+06	4.05145e+06	6.42762e+07	2.63838e+07	2.96024e+06	2.24601e+06	5.98146e+07	4.4681e+06	3.25517e+06	4.38101e+07	2.63187e+07	2.67006e+06	6.30537e+06	2.58291e+06	4.51157e+06	1.97643e+06	5.35434e+07	1.23531e+07	8.95684e+07	5.73554e+07	6.69932e+07	3.08592e+06	3.26183e+06	3.11073e+06
Hypoxanthine	Nucleotides and derivatives	1.20705e+08	1.28879e+08	1.05364e+08	1.09686e+08	1.08679e+08	1.44584e+08	1.31884e+08	1.08267e+08	1.05566e+08	1.05162e+08	1.30654e+08	7.65777e+07	1.03412e+08	9.05632e+07	8.03193e+07	1.31603e+08	1.02669e+08	7.97411e+07	1.26487e+08	1.32061e+08	8.09039e+07	1.07748e+08	1.11045e+08	1.11588e+08	9.99182e+07	1.0149e+08	9.9833e+07
Purine	Nucleotides and derivatives	1.44204e+08	1.47913e+08	1.35448e+08	1.44228e+08	1.32678e+08	1.30953e+08	1.28614e+08	1.49499e+08	1.44996e+08	1.40301e+08	1.31936e+08	143379985	1.41034e+08	1.29591e+08	155566575	1.54816e+08	1.47788e+08	1.56222e+08	1.38608e+08	1.21989e+08	1.26359e+08	125619499	1.31173e+08	1.26081e+08	1.4186e+08	1.40793e+08	1.41525e+08
Isoguanine	Nucleotides and derivatives	2.43606e+07	2.06101e+07	2.37164e+07	2.16524e+07	2.27393e+07	1.62134e+07	1.7504e+07	1.74201e+07	2.22019e+07	2.32784e+07	1.84522e+07	2.69744e+07	2.40285e+07	1.9404e+07	1.91138e+07	2.46436e+07	2.43496e+07	1.70929e+07	1.52033e+07	1.82823e+07	1.73645e+07	1.93826e+07	1.97393e+07	1.73911e+07	1.87902e+07	1.85153e+07	1.83042e+07
Guanosine	Nucleotides and derivatives	3.06145e+07	3.10798e+07	5.28448e+07	3.68934e+07	3.38094e+07	5.36397e+07	3.70316e+07	3.51701e+07	2.42117e+07	4.01319e+07	4.52663e+07	3.96806e+07	5.06138e+07	3.94352e+07	2.53958e+07	5.15144e+07	3.81989e+07	4.08461e+07	5.89513e+07	6.13056e+07	6.99026e+07	2.84966e+07	3.08601e+07	5.97605e+07	3.71727e+07	3.76264e+07	3.68997e+07
Inosine	Nucleotides and derivatives	1.56319e+07	1.62265e+07	1.45557e+07	1.72029e+07	1.54784e+07	1.77332e+07	2.0311e+07	1.47093e+07	1.55685e+07	1.37905e+07	1.77802e+07	1.12268e+07	1.22772e+07	1.26021e+07	1.10357e+07	1.61848e+07	1.30501e+07	9.76113e+06	1.61463e+07	2.08481e+07	1.09971e+07	1.49507e+07	1.59102e+07	1.38738e+07	1.36229e+07	1.37988e+07	1.35112e+07
Thioguanine	Nucleotides and derivatives	8.67842e+07	4.97052e+07	5.59439e+07	1.11206e+08	102298058	1.14868e+08	7.27271e+07	9.78125e+07	9.93198e+07	1.08327e+08	9.70411e+07	1.09524e+08	5.24975e+07	9.80952e+07	1.01064e+08	1.10746e+08	5.29161e+07	8.84898e+07	1.19788e+08	7.834e+07	1.11037e+08	7.60905e+07	7.92717e+07	1.1114e+08	6.52416e+07	6.61209e+07	6.92417e+07
N7-Methylguanosine	Nucleotides and derivatives	620254	695288	33866.4	1.52346e+06	1.68332e+06	2.28051e+06	2.37939e+06	2.01032e+06	1.29086e+06	2.77654e+06	2.60299e+06	1.8819e+06	2.7498e+06	3.05132e+06	3.20807e+06	3.17855e+06	1.94622e+06	1.63647e+06	1.61139e+06	2.4455e+06	2.99401e+06	1.70028e+06	3.43531e+06	3.469e+06	1.33122e+06	1.47225e+06	1.37853e+06
Cyclocreatine	Nucleotides and derivatives	3.95189e+07	3.95526e+07	3.95583e+07	4.05006e+07	4.02215e+07	3.82325e+07	3.71883e+07	3.61836e+07	3.77045e+07	3.54889e+07	3.7369e+07	3.55295e+07	3.82178e+07	3.73654e+07	4.10009e+07	4.25161e+07	3.97293e+07	3.40179e+07	3.25771e+07	2.97526e+07	3.06845e+07	3.59997e+07	3.96604e+07	4.16692e+07	3.22907e+07	3.18887e+07	3.19215e+07
Guanosine tetraphosphate adenosine	Nucleotides and derivatives	1.23272e+07	1.24861e+07	9.35913e+06	1.03718e+07	1.08649e+07	1.14204e+07	1.08959e+07	9.49756e+06	1.27619e+07	1.0695e+07	9.88947e+06	9.72853e+06	8.89092e+06	9.06319e+06	1.21614e+07	8.76389e+06	7.62449e+06	7.66889e+06	7.33347e+06	8.6572e+06	7.72451e+06	6.77986e+06	8.12159e+06	7.90392e+06	1.13697e+07	1.14093e+07	1.10018e+07
3',5'-Cyclic dAMP	Nucleotides and derivatives	1.92636e+07	1.63517e+07	2.43538e+07	2.13317e+07	1.82768e+07	1.21093e+07	1.60114e+07	1.66167e+07	1.45508e+07	1.3233e+07	1.24384e+07	1.85724e+07	1.8824e+07	1.42814e+07	1.99544e+07	1.72607e+07	1.42014e+07	1.67959e+07	1.28126e+07	1.13225e+07	1.19955e+07	1.1194e+07	1.15304e+07	1.17433e+07	1.10874e+07	1.08758e+07	1.089e+07
Allopurinol riboside	Nucleotides and derivatives	1418480664	1455210857	1169669511	1122988688	1385004388	1336936327	1332181989	1018196566	1262595429	1304570504	1127835457	1177131955	1128357471	1084330946	1222970904	1382047408	905405264	9.68269e+08	8.17316e+08	1062862633	9.00378e+08	7.76126e+08	8.66491e+08	1199786119	9.82868e+08	9.68452e+08	9.83696e+08
dTDP-3,4-didehydro-2,6-dideoxy-alpha-D-glucose	Nucleotides and derivatives	1.16955e+06	536139	609056	806388	1.2091e+06	868429	1.49003e+06	1.98762e+06	1.24647e+06	2.29683e+06	3.45913e+06	1.705e+06	4.06535e+06	4.71587e+06	3.12194e+06	7.12807e+06	3.06883e+06	2.49368e+06	4.26205e+06	6.11814e+06	3.32167e+06	5.23467e+06	5.23533e+06	6.69892e+06	3.05532e+06	3.09564e+06	3.0401e+06
dTDP-3-amino-2,3,6-trideoxy-D-threo-hexopyranos-4-ulose	Nucleotides and derivatives	1.30995e+07	1.04547e+07	9.53926e+06	7.2577e+06	1.20989e+07	9.93078e+06	9.89472e+06	9.23299e+06	9.72231e+06	1.29889e+07	1.07838e+07	9.47138e+06	8.41877e+06	8.02259e+06	9.11493e+06	9.058e+06	4.78052e+06	4.94465e+06	4.39292e+06	5.7008e+06	6.08876e+06	5.90036e+06	3.7998e+06	6.10646e+06	7.73652e+06	7.30928e+06	7.14212e+06
dTDP-3-amino-3,4,6-trideoxy-alpha-D-glucose	Nucleotides and derivatives	2.31059e+07	1.80744e+07	1.53089e+07	2.03494e+07	2.30249e+07	2.33277e+07	1.70252e+07	1.78158e+07	1.86598e+07	2.8498e+07	1.9057e+07	1.45713e+07	2.52453e+07	2.04189e+07	1.48691e+07	2.39349e+07	1.8088e+07	1.46038e+07	1.79101e+07	2.32572e+07	1.77524e+07	2.46793e+07	2.78076e+07	2.90005e+07	1.92392e+07	1.87164e+07	1.92871e+07
UDP-2-deoxyglucose	Nucleotides and derivatives	9.60134e+06	9.65613e+06	6.71345e+06	8.14306e+06	1.13914e+07	1.09409e+07	1.16376e+07	1.25131e+07	1.32589e+07	1.34571e+07	1.3425e+07	8.65521e+06	1.24312e+07	1.21011e+07	1.03319e+07	1.21506e+07	1.00642e+07	7.1958e+06	7.05618e+06	8.69011e+06	6.24665e+06	9.26738e+06	1.20107e+07	7.91198e+06	6.91623e+06	7.54778e+06	7.17417e+06
3-Furoic acid	Organic acids	186239665	2.28305e+08	7.15142e+07	2.78035e+08	1.70265e+08	3.56867e+08	1.91812e+08	150083211	1.04869e+08	3.4944e+08	3.33882e+08	4.22341e+07	2.63397e+08	2.05086e+08	5.29633e+07	2.45354e+08	1.26657e+08	7.39792e+07	1.71554e+08	385395157	1.20864e+08	4.1559e+08	3.37648e+08	419902951	2.09504e+08	2.09829e+08	2.08218e+08
Succinic acid semialdehyde	Organic acids	9.28775e+07	1.23538e+08	4.3716e+07	3.0083e+08	9.62881e+07	6.47726e+07	146354346	9.02241e+07	9.08047e+07	1.27979e+08	4.93724e+07	5.16009e+07	9.60663e+07	7.46137e+07	4.5093e+07	1.43338e+07	2.40006e+07	2.74018e+07	2.78071e+07	1.31827e+07	1.63149e+07	2.1805e+07	1.32308e+07	2.07209e+07	6.12509e+07	5.94071e+07	4.38006e+07
2-Propylglutaric acid	Organic acids	3.29105e+07	3.47211e+07	3.07814e+07	2.82697e+07	2.57164e+07	1.6723e+07	3.44497e+07	2.29172e+07	3.10211e+07	2.51189e+07	1.99266e+07	5.18512e+07	2.44482e+07	1.91837e+07	4.03514e+07	2.61614e+07	2.57182e+07	2.45032e+07	2.28982e+07	1.9802e+07	4.28221e+07	1.81357e+07	1.58781e+07	2.14637e+07	2.48887e+07	2.43939e+07	2.49225e+07
2-Aminoisobutyric acid	Organic acids	5.49059e+06	7.64969e+06	1.65973e+07	6.19204e+06	6.5109e+06	2.69576e+07	9.09626e+06	5.48209e+06	4.75396e+06	6.88328e+06	1.08857e+07	1.33121e+07	6.57981e+06	2.93006e+07	297456	217150	232759	389485	486340	205711	1.23949e+07	3.81145e+06	6.76494e+06	283723	4.9002e+06	4.94705e+06	4.90517e+06
2-Hydroxyglutarate	Organic acids	1.45534e+07	1.42091e+07	9.77981e+06	8.25582e+06	7.07179e+06	9.7455e+06	7.45009e+06	1.6379e+07	1.97341e+07	2.14338e+07	2.33849e+07	1.67915e+07	1.5755e+07	1.50502e+07	1.89268e+07	1.94899e+07	2.29236e+07	2.13966e+07	2.028e+07	12836398	6.92714e+06	1.55301e+07	1.62298e+07	1.57849e+07	9.7817e+06	9.9638e+06	1.00035e+07
Picolinic acid	Organic acids	1.36431e+07	1.66768e+07	6.8734e+06	1.19096e+07	1.33689e+07	9.28732e+06	1.35222e+07	1.72265e+07	8.09876e+06	8.32422e+06	2.68907e+07	1.14688e+07	2.41838e+07	1.41228e+07	7.08429e+06	1.29095e+07	2.22685e+07	3.77071e+07	2.15087e+07	2.49851e+07	2.95414e+07	1.5883e+07	1.37964e+07	1.42171e+07	1.14205e+07	1.0955e+07	1.11508e+07
Pyruvic acid	Organic acids	5.96879e+07	5.78723e+07	5.40286e+07	4.90056e+07	6.11039e+07	6.51614e+07	6.78997e+07	4.75263e+07	5.5545e+07	6.30343e+07	5.01903e+07	2.42515e+07	4.01289e+07	2.85239e+07	2.33759e+07	5.22928e+07	5.53872e+07	2.94304e+07	5.50644e+07	7.31263e+07	3.71921e+07	8.17327e+07	66268394	7.17876e+07	4.23554e+07	4.23946e+07	4.2208e+07
4-Hydroxy-2-oxoglutaric acid	Organic acids	1.90079e+07	1.76929e+07	1.8303e+07	1.34986e+07	1.58684e+07	1.47259e+07	1.6662e+07	1.71043e+07	1.99251e+07	9.33873e+06	1.65685e+07	1.75133e+07	1.50916e+07	1.46345e+07	1.9512e+07	1.56863e+07	1.54818e+07	1.77209e+07	1.47493e+07	8.78585e+06	1.35267e+07	1.14101e+07	1.3158e+07	12605403	1.46677e+07	1.45824e+07	1.44594e+07
4-Oxopentanoate	Organic acids	9.97584e+06	8.47509e+06	7.30492e+06	1.36118e+07	3.98834e+07	8.4339e+06	9.22385e+06	6.04743e+06	8.02743e+06	9.5836e+06	1.13879e+07	8.46865e+06	8.70803e+06	8.7758e+06	7.31883e+06	1.42342e+07	1.40758e+07	1.70469e+07	8.69719e+06	9.24497e+06	9.25991e+06	9.38265e+06	8.0984e+06	1.24897e+07	8.7054e+06	8.43498e+06	8.96538e+06
DL-2-Aminooctanoic acid	Organic acids	5.12326e+07	5.04653e+07	5.82941e+07	4.93228e+07	4.2071e+07	2.53061e+07	3.99309e+07	4.0716e+07	4.84212e+07	3.19659e+07	2.93438e+07	5.50784e+07	3.04378e+07	4.41254e+07	5.21675e+07	4.95269e+07	3.75766e+07	6.86028e+07	5.38079e+07	2.30007e+07	4.32638e+07	2.86265e+07	3.45836e+07	2.67415e+07	3.08588e+07	3.18567e+07	2.98386e+07
Shikimic acid	Organic acids	8.36954e+06	1.0358e+07	7.27761e+06	7.79878e+06	1.23358e+07	8.65757e+06	1.26401e+07	1.44574e+07	1.10162e+07	1.14341e+07	1.70298e+07	1.09558e+07	9.53205e+06	1.04439e+07	1.29005e+07	6.91894e+06	5.26896e+06	5730250	5.57678e+06	6.78613e+06	5.35526e+06	6.53647e+06	5.2904e+06	5.69044e+06	8.56547e+06	8.0426e+06	7.80118e+06
Valeric acid	Organic acids	8.78268e+07	8.89302e+07	8.29485e+07	8.43069e+07	9.20799e+07	9.4782e+07	9.30931e+07	8.95101e+07	8.00993e+07	1.00501e+08	1.26522e+08	7.35579e+07	8.70907e+07	9.31836e+07	7.21696e+07	1.02179e+08	7.59131e+07	5.89988e+07	5.98381e+07	7.72705e+07	6.43302e+07	8.12891e+07	7.02799e+07	9.29975e+07	7.64363e+07	7.65801e+07	7.46381e+07
alpha-Ketoisovaleric acid	Organic acids	2.3883e+07	2.66018e+07	2.1826e+07	8.8833e+06	1.66647e+07	2.11306e+07	1.64935e+07	6.92608e+06	6.69723e+06	1.27247e+07	9.81322e+06	6.7695e+06	9.60334e+06	7.73598e+06	8.86351e+06	1.01993e+07	1.54829e+07	1.08684e+07	1.01777e+07	8.78131e+06	2.22317e+07	1.14627e+07	9.57576e+06	1.05947e+07	1.20455e+07	1.19412e+07	1.171e+07
D-Malic acid	Organic acids	1333931060	1317844221	8.47763e+08	1088737846	1199143466	672905752	1523424451	1058305847	1003639901	6.19739e+08	8.46153e+08	6.55184e+08	6.7805e+08	7.4848e+08	6.33388e+08	8.55113e+08	1355592614	1085492247	1035260306	7.59905e+08	1180636841	1192013481	8.18366e+08	9.56138e+08	9.10452e+08	9.16444e+08	9.14429e+08
Thiodiglycolic acid	Organic acids	2.44786e+07	2.15922e+07	2.0352e+07	2.4472e+07	1.97937e+07	1.85216e+07	7.33974e+06	1.20475e+07	2.14418e+07	1.23452e+07	7.55981e+06	20026173	1.45266e+07	1.57089e+07	3.3421e+07	2.26652e+07	1.67446e+07	1.02549e+07	1.49681e+07	2.13825e+07	8.28401e+06	1.5565e+07	1.54953e+07	1.35753e+07	1.5133e+07	1.49026e+07	1.51218e+07
4-Hydroxycyclohexylcarboxylic acid	Organic acids	3.88393e+07	3.9469e+07	3.76694e+07	3.6977e+07	4.04594e+07	4.37868e+07	4.17324e+07	4.25485e+07	3.59579e+07	4.69987e+07	5.77385e+07	3.36265e+07	3.80067e+07	4.20502e+07	3.36615e+07	4.55482e+07	3.2806e+07	2.70324e+07	2.85246e+07	3.51962e+07	2.78953e+07	3.89178e+07	3.27051e+07	4.2767e+07	3.50922e+07	3.48956e+07	3.43151e+07
Phosphoenolpyruvate	Organic acids	5.52075e+07	5.29921e+07	4.97088e+07	8.84619e+07	5.03825e+07	3.76113e+07	3.8504e+07	6.565e+07	5.25261e+07	3.14183e+07	3.03674e+07	4.01924e+07	4.02247e+07	3.74069e+07	3.75826e+07	4.77975e+07	5.51292e+07	4.17795e+07	5.02654e+07	3.60689e+07	5.42024e+07	4.07402e+07	4.24901e+07	2.85783e+07	3.81452e+07	3.82358e+07	3.8195e+07
D-piperidine acid	Organic acids	3.20482e+07	1.81005e+07	2.85393e+07	4.93388e+07	4.91907e+07	7.58203e+07	1.77059e+08	3.64051e+07	2.70641e+07	4.93337e+07	6.14722e+07	3.37087e+07	5.04795e+07	3.40947e+07	2.57921e+07	7.73117e+07	5.69117e+07	5.66611e+07	8.60061e+07	1.34728e+08	5.12515e+07	6.70865e+07	7.38398e+07	1.09148e+08	4.28006e+07	4.18608e+07	4.42554e+07
5-Oxo-4,5-dihydro-2-furylacetic acid	Organic acids	1.18247e+07	1.0952e+07	3.42073e+06	1.19679e+07	1.25662e+07	1.36641e+07	1.86217e+07	8.17497e+06	7.6457e+06	9.63568e+06	1.68094e+07	4.29253e+06	1.1291e+07	1.57792e+07	3.41459e+06	1.83054e+07	8.66188e+06	5.59042e+06	1.57277e+07	1.6961e+07	1.03392e+07	2.90895e+07	1.5881e+07	2.121e+07	1.38848e+07	1.497e+07	1.43176e+07
2-Benzylmalate	Organic acids	4.67616e+06	3.52192e+06	4.33714e+06	5.86412e+06	6.22304e+06	5.20259e+06	4.08186e+06	6.51904e+06	4.97317e+06	6.01929e+06	5.93343e+06	6.77709e+06	5.36926e+06	4.72294e+06	5.05987e+06	6.62871e+06	1.11834e+07	1.14838e+07	5.47246e+06	6.1793e+06	4.34398e+06	5.45913e+06	5.01922e+06	7.02437e+06	4.61668e+06	4.54841e+06	4.59572e+06
ortho-Hydroxyphenylacetic acid	Organic acids	3.03832e+07	3.1061e+07	3.26213e+07	2.5098e+07	2.84986e+07	2.67737e+07	24571062	2.43825e+07	3.14096e+07	2.80614e+07	3.04263e+07	2.21468e+07	2.43843e+07	2.59646e+07	2.11132e+07	2.80897e+07	2.26012e+07	2.22432e+07	1.97385e+07	2.13206e+07	2.0303e+07	2.37363e+07	2.25857e+07	2.22644e+07	2.38299e+07	2.3869e+07	2.31395e+07
3,5-Dihydroxybenzoic acid	Organic acids	1.17122e+07	4.85229e+06	8.23383e+06	1.29017e+07	1.21024e+07	1.05761e+07	1.5478e+07	1.15514e+07	1.84445e+07	8.64878e+06	16122916	7.79407e+06	9.71427e+06	1.45076e+07	5.80332e+06	1.32201e+07	1.58728e+07	1.9251e+07	14667471	1.10188e+07	7.13205e+06	1.72424e+07	1.12547e+07	1.69327e+07	1.13125e+07	1.11245e+07	1.13224e+07
2,2-Dimethylsuccinic acid	Organic acids	6.7766e+06	8.04444e+06	3.30384e+06	6.39207e+06	7.85296e+06	9.58621e+06	4.72456e+06	5.35112e+06	6.60716e+06	1.79358e+07	8.60404e+06	6.12596e+06	9.22447e+06	7.80933e+06	4.90848e+06	8.39023e+06	6.35524e+06	5.33241e+06	1.32286e+07	2.1e+07	7.87694e+06	2.86313e+07	1.52432e+07	1.54088e+07	9.74035e+06	9.83111e+06	1.00441e+07
Mesalazine	Organic acids	2.75585e+08	2.83727e+08	2.88511e+08	280317203	2.54489e+08	2.70974e+08	2.65499e+08	2.66684e+08	2.72205e+08	2.69887e+08	2.90705e+08	275912793	260821803	2.56738e+08	2.83826e+08	3.10959e+08	294100547	2.62746e+08	2.4056e+08	2.20619e+08	2.33343e+08	2.55564e+08	2.53458e+08	2.74568e+08	2.54272e+08	2.51198e+08	248925240
Diethyl malonate	Organic acids	3.77444e+08	3.96579e+08	4.85873e+08	4.84739e+08	4.69793e+08	5.06376e+08	3.65851e+08	3.3353e+08	2.9367e+08	4.33987e+08	3.71277e+08	4.9968e+08	2.54396e+08	2.97934e+08	2.6594e+08	4.61621e+08	3.50963e+08	3.60937e+08	4.51428e+08	3.02815e+08	4.4724e+08	3.72787e+08	2.88567e+08	2.95027e+08	3.79776e+08	3.83415e+08	3.80479e+08
1-Aminocyclopropanecarboxylic acid	Organic acids	1.67622e+08	1.64904e+08	1.29786e+08	1.4182e+08	1.29712e+08	140594403	139021069	1.4652e+08	1.35105e+08	1.31193e+08	1.7259e+08	1.86605e+08	1.62635e+08	1.79042e+08	1.86073e+08	1.42701e+08	143818131	1.30969e+08	1.09309e+08	1.16144e+08	9.80036e+07	1.17659e+08	1.00147e+08	1.09337e+08	1.32668e+08	1.34082e+08	1.33315e+08
N-Methyl-a-aminoisobutyric acid	Organic acids	4.93475e+07	1.18137e+08	5.19129e+07	6.01538e+07	1.87044e+08	1.98958e+08	3.03612e+08	6.01246e+07	8.56525e+07	1.70568e+08	1.88639e+08	2.0452e+08	7.90394e+07	1.08762e+08	3.09921e+07	1.54727e+08	8.45793e+07	1.26542e+08	1.02791e+08	1.19919e+08	1.06761e+08	2.60265e+07	5.82977e+07	8.92792e+07	1.16612e+08	1.13968e+08	1.12934e+08
3-Hexenedioic acid	Organic acids	2.44047e+06	2.24523e+06	778864	1.04177e+06	2.42192e+06	3.66443e+06	3.99622e+06	1.9993e+06	1.06524e+06	5.52078e+06	1.40091e+06	590994	3.27178e+06	1.70177e+06	841991	2.36935e+06	3000281	1.63469e+06	3.03195e+06	4.52276e+06	2.068e+06	1.09527e+07	4.90638e+06	8.56264e+06	2.88915e+06	2.88301e+06	2.89397e+06
Isopentenyl pyrophosphate	Organic acids	1.40813e+06	4.30587e+06	4.64561e+06	6.76118e+06	7.6802e+06	1.09798e+07	4.2429e+06	5.27607e+06	2.96058e+06	4.8131e+06	6.54398e+06	8.78276e+06	1.38162e+07	7.68732e+06	8.24063e+06	1.61801e+07	8.4796e+06	1.61992e+07	1.17441e+07	2.50682e+06	6.4798e+06	1.24743e+07	5.12705e+06	6.12152e+06	4.25928e+06	4.13029e+06	4.09347e+06
Inositol 1-phosphate	Organic acids	1.21664e+07	1.42307e+07	9.60173e+06	1.32363e+07	8.34404e+06	7.35997e+06	6.81753e+06	8.8439e+06	1.00079e+07	4.39343e+06	7.42684e+06	7.31851e+06	1.10559e+07	8.08286e+06	8.06663e+06	1.20987e+07	1.16095e+07	9.27139e+06	1.02853e+07	6.58829e+06	9.20479e+06	1.13467e+07	8.10067e+06	5.11271e+06	9.81968e+06	1.01658e+07	9.86283e+06
Creatinolfosfate	Organic acids	3.69909e+06	7.18303e+06	5.54145e+06	3.49467e+06	4.67887e+06	5.18834e+06	4.89741e+06	2.67921e+06	2.86884e+06	5.37735e+06	2.84944e+06	3.02719e+06	4.02958e+06	2.83697e+06	2.40192e+06	9.28842e+06	1.26742e+07	1.22419e+07	1.32597e+07	1.47535e+07	6.00674e+06	2.56263e+07	1.33444e+07	1.2237e+07	8.60504e+06	9.56045e+06	9.58888e+06
Phenylacetic acid	Organic acids	32075102	3.26242e+07	3.10648e+07	3.12721e+07	4.038e+07	3.86935e+07	3.65804e+07	2.31279e+07	3.22168e+07	3.82231e+07	3.94462e+07	3.56011e+07	3.36649e+07	3.58855e+07	3.34157e+07	5.20831e+07	3.41662e+07	4.49553e+07	2.38166e+07	2.28498e+07	2.57594e+07	383474	2.78164e+07	3.18493e+07	3.2479e+07	3.17245e+07	3.24267e+07
NCGC00384520-01_C24H30O14_2H-Pyran-4-acetic acid, 5-carboxy-2-(beta-D-glucopyranosyloxy)-3,4-dihydro-3-(2-hydroxyethylidene)-, alpha-[2-(3,4-dihydroxyphenyl)ethyl] ester, (2S,3Z,4S)-	Organic acids	706964	3.70071e+06	4.42428e+06	2.90759e+06	9.36947e+06	1.08738e+07	754911	9.42309e+06	1.23208e+06	2.49534e+06	11864772	4.42821e+06	7.59069e+06	1.25873e+07	564407	1.34498e+07	7.95721e+06	9.88945e+06	1.2825e+07	7.44341e+06	1.09106e+06	2.09615e+07	4.24814e+06	8.80544e+06	3.28586e+06	3.19956e+06	3.2938e+06
(S)-(+)-2-Hydroxy-3-methylbutyric acid	Organic acids	7.91668e+07	6.88422e+07	7.60333e+07	6.94001e+07	7.3733e+07	5.90766e+07	5.30696e+07	5.91951e+07	7.81154e+07	7.31956e+07	5.0942e+07	8.2259e+07	78170007	6.50305e+07	6.8953e+07	8.70096e+07	6.47252e+07	6.50849e+07	4.92714e+07	6.54681e+07	6.37255e+07	6.7854e+07	6.30149e+07	5.81747e+07	5.69406e+07	5.7011e+07	5.44021e+07
3,4-Dimethyl-5-pentyl-2-furanpropanoic acid	Organic acids	7.09775e+06	9.96292e+06	6.09015e+06	2.6607e+06	5.24715e+06	5.46532e+06	7.03044e+06	2.2584e+06	4.97925e+06	5.37701e+06	3.96833e+06	2.8377e+06	4.12744e+06	1.45197e+07	3.2616e+06	3.047e+06	4.85719e+06	3.73585e+06	3.5926e+06	1.67644e+06	3.04606e+06	4.34912e+06	2.72122e+06	3688160	1.01258e+06	1.02364e+06	1.00677e+06
2-Hydroxy-3-isopropylsuccinic acid	Organic acids	3.09451e+07	33631063	4.25382e+07	3.283e+07	2.78725e+07	2.11023e+07	2.41858e+07	2.68255e+07	3.13032e+07	2.02125e+07	1.86927e+07	3.66487e+07	2.5179e+07	2.91236e+07	3.39255e+07	2.91558e+07	3.13143e+07	3.97224e+07	2.9636e+07	2.2698e+07	3.53413e+07	2.25246e+07	2.53479e+07	2.46376e+07	2.82238e+07	2.80483e+07	2.7599e+07
3-Methylglutaconic acid	Organic acids	2.12129e+08	259880546	8.11716e+07	1.63114e+08	2.02475e+08	4.51194e+08	2.31556e+08	2.36741e+08	1.31724e+08	4.13507e+08	3.81199e+08	7.21992e+07	3.21467e+08	2.48053e+08	5.91666e+07	3.03856e+08	1.50798e+08	1.1194e+08	2.26982e+08	4.3478e+08	1.5594e+08	5.0272e+08	4.58708e+08	503891008	2.49312e+08	2.51588e+08	2.51544e+08
3-Methyl-5-pentyl-2-furannonanoic acid	Organic acids	6.7362e+07	9.1637e+07	5.1831e+07	2.41659e+07	4.51137e+07	3.66201e+07	6.79979e+07	3.89621e+07	3.81451e+07	3.49445e+07	4.11396e+07	2.59095e+07	5.29316e+07	1.62636e+08	3.83232e+07	2.80297e+07	2.75845e+07	6.4209e+07	3.73725e+07	1.76069e+07	2.45149e+07	3.03205e+07	3.1664e+07	3.51586e+07	2.07737e+06	1.65849e+06	2.23945e+06
4-(Methylsulfanyl)-2-oxobutanoic acid	Organic acids	5.09372e+07	5.58199e+07	6.87793e+07	5.92438e+07	5.90908e+07	3.35759e+07	4.60094e+07	5.30423e+07	5.86908e+07	2.17159e+07	2.76416e+07	9.41959e+07	3.36515e+07	4.6548e+07	6.59864e+07	4.34485e+07	4.86894e+07	8.03321e+07	4.90708e+07	2.93391e+07	6.74796e+07	1.89293e+07	2.32493e+07	2.64626e+07	3.99578e+07	4.04059e+07	3.99776e+07
6-[(3Z,6Z,9Z)-1-hydroxypentadeca-3,6,9-trienyl]oxan-2-one	Organic acids	659224	1.11226e+06	2.65568e+06	5.472e+06	4.50457e+06	6.05071e+06	1.75878e+06	5.54841e+06	6.76128e+06	2.12343e+06	2.01757e+06	1.01239e+07	4.58485e+06	6.4405e+06	1.02086e+07	5.62887e+06	4.18496e+06	6.38178e+06	6.93791e+06	2.31409e+06	6.04885e+06	2.2463e+06	2.0483e+06	2.42939e+06	7.00031e+06	7.17313e+06	6.98012e+06
6-Maleimidocaproic acid	Organic acids	2.37751e+08	2.24973e+08	1.71138e+08	1.79403e+08	1.7316e+08	1.93429e+08	1.74145e+08	1.65939e+08	2.06655e+08	1.97814e+08	1.82123e+08	1.63378e+08	1.53865e+08	159280700	2.0218e+08	1.83507e+08	1.65861e+08	1.54637e+08	1.35879e+08	1.48373e+08	1.30975e+08	1.36054e+08	1.58585e+08	1.53254e+08	1.8802e+08	1.82664e+08	1.88387e+08
(1S,2R)-2-carbamoylcyclohexane-1-carboxylic acid	Organic acids	1.73201e+06	1.40909e+06	702893	2.56273e+06	1.5364e+07	2.23614e+06	3.0504e+06	3569970	2.19917e+06	8.59154e+06	4.0283e+06	1.60307e+06	5.13415e+06	1.36042e+06	413775	5.09486e+06	6.22836e+06	2.0899e+06	5.51014e+06	6.89495e+06	4.195e+06	8.57699e+06	8.357e+06	1.1265e+07	2.7752e+06	2.80988e+06	2.8114e+06
(S)-Ureidoglycolic acid	Organic acids	8.23166e+06	6.91584e+06	4.36051e+06	2.44818e+06	5.51705e+06	4.38897e+06	8.28807e+06	4.93531e+06	4.65345e+06	1.026e+07	2.11145e+06	7.33367e+06	1.87743e+07	5.78757e+06	863158	1.13232e+07	1.66472e+07	1.23037e+07	7.71268e+06	1.5171e+07	1.83103e+07	1.45432e+07	6.67076e+06	1.27083e+07	9.22848e+06	9.74957e+06	9.80282e+06
1-Adamantan-1-yl-3-(3-hydroxypropyl)urea	Organic acids	7.01751e+07	8.82278e+07	6.11733e+07	3.07437e+07	4.74532e+07	4.04603e+07	7.25281e+07	3.58682e+07	3.60383e+07	3.25989e+07	4.62373e+07	5.64607e+07	5.61824e+07	1.55246e+08	3.50151e+07	3.22053e+07	3.27331e+07	5.08126e+07	4.4198e+07	2.1848e+07	2.76781e+07	2.91748e+07	3.47538e+07	4.34516e+07	1.52652e+07	1.53429e+07	1.56797e+07
2-amino-4-({1-[(carboxymethyl)-C-hydroxycarbonimidoyl]-2-{[3-hydroxy-2-methyl-4-({7-oxo-7H-furo[3,2-g]chromen-4-yl}oxy)butan-2-yl]sulfanyl}ethyl}-C-hydroxycarbonimidoyl)butanoic acid	Organic acids	1.92821e+07	1.74534e+07	1.95653e+07	1.74431e+07	1.92435e+07	1.45928e+07	1.47988e+07	1.46558e+07	1.56432e+07	1.72102e+07	1.8284e+07	8.83112e+06	1.75724e+07	1.59364e+07	1.48231e+07	2.12449e+07	15553078	9.8132e+06	1.44385e+07	1.6088e+07	1.66168e+07	1.72411e+07	1.50041e+07	1.71282e+07	1.50987e+07	1.49543e+07	1.49291e+07
3-Aminobutyrate	Organic acids	1.79747e+07	2.1236e+07	7.59388e+06	1.10786e+07	7.47238e+06	1.19258e+07	8.54942e+06	2.8197e+07	2.33343e+07	2.32458e+07	8.89686e+06	1.54895e+07	1.96021e+07	2.19927e+07	2.86856e+07	2.62542e+07	4.58503e+07	3.79281e+07	1.31057e+07	1.23519e+07	8.21332e+06	1.03066e+07	1.97937e+07	9.24709e+06	1.88539e+07	1.74043e+07	1.89326e+07
3-Oxodecanoic acid	Organic acids	8.40412e+07	9.34569e+07	9.11116e+07	8.58012e+07	8.59304e+07	8.77432e+07	7.0139e+07	6.8596e+07	7.04768e+07	9.30561e+07	8.34895e+07	7.70151e+07	8.62581e+07	8.47698e+07	7.29623e+07	9.88657e+07	8.05441e+07	7.34804e+07	7.35388e+07	8.42976e+07	86732648	7.52396e+07	7.62892e+07	1.03156e+08	7.08384e+07	7.01052e+07	6.94383e+07
Hexaminolevulinate	Organic acids	1.5876e+07	2.45813e+07	2.32664e+07	1.73825e+07	2.17222e+07	2.12105e+07	2.05512e+07	1.74248e+07	9.83091e+06	1.4763e+07	1.28925e+07	1.16248e+07	1.87972e+07	2.19418e+07	1.98114e+07	1.1059e+07	1.76483e+07	2.25126e+07	9.55932e+06	1.01746e+07	1.46161e+07	1.71495e+07	1.11376e+07	1.29369e+07	2.33539e+06	2.41307e+06	2.40581e+06
Allocystathionine	Organic acids	1.63262e+06	3.04911e+06	5.14252e+06	6.54382e+06	6.45383e+06	5.30217e+06	2.82669e+06	4.74196e+06	1.03358e+07	3.14156e+06	9.14263e+06	5.00267e+06	5.03299e+06	7.49592e+06	4.08528e+06	8.67172e+06	6.81196e+06	8.45457e+06	7.15355e+06	3.52741e+06	5.2035e+06	1.09462e+07	4.49425e+06	7.69049e+06	6.61052e+06	8.09698e+06	8.16834e+06
(2R)-piperidin-1-ium-2-carboxylate	Organic acids	4.8592e+07	1.6753e+06	1.06816e+07	1.49672e+07	3.31876e+07	3.17317e+07	2.51805e+07	2.13357e+07	7.25787e+07	3.52169e+07	2.54752e+07	4.85529e+07	4.19949e+07	3.88377e+07	8.9652e+06	6.50026e+07	2.97517e+07	2.67017e+07	8.38907e+07	8.59446e+07	6.7668e+07	2.90151e+07	5.22063e+07	8.82536e+07	4.37922e+07	3.53702e+07	4.04347e+07
Edetic acid	Organic acids	2.04367e+08	2.9064e+08	1.67707e+08	6.58122e+07	1.11579e+08	9.71885e+07	1.12623e+08	8.83403e+07	7.42617e+07	8.82076e+07	6.63547e+07	6.28143e+07	8.23549e+07	8.30599e+08	9.45262e+07	5.72136e+07	6.74364e+07	1.68645e+08	7.62041e+07	4.65516e+07	5.97464e+07	6.69685e+07	7.61625e+07	5.52893e+07	1.92741e+07	1.908e+07	1.91621e+07
[[2-Oxo-2-[(1-carboxy-3-mercaptopropyl)amino]ethyl]thio]acetic acid	Organic acids	2.95505e+07	2.91633e+07	2.49554e+07	2.82421e+07	2.43538e+07	2.49267e+07	2.19855e+07	2.19623e+07	2.26815e+07	2.85203e+07	2.58602e+07	1.97258e+07	2.48525e+07	2.492e+07	2.10273e+07	2.86243e+07	2.42575e+07	2.3848e+07	3.10293e+07	2.79322e+07	1.9383e+07	2.24935e+07	2.96917e+07	2.42209e+07	2.33542e+07	2.33873e+07	2.35761e+07
Propynoic acid	Organic acids	1.05002e+08	1.12754e+08	1.43289e+08	1.12057e+08	1.1923e+08	7.32716e+07	1.01815e+08	113366310	124641436	4.8411e+07	6.45288e+07	1.92234e+08	7.37336e+07	1.00567e+08	1.36422e+08	8.70786e+07	1.02344e+08	2.84439e+08	1.30064e+08	6.18611e+07	130560246	4.23699e+07	5.11619e+07	5.93582e+07	8.31653e+07	8.36696e+07	8.36562e+07
trans-N-Boc-1,4-cyclohexanediamine	Organic acids	4.51279e+07	5.9431e+07	4.0093e+07	2.23117e+07	3.79584e+07	3.61166e+07	5.15018e+07	3.45051e+07	2.87768e+07	3.01174e+07	3.01217e+07	1.99152e+07	4.0008e+07	8.24998e+07	3.28159e+07	2.21311e+07	2.79693e+07	4.05477e+07	3.36142e+07	1.57677e+07	2.32463e+07	2.60364e+07	2.47828e+07	2.89723e+07	1.6625e+07	1.57314e+07	1.56054e+07
2-Methyl-3-oxopropanoic acid	Organic acids	8.32412e+07	3.63199e+07	2.14799e+07	4.17132e+07	1.03879e+08	270249464	1.18504e+08	5.87898e+07	5.49523e+07	1.5033e+08	175531432	6.03849e+06	8.93799e+07	1.07838e+08	2.89541e+07	1.49458e+08	1.556e+08	8.49188e+07	1.98373e+08	2.29482e+08	112712030	2.60376e+08	3.23338e+08	4.7207e+08	1.04267e+08	1.05674e+08	1.05611e+08
3,4,5-trihydroxy-6-(3-hydroxyphenoxy)oxane-2-carboxylic acid	Organic acids	5.9916e+07	5.66288e+07	7.02535e+07	6.46898e+07	4.51e+07	6.62909e+07	3.21265e+07	6.22688e+07	7.2656e+07	2.86767e+07	5.43516e+07	7.11373e+07	6.46051e+07	6.21396e+07	7.83828e+07	6.34295e+07	5.94017e+07	6.01364e+07	5.12824e+07	2.67498e+07	2.59152e+07	6.49837e+07	6.21681e+07	5.67193e+07	4.05801e+07	4.47647e+07	4.452e+07
3,4,5-trihydroxy-6-(3-methoxyphenoxy)oxane-2-carboxylic acid	Organic acids	2.5797e+07	2.80611e+07	1.5093e+07	2.03845e+07	24709599	3.93255e+07	2.05752e+07	1.98667e+07	1.63044e+07	5.12312e+07	1.64176e+07	1.14861e+07	3.1686e+07	1.72042e+07	1.06315e+07	2.85727e+07	2.06099e+07	1.25957e+07	1.86675e+07	2.78874e+07	1.57414e+07	4.00562e+07	3.37933e+07	4.06477e+07	2.23124e+07	2.19553e+07	2.19552e+07
3,4,5-trihydroxy-6-[(3-hydroxybutanoyl)oxy]oxane-2-carboxylic acid	Organic acids	3.10982e+07	3.1133e+07	2.00797e+07	2.20001e+07	2.06289e+07	2.49339e+07	2.41081e+07	1.87934e+07	2.43859e+07	2.36243e+07	2.14797e+07	1.67281e+07	1.35823e+07	1.34079e+07	2.05559e+07	6.39536e+06	1.85772e+07	1.71631e+07	1.39342e+07	1.84204e+07	1.51477e+07	666211	1.75284e+07	1.89798e+07	1.46198e+07	1.4396e+07	1.44095e+07
3,4,5-trihydroxy-6-{[3-(hydroxymethyl)-1-oxo-1H-isochromen-6-yl]oxy}oxane-2-carboxylic acid	Organic acids	1.97252e+07	2.3638e+07	1.89558e+07	2.0922e+07	1.78733e+07	1.73701e+07	1.76625e+07	1.09382e+07	1.22478e+07	2.3469e+07	2.16411e+07	1.80073e+07	9.69652e+06	1.87733e+07	8.14704e+06	2.02917e+07	2.40689e+07	2.22539e+07	2.04956e+07	1.53971e+07	1.58124e+07	1.79705e+07	1.72644e+07	1.54932e+07	1.56327e+07	1.63086e+07	1.5738e+07
3,4,5-trihydroxy-6-{3-[(1E)-3-oxobut-1-en-1-yl]phenoxy}oxane-2-carboxylic acid	Organic acids	2.14476e+07	2.27538e+07	2.67082e+07	2.27414e+07	1.91004e+07	1.7671e+07	18545760	2.00432e+07	2.18336e+07	1.42179e+07	1.18253e+07	2.35905e+07	1.73464e+07	1.71851e+07	2.46886e+07	2.00286e+07	1.79441e+07	2.36483e+07	1.79767e+07	1.15776e+07	1.61714e+07	1.23778e+07	1.49695e+07	1.37869e+07	1.80959e+07	1.76662e+07	1.78696e+07
6-({6-[(acetyloxy)methyl]-2,4,5-trihydroxyoxan-3-yl}oxy)-3,4,5-trihydroxyoxane-2-carboxylic acid	Organic acids	2.41559e+07	2.2206e+07	2.80557e+07	1.86942e+07	2.63728e+07	2.78766e+07	2.28226e+07	2.58011e+07	2.84233e+07	1.43465e+07	2.1598e+07	1.76427e+07	2.47098e+07	2.28934e+07	2.08747e+07	2.37838e+07	2.26658e+07	1.24677e+07	1.51973e+07	2.06207e+07	1.08462e+07	2.4193e+07	1.48664e+07	2.07661e+07	2.34511e+07	2.30289e+07	2.3049e+07
6-(2,4-Dihydroxyphenoxy)-3,4,5-trihydroxyoxane-2-carboxylic acid	Organic acids	3.94147e+07	4.34164e+07	4.73448e+07	9.11329e+07	8.66153e+07	8.89153e+07	5.27793e+07	5.14315e+07	5.3691e+07	7.45454e+07	8.12779e+07	4.45693e+07	4.14248e+07	8.71014e+07	5.51434e+07	4.92642e+07	4.96261e+07	7.92658e+07	3.68606e+07	4.12716e+07	3.96724e+07	9.84004e+07	4.93974e+07	4.29653e+07	6.39955e+07	6.19066e+07	6.60278e+07
6-(3-ethenyl-5-hydroxyphenoxy)-3,4,5-trihydroxyoxane-2-carboxylic acid	Organic acids	2.66317e+07	4.36562e+07	3.5045e+07	2.38292e+07	2.53213e+07	3.95368e+07	3.56907e+07	2.50266e+07	3.70785e+07	2.69943e+07	1.49197e+07	2.43318e+07	2.46213e+07	3.77125e+07	1.95664e+07	2.38703e+07	2.29291e+07	2.01223e+07	1.3816e+07	1.54274e+07	2.33728e+07	1.02125e+07	3.32759e+07	3.19395e+07	1.87133e+07	18347699	1.87378e+07
6-{[3,5-dihydroxy-2-(hydroxymethyl)-6-{1,2,6-trihydroxy-3-[hydroxy(3,4,5-trihydroxyoxan-2-yl)methyl]-4-oxocyclohexa-2,5-dien-1-yl}oxan-4-yl]oxy}-3,4,5-trihydroxyoxane-2-carboxylic acid	Organic acids	3.38423e+06	2.94545e+06	3203005	2.34119e+06	5.29984e+06	5.6793e+06	4.57589e+06	4.71531e+06	2.61744e+06	7.1728e+06	1.01389e+07	1.58052e+06	5.24845e+06	6.33027e+06	271703	2.79187e+06	3.24982e+06	888560	2.11522e+06	1.68973e+07	4.47497e+06	8.70994e+06	8.00079e+06	1.29204e+07	4.42832e+06	4.30561e+06	4.30001e+06
N-acetyl-7-O-acetylneuraminic acid	Organic acids	2.76131e+08	2.80559e+08	2.55268e+08	2.44501e+08	2.50907e+08	2.53021e+08	2.44359e+08	2.78743e+08	258240993	2.57684e+08	2.48994e+08	2.67697e+08	2.46849e+08	2.44421e+08	3.03457e+08	2.86013e+08	2.78911e+08	296616672	3.01521e+08	2.23363e+08	2.34422e+08	2.53663e+08	2.35398e+08	2.34738e+08	2.69614e+08	268545068	2.69595e+08
2-(1-methyl-1H-imidazol-4-yl)acetic acid	Organic acids	4.72383e+08	998688813	7.07758e+08	1259957031	6.06927e+08	1.27072e+08	6.69069e+08	5.89881e+08	1063461353	1139731882	4.27649e+08	2.27193e+08	6.16327e+08	6.86513e+08	149497113	1.93123e+08	146652468	1.28413e+08	8.84938e+07	7.24832e+08	9.45003e+07	104268188	1.4942e+08	262802905	1.45672e+08	1.3985e+08	1.50436e+08
(5,7-dihydroxy-2,2-dimethyl-3,4-dihydro-2H-1-benzopyran-4-yl)oxidanesulfonic acid	Organic acids	7.80425e+06	4.26061e+06	3.18739e+06	1.42465e+06	9.51159e+06	4.73641e+06	9.37792e+06	8.3076e+06	6.34635e+06	1.1972e+07	9.32865e+06	8.92411e+06	4.90419e+06	9.13097e+06	7.13353e+06	7.25372e+06	4.37525e+06	3.80847e+06	2.49806e+06	5.47203e+06	3.87988e+06	4.22762e+06	3.50421e+06	6.76447e+06	5.27832e+06	5.58835e+06	5.16531e+06
1,4'-Bipiperidine-1'-carboxylic acid	Organic acids	6.0598e+07	8.25767e+07	5.66948e+07	3.55247e+07	5.16015e+07	4.7996e+07	6.28758e+07	4.47133e+07	3.83104e+07	4.17653e+07	4.11364e+07	2.97043e+07	5.14255e+07	1.70773e+08	4.53921e+07	3.20165e+07	3.87177e+07	5.63262e+07	4.18281e+07	2.49604e+07	3.06634e+07	3.42132e+07	3.04652e+07	3.69541e+07	8.7886e+06	8.5095e+06	8.63463e+06
Phenazine-1-carboxylic acid	Organic acids	1.07229e+07	8.87956e+06	3.44581e+06	6.56102e+06	6.57272e+06	1.42743e+07	1.39087e+07	1.17253e+07	6.62765e+06	2.42507e+07	1.50057e+07	2.69056e+06	1.81491e+07	6.77333e+06	848455	14526205	6.99776e+06	3.13455e+06	1.22374e+07	1.31547e+07	6.851e+06	1.33968e+07	1.44098e+07	1.90928e+07	5.02345e+06	4.70604e+06	5.43241e+06
Pyridoxamine phosphate	Organic acids	2.43756e+08	2.78104e+08	3.19696e+08	2.49916e+08	2.67864e+08	2.22437e+08	1.95748e+08	2.11538e+08	2.29529e+08	2.46664e+08	2.33056e+08	2.39176e+08	2.5497e+08	2.38438e+08	2.20409e+08	2.94494e+08	2.59969e+08	1.96603e+08	1.82319e+08	2.2199e+08	2.77391e+08	1.95859e+08	2.33287e+08	2.46067e+08	2.07837e+08	2.07467e+08	204595237
Vulpinic acid	Organic acids	6.73279e+07	6.80899e+07	9.94878e+07	7.18951e+07	7.45525e+07	5.40952e+07	4.81289e+07	5.87463e+07	5.9952e+07	5.69652e+07	4.62137e+07	9.20348e+07	6.41127e+07	6.06827e+07	7.4134e+07	8.23898e+07	6.39701e+07	7.26537e+07	5.80312e+07	5.37758e+07	6.80258e+07	3.6654e+07	4.7303e+07	4.85627e+07	5.82809e+07	5.83047e+07	5.72347e+07
2,5-Dihydroxycinnamic acid	Organic acids	124443275	1.09546e+08	1.15092e+08	9.42058e+07	122411218	9.99101e+07	9.86241e+07	1.01424e+08	1.08489e+08	119831555	1.10206e+08	1.13525e+08	1.17908e+08	9.77538e+07	1.09983e+08	1.21493e+08	9.19097e+07	1.0676e+08	7.10493e+07	8.90226e+07	8.34237e+07	8.01544e+07	9.26929e+07	1.04619e+08	1.1352e+08	1.08769e+08	1.1301e+08
Methyl 2,5-dihydroxycinnamate	Organic acids	1.60412e+07	1.68617e+07	1.89366e+07	1.49023e+07	1.87855e+07	1.64589e+07	1.05293e+07	1.2978e+07	1.25572e+07	2.35358e+07	9.30229e+06	1.60255e+07	1.56377e+07	1.30601e+07	7.83293e+06	1.73884e+07	1.58687e+07	1.3509e+07	1.68368e+07	1.37656e+07	1.70537e+07	1.67352e+07	1.45186e+07	1.50788e+07	1.49615e+07	1.4672e+07	1.49767e+07
2-[(3-Hydroxyphenyl)methyl]propanedioic acid	Organic acids	2.31997e+08	1.88933e+08	2.07968e+08	1.35178e+08	1.96871e+08	2.35929e+08	1.71798e+08	1.06215e+08	125357771	3.71841e+08	1.28561e+08	1.73094e+08	234716923	109991146	1.27012e+08	2.07363e+08	1.03609e+08	1.625e+08	1.3041e+08	2.03227e+08	1.47679e+08	1.46137e+08	1.14998e+08	2.38492e+08	169734956	1.6683e+08	1.68408e+08
2-Benzylmalic acid	Organic acids	1280564950	1331828797	1417923130	1107171591	1253615324	1473978180	1126366373	976600536	1068915632	1721847716	1080870718	1356397543	1377477753	9.77673e+08	1100989328	1456323139	9.02106e+08	1103428188	9.16958e+08	1138687119	1102216058	8.58254e+08	8.32197e+08	1376268007	1075731855	1054878419	1074571482
3-(3-hydroxy-4-methoxyphenyl)propanoic acid	Organic acids	4.33929e+07	3.74891e+07	5.11926e+07	3.06347e+07	3.58886e+07	3.16774e+07	3.17872e+07	2.97593e+07	3.42178e+07	3.48416e+07	3.86034e+07	2.76605e+07	3.01204e+07	3.13892e+07	2.87738e+07	3.30996e+07	2.97142e+07	4.01589e+07	3.73582e+07	2.82229e+07	2.6382e+07	3.11693e+07	2.98412e+07	3.04139e+07	3.14676e+07	3.15066e+07	3.0878e+07
3,4,5-trihydroxy-6-[(2-oxo-2H-chromen-6-yl)oxy]oxane-2-carboxylic acid	Organic acids	6.49931e+06	6.4616e+06	1.28184e+06	1.76562e+06	6.95237e+06	9.52107e+06	6.01141e+06	3.35003e+06	4.19355e+06	6.99818e+06	1.32576e+07	1.60964e+06	7.2043e+06	5.20265e+06	1.95025e+06	7.49144e+06	1.89529e+06	1.43241e+06	3.55979e+06	8.16722e+06	499299	1.50816e+07	1.08086e+07	9.1764e+06	4.18454e+06	4.02032e+06	3.46172e+06
3,4,5-trihydroxy-6-[(6-methyl-2-oxo-2H-chromen-8-yl)oxy]oxane-2-carboxylic acid	Organic acids	1.03061e+07	1.22136e+07	1.41627e+07	2.46008e+06	4.94845e+06	8.35384e+06	7.51824e+06	8.7692e+06	8.96082e+06	1.28631e+07	9.04878e+06	1.18263e+07	1.26129e+07	1.00679e+07	9.77317e+06	1.61166e+07	1.31513e+07	8.41863e+06	9.60189e+06	5.6138e+06	5.76589e+06	5.10169e+06	1.15677e+07	1.08785e+07	1.05527e+07	1.04813e+07	1.07197e+07
3,4,5-trihydroxy-6-[2-(phenoxycarbonyl)phenoxy]oxane-2-carboxylic acid	Organic acids	2.25629e+07	1.00274e+07	1.62486e+07	5.61147e+07	43123012	4.34707e+07	1.49005e+07	2.37552e+07	1.29004e+07	3.15741e+07	2.25962e+06	2.26277e+07	2.39767e+07	1.2326e+07	2.01247e+07	4.17314e+07	1.28037e+07	3.43445e+07	2.43757e+07	3.56032e+06	1.62869e+07	1.1292e+07	2.80524e+07	5.07801e+07	6.15245e+06	6.96475e+06	7.34406e+06
3,4,5-trihydroxy-6-[3-(2-hydroxybenzoyloxy)phenoxy]oxane-2-carboxylic acid	Organic acids	3.16628e+06	4.3683e+06	2.95459e+06	8.34046e+06	1.16078e+07	1.31422e+07	7.53822e+06	11297165	6.14883e+06	1.62464e+07	1.64689e+07	3.91556e+06	9.02383e+06	7.20922e+06	3.378e+06	1.0544e+07	1.2592e+07	3.8099e+06	2.80447e+06	1.06594e+07	6.80482e+06	1.24572e+07	5.82794e+06	2.09982e+07	7.35376e+06	7.23408e+06	7.33959e+06
3,4,5-trihydroxy-6-{2-[(E)-2-(3-hydroxy-5-{[3,4,5-trihydroxy-6-(hydroxymethyl)oxan-2-yl]oxy}phenyl)ethenyl]-5-{[3,4,5-trihydroxy-6-(hydroxymethyl)oxan-2-yl]oxy}phenoxy}oxane-2-carboxylic acid	Organic acids	6.08478e+07	5.51486e+07	6.8332e+07	5.24112e+07	5.82527e+07	4.98267e+07	4.38585e+07	5.73632e+07	6.02013e+07	4.78631e+07	4.86115e+07	6.63455e+07	5.28748e+07	4.61441e+07	6.41718e+07	6.16394e+07	5.45804e+07	5.77657e+07	4.75091e+07	4.7424e+07	55614845	3.60829e+07	4.29795e+07	5.07737e+07	5.11719e+07	5.03711e+07	5.01559e+07
6-[2-(acetyloxy)-2-(9-{[(2E)-2-methylbut-2-enoyl]oxy}-2-oxo-2H,8H,9H-furo[2,3-h]chromen-8-yl)propoxy]-3,4,5-trihydroxyoxane-2-carboxylic acid	Organic acids	1.02712e+07	1.16671e+07	1.05713e+07	4.64714e+06	5.98801e+06	5.93249e+06	5.0733e+06	6.07573e+06	1.17703e+07	3.31685e+06	2.69902e+06	1.25484e+07	4.97903e+06	4.36648e+06	9.79947e+06	4.07844e+06	8.95963e+06	1.24917e+07	8.79684e+06	2.1473e+06	4.16811e+06	4.88415e+06	5.24322e+06	1.67344e+06	7.50298e+06	7.23327e+06	7.53779e+06
2-Oxo-7-hydroxy-2H-1-benzopyran-4-carboxylic acid	Organic acids	1.72473e+07	1.35629e+07	1.60273e+07	6.04852e+06	1.31537e+07	8.41872e+06	1.2661e+07	1.13857e+07	1.27905e+07	7.21526e+06	1.07141e+07	1.37587e+07	1.48754e+07	1.06703e+07	1.50434e+07	1.0992e+07	1.39755e+07	1.10863e+07	1.27009e+07	1.01904e+07	1.69538e+07	8.95914e+06	1.11349e+07	7.17323e+06	1.39098e+07	1.34688e+07	1.31277e+07
(1R,6R)-6-hydroxy-2-succinylcyclohexa-2,4-diene-1-carboxylate	Organic acids	2.69088e+07	2.39698e+07	2.645e+07	2.16922e+07	1.83987e+07	2.13502e+07	2.31604e+07	1.58851e+07	2.19204e+07	1.86165e+07	1.45226e+07	1.85993e+07	2.28464e+07	1.78233e+07	1.69805e+07	2.27682e+07	1.86276e+07	1.49432e+07	1.13509e+07	1.98922e+07	1.48299e+07	4.38818e+06	1.39677e+07	1.69298e+07	1.8759e+07	1.83917e+07	1.84435e+07
(2R,4S)-2,4-diaminopentanoic acid	Organic acids	8.58738e+07	7.85602e+07	7.82972e+07	8.78008e+07	6.93431e+07	7.31022e+07	7.26525e+07	8.57851e+07	8.60609e+07	6.49272e+07	6.50489e+07	6.7429e+07	7.21605e+07	7.29393e+07	7.60381e+07	8.45008e+07	7.80527e+07	7.02093e+07	7.52053e+07	6.15894e+07	6.72054e+07	6.74174e+07	1.03548e+08	9.19387e+07	6.79132e+07	6.66921e+07	6.79003e+07
3-Methyl-2-oxovaleric acid	Organic acids	2.80016e+07	2.04164e+07	3.40512e+07	4.5405e+07	3.37247e+07	4.19565e+07	2.9506e+07	4.07138e+07	4.43444e+07	4.47883e+07	6.62274e+07	2.8991e+07	4.06265e+07	4.06843e+07	4.50527e+07	4.92118e+07	3.20591e+07	2.56266e+07	2.494e+07	3.42812e+07	3.60038e+07	2.31768e+07	2.531e+07	3.77933e+07	3.05909e+07	3.06119e+07	3.01491e+07
Indolepropanol phosphate	Organic acids	3.93584e+07	8.90537e+07	8.94418e+07	1.6073e+08	1.15452e+08	1.56378e+08	6.02876e+07	6.64245e+07	7.22601e+07	8.45292e+07	1.89258e+08	1.70993e+08	2.50787e+08	1.20585e+08	1.07493e+08	3.41533e+08	1.85241e+08	4.20627e+08	3.33613e+08	8.83888e+07	1.92774e+08	472615180	1.14995e+08	2.0486e+08	137064328	1.33857e+08	1.3482e+08
2-Hydroxy-7-hydroxymethylchromene-2-carboxylate	Organic acids	9.44981e+07	9.34075e+07	8.51988e+07	7.86092e+07	8.99078e+07	7.9146e+07	7.46635e+07	7.36e+07	8.49332e+07	8.96053e+07	8.51957e+07	7.33623e+07	7.3664e+07	7.88297e+07	6.66132e+07	8.58051e+07	7.54196e+07	6.11362e+07	6.31923e+07	7.34467e+07	6.95722e+07	7.58093e+07	7.8413e+07	7.7687e+07	7.5352e+07	7.54389e+07	7.40274e+07
2-Iminobutanoic acid	Organic acids	6.37187e+06	1.06192e+07	7.77035e+06	8.46938e+06	6.68451e+06	4.96611e+07	2.1575e+07	1.29993e+07	2.15471e+07	1.51793e+07	5.1827e+06	4.58784e+06	1.43277e+07	6.48517e+06	6.107e+06	8.14308e+06	6.21683e+06	4.17432e+06	4.80918e+06	6.12899e+06	6.12916e+06	1.54912e+07	1.79937e+07	7.80165e+06	9397971	7.53769e+06	9.14783e+06
3-Hydroxypropenoate	Organic acids	1.37099e+07	1.47093e+07	1.71742e+07	1.5078e+07	2.13264e+07	1.49249e+07	2.67242e+07	1.47437e+07	2.332e+07	1.72065e+07	3.69693e+07	1.14204e+07	1.62251e+07	1.90849e+07	1.43002e+07	1.13285e+07	1.1026e+07	1.30508e+07	2.76474e+07	2.55628e+07	3.28081e+07	2.36521e+07	4.89969e+07	2.94426e+07	1.66107e+07	1.59285e+07	1.66005e+07
(5beta,9alpha,10alpha,13S)-19-[(3,4-Dihydroxy-trans-cinnamoyl)oxy]labd-8(20)-en-15-oic acid	Organic acids	3.7815e+07	5.44835e+07	4.41354e+07	3.45156e+07	3.7201e+07	2.99726e+07	3.29861e+07	3.67943e+07	3.26138e+07	4.16265e+07	4.34642e+07	5.18219e+07	3.99011e+07	3.73144e+07	3.60005e+07	2.54095e+07	3.17738e+07	3.02185e+07	4.80237e+07	3.6323e+07	3.0333e+07	2.73788e+07	3.58158e+07	2.31182e+07	3.51915e+07	3.37459e+07	3.31724e+07
4-O-beta-D-glucosyl-4-coumaric acid	Organic acids	2.62238e+06	3.502e+06	2.51966e+06	2.63604e+06	5.68708e+06	8.31822e+06	2.91699e+06	2.32594e+06	1.36939e+06	1.11693e+07	2.83718e+06	2.01116e+06	3.40289e+06	2.15994e+06	714331	3.52771e+06	4.97695e+06	2.58322e+06	5.55318e+06	3.90491e+06	2.43902e+06	1.15851e+07	5.52372e+06	1.16887e+07	3.91648e+06	3.85797e+06	3.91984e+06
2-dehydro-D-gluconic acid	Others	3.65028e+06	1.00028e+07	7.13082e+06	1.72792e+07	1.08935e+07	1.82673e+07	7.83306e+06	6.1946e+06	6.74425e+06	7.24959e+06	2.13671e+07	1.6422e+07	2.89205e+07	1.55249e+07	1.07815e+07	3.71815e+07	2.04126e+07	4.96088e+07	3.86668e+07	7.33004e+06	1.75106e+07	6.39245e+07	1.17257e+07	1.87321e+07	1.23301e+07	1.20586e+07	1.22966e+07
D-Allose	Others	8.6415e+07	4.78666e+07	7.31159e+07	8.90019e+07	8.47035e+07	8.02902e+07	1.55e+08	7.25882e+07	8.45193e+07	9.77964e+07	1.04011e+08	1.0524e+08	8.02504e+07	7.48368e+07	1.04917e+08	9.15559e+07	8.0108e+07	9.62943e+07	8.66381e+07	7.78649e+07	1.04234e+08	7.73343e+07	1.02017e+08	2.86496e+08	6.71871e+07	7.06537e+07	6.85707e+07
2',4'-Dihydroxy-6'-methoxyacetophenone	Others	1.66578e+07	1.61043e+07	1.55731e+07	1.58054e+07	1.5264e+07	1.07309e+07	1.23715e+07	1.39612e+07	1.55416e+07	1.06074e+07	1.02259e+07	1.60708e+07	1.19931e+07	1.37409e+07	1.79426e+07	1.47063e+07	1.32326e+07	1.30256e+07	3.1783e+06	1.06312e+07	1.1469e+07	1.02698e+07	1.20266e+07	1.04301e+07	1.18812e+07	1.16051e+07	1.17756e+07
2,3-Butanediol	Others	2.90033e+07	2.71654e+07	2.33334e+07	2.29361e+07	2.1219e+07	2.07645e+07	1.98591e+07	2.12736e+07	2.46662e+07	2.45731e+07	2.06262e+07	1.89806e+07	2.33411e+07	2.10515e+07	1.9437e+07	2.27156e+07	2.29807e+07	1.92171e+07	1.7291e+07	1.70813e+07	1.85809e+07	1.83748e+07	2.30337e+07	1.93622e+07	1.94105e+07	1.90629e+07	1.92658e+07
Pyridoxal phosphate	Others	7.01717e+06	8.65318e+06	7.49617e+06	3.79615e+06	6.86999e+06	6.23503e+06	7.60628e+06	5.69552e+06	5.07493e+06	4.65782e+06	2.41954e+06	7.82825e+06	6.48862e+06	9.21965e+06	1.31082e+07	3.66434e+06	4.29452e+06	5.60991e+06	6.04223e+06	8.61933e+06	1.32453e+07	4.71051e+06	3357490	5.11239e+06	2.78575e+06	2.72632e+06	2.74224e+06
DL-Arabinose	Others	2.78445e+06	3.89582e+06	7377767	1.05848e+07	1.5993e+07	1.24727e+07	344709	1.59834e+07	8.02854e+06	8.98917e+06	1.46149e+07	1.40028e+07	1.15911e+07	2.44299e+07	1.15074e+07	2.24627e+07	1.00296e+07	1.3325e+07	1.11329e+07	8.06869e+06	5.71033e+06	1.0046e+07	1.20264e+07	1.35519e+07	1.00527e+07	1.00213e+07	9.72138e+06
Polydatin	Others	1.13115e+07	1.44044e+07	1.55219e+07	1.97175e+07	5.15977e+07	2.96534e+07	2.40312e+07	3.2897e+07	1.98654e+07	1.55492e+07	4.79761e+07	1.23192e+07	1.52846e+07	4.02498e+07	1.21572e+07	2.06571e+07	2.84935e+07	1.26165e+07	1.73188e+07	2.28376e+07	2.01445e+07	3.92567e+07	1.63751e+07	4.74382e+07	2.20109e+07	2.16934e+07	2.19e+07
D-Mannose	Others	1.31886e+07	1.13659e+07	1.92039e+06	1.8025e+07	1.21208e+07	1.51431e+07	4.92061e+07	9.06468e+06	1.40634e+07	15233045	2.66826e+07	1.08465e+07	2.01683e+07	1.34219e+07	335085	4.31913e+07	4.3805e+07	27246964	1.63962e+08	9.4318e+07	3.06675e+07	5.83873e+07	1.03014e+08	101061783	2.41621e+07	2.70081e+07	2.78144e+07
Trehalose	Others	7.3511e+07	1.15022e+08	8.01284e+07	6.47094e+07	7.98974e+07	8.90664e+07	1.17724e+08	7.22438e+07	7.8442e+07	1.37535e+08	7.94206e+07	7.13408e+07	1.08995e+08	8.31182e+07	8.27312e+07	8.03734e+07	152053308	1.00491e+08	1.44084e+08	1.29253e+08	7.24007e+07	2.17726e+08	1.55714e+08	1.44381e+08	9.76661e+07	9.79279e+07	9.86588e+07
alpha-D-glucose-6-phosphate	Others	3.19814e+07	3.95002e+07	2.38192e+07	2.85728e+07	4.00606e+07	2.63839e+07	3.74633e+07	2.85368e+07	2.40192e+07	2.05436e+07	3.98677e+07	2.6328e+07	2.03706e+07	3.00907e+07	2.85214e+07	2.05699e+07	2.45295e+07	2.12922e+07	1.77993e+07	1.92879e+07	1.73357e+07	2.51081e+07	1.80025e+07	2.67828e+07	2.21943e+07	2.23966e+07	2.24455e+07
Pyridoxine	Others	4.85931e+07	4.57098e+07	4.75823e+07	5.83836e+07	4.31117e+07	3.98791e+07	3.8298e+07	4.24291e+07	4.72567e+07	4.03333e+07	3.50905e+07	4.36413e+07	4.02814e+07	4.65234e+07	4.33804e+07	4.70216e+07	4.5649e+07	4.33908e+07	3.88355e+07	3.09285e+07	3.82612e+07	3.5996e+07	4.77459e+07	3.78714e+07	4.06906e+07	3.97697e+07	3.99511e+07
Orotic acid	Others	2.91459e+07	2.24143e+07	2.06272e+07	2.65437e+07	2.97171e+07	2.39568e+07	3.6093e+07	1.77794e+07	8.17646e+06	2.18309e+07	2.64529e+07	1.92096e+07	1.81064e+07	1.58434e+07	2.77966e+07	3.67779e+07	8.67569e+07	7.90858e+07	4.68077e+07	8.92315e+07	6.29043e+07	1.53615e+08	7.01426e+07	5.47402e+07	3.94941e+07	4.20441e+07	4.05656e+07
D-Erythrose	Others	6.00805e+06	2.02489e+07	2.54757e+07	1.46817e+07	2.63648e+07	8.32398e+07	5.47952e+07	2.06335e+07	1.70259e+07	3.1746e+07	41581363	4.52337e+07	2.36894e+07	6.02871e+07	2.45447e+06	6.86887e+07	239724	5.92093e+07	1.29581e+08	6.38297e+07	2.18027e+07	9.83087e+07	1.9378e+08	7.38653e+07	4.18874e+07	4.01323e+07	3.42459e+07
Cellobiose	Others	2.3783e+07	5.57736e+07	1.20763e+07	3.4524e+07	3.18974e+07	3.79391e+07	7.87358e+07	1.96455e+07	2.60259e+07	5.68742e+07	3.36307e+07	9.64223e+06	4.00192e+07	3.5838e+07	1.73413e+07	3.45434e+07	2.92761e+07	1.3176e+07	2.83895e+07	4.46116e+07	2.22619e+07	1.54434e+08	1.0315e+08	7.02391e+07	2.50373e+07	2.5151e+07	2.49782e+07
D-Tagatose	Others	8.83601e+08	9.51363e+08	9.00286e+08	8.90365e+08	8.66871e+08	8.2876e+08	8.80522e+08	9.11925e+08	8.7528e+08	8.91857e+08	8.05062e+08	8.96996e+08	8.20359e+08	8.10376e+08	965628244	9.21407e+08	8.8611e+08	9.35694e+08	822237912	7.40886e+08	852346810	763845840	7.82122e+08	7.92243e+08	8.66654e+08	8.59005e+08	8.64215e+08
Monomethyl fumarate	Others	1.17792e+07	5.58187e+06	1.05883e+07	9.5765e+06	1.23523e+07	1.03969e+07	2.10588e+07	1.56469e+07	1.02204e+07	1.73023e+07	2.67354e+07	7.99833e+06	1.05354e+07	3.49948e+07	2.30025e+07	2.44117e+07	1.42512e+07	8.3895e+06	1.78892e+07	2.43531e+07	1.11549e+07	4.42163e+07	4.37284e+07	5.64489e+07	1.64507e+07	1.76377e+07	1.75136e+07
2-Acetamido-2-Deoxy-D-Mannopyranose	Others	545389	567888	1.44963e+06	3.58086e+06	2.86168e+06	3.85427e+06	162496	1.11382e+06	915727	1.37258e+06	6.45515e+06	5.02511e+06	1.12177e+07	3.63366e+06	1.05061e+06	9.22275e+06	5.22913e+06	1.26171e+07	1.9416e+07	2.8945e+06	4.20286e+06	2.67671e+07	4.17385e+06	818836	4.03744e+06	3.72511e+06	3.46469e+06
2-Furancarboxaldehyde	Others	4.03633e+07	4.22959e+07	4.57009e+07	3.82699e+07	3.78901e+07	3.52845e+07	3.52896e+07	3.57948e+07	3.95434e+07	3.94208e+07	3.56562e+07	4.09193e+07	3.77467e+07	3.56392e+07	3.9071e+07	3.85053e+07	4.00977e+07	2.54216e+07	3.79652e+07	3.83477e+07	3.53567e+07	3.49717e+07	3.50899e+07	3.42535e+07	3.76305e+07	3.72038e+07	3.74121e+07
9-Fluorenone	Others	2.32326e+06	4.81811e+06	4.12349e+06	8.73984e+06	2.90271e+06	2.43673e+06	2.78916e+06	1.97541e+06	5.70504e+06	2.43174e+06	803749	464108	2.76123e+06	3.90093e+06	2.32075e+06	205479	38620.1	315705	218053	423855	336004	158813	187775	236380	1.67623e+06	1.77923e+06	1.12094e+06
TRIPHENYL PHOSPHATE	Others	1.02817e+08	8.84246e+07	9.48201e+07	9.36407e+07	1.08154e+08	6.61643e+07	1.02917e+08	9.35442e+07	1.07574e+08	5.36356e+07	8.74896e+07	1.12467e+08	6.66813e+07	9.28645e+07	1.1269e+08	9.24461e+07	1.07784e+08	1.00797e+08	6.78329e+07	6.99813e+07	1.02932e+08	8.35395e+07	6.74014e+07	7.30252e+07	6.89651e+07	6.84338e+07	6.85858e+07
(1R,-6S)--6-amino-5-oxocyclohexyl-2-ene-1-carboxylic-acid-ester	Others	2.18484e+06	2.76873e+06	1.08251e+06	7.86182e+06	3.19598e+06	2.89159e+06	5.18032e+06	1.41621e+06	1.97384e+06	2.04411e+06	7.58636e+06	1.01379e+07	6.09461e+06	4.75891e+06	3.11981e+06	6.9425e+06	6.44081e+06	4.99187e+06	3.13438e+06	8.96234e+06	3.21825e+06	1.31212e+07	1.10219e+07	2.37378e+07	2.47537e+06	2.38003e+06	2.46853e+06
Monoisobutyl phthalate	Others	3.34496e+07	3.33147e+07	2.76709e+07	1.23827e+07	4.82019e+07	4.60927e+07	1.6012e+07	2.08576e+07	3.03181e+07	3.06156e+07	4.58657e+07	6.10401e+07	2.63187e+07	8.95546e+07	5.11255e+07	2.8929e+07	1.85539e+07	1.38551e+07	9.63857e+07	9.79179e+07	4.64216e+07	4.3076e+07	3.55355e+07	1.82006e+07	3.84554e+07	3.81002e+07	3.41983e+07
Glucosamine	Others	6.69741e+06	5594358	6.6843e+06	1.00464e+07	6.27019e+06	1.1287e+07	1.53597e+07	3.09029e+06	7.55144e+06	7.71149e+06	6.14508e+06	5.00921e+06	9.88394e+06	1.61376e+07	15633370	5.49496e+06	6.8222e+06	1.20876e+07	8.86844e+06	1.61007e+07	7.07736e+06	1.13887e+07	1.37375e+07	1.0754e+07	1.09902e+07	1.11319e+07	1.35498e+07
Lyxo-2-Hexulose	Others	4.36262e+06	5.25962e+06	2.22542e+06	2.4139e+06	1.48364e+07	4.09376e+06	7.47707e+06	2.39957e+06	7.45651e+06	8.44007e+06	9.43576e+06	3.89186e+06	4.90502e+06	1.39639e+07	7.67934e+07	7192808	4.64687e+06	4.49229e+06	4.30328e+07	3.81286e+07	8.31046e+06	3.41496e+07	9.55178e+07	5.65151e+07	5.99689e+06	5.78233e+06	6.29819e+06
ethyl 6,7-dimethoxy-4-oxo-2,3-dihydro-1H-naphthalene-2-carboxylate	Others	2.52008e+07	2.45018e+07	2.63336e+07	3.71395e+07	3.4479e+07	2.92678e+07	3.18268e+07	3.49269e+07	3.33955e+07	3.59956e+07	4.41059e+07	2.47752e+07	3.15525e+07	4.70617e+07	2.20592e+07	4.17192e+07	3.73784e+07	2.13686e+07	3.14914e+07	3.20879e+07	2.30102e+07	3.83585e+07	2.78154e+07	4.53904e+07	3.18526e+07	3.15193e+07	3.1744e+07
E-Guggulsterone	Others	4.90525e+07	7.47039e+07	5.17462e+07	3.38477e+07	4.74975e+07	4.50336e+07	5.26106e+07	4.16278e+07	3.11543e+07	3.96357e+07	3.15423e+07	2.66329e+07	4.34978e+07	8.52526e+07	4.32492e+07	2.76952e+07	3.66355e+07	5.06509e+07	4.18456e+07	2.11211e+07	3.39722e+07	3.52236e+07	2.82538e+07	2.95564e+07	5.84728e+06	5.88684e+06	5.89174e+06
3-Acetyl-11-keto-beta-boswellic acid	Others	3.39727e+08	4.60337e+08	3.71346e+08	2.95441e+08	3.45823e+08	4.28314e+08	3.95049e+08	2.99337e+08	2.81734e+08	2.42566e+08	271738455	2.35577e+08	2.86553e+08	3.60174e+08	4.39626e+08	2.35626e+08	3.72189e+08	3.06182e+08	2.49684e+08	1.4536e+08	295519160	3.39703e+08	2.49228e+08	191128140	1.70009e+07	1.72775e+07	1.58588e+07
5-hydroxy-1-(4-methoxyphenyl)-4-methylpent-1-en-3-one	Others	2.49249e+07	2.19637e+07	2.27884e+07	2.89579e+07	2.75316e+08	3.27335e+07	2.73143e+07	3.14371e+07	3.14419e+08	2.89361e+07	3.58105e+07	3.6073e+08	2.79708e+08	4.14507e+07	4.79311e+07	318193957	2.58368e+07	3.56045e+07	4.64743e+07	3.47132e+07	3.2139e+07	3.85114e+07	4.75871e+07	5.34964e+07	2.32255e+07	2.33776e+07	2.25065e+07
Butyl linoleate	Others	777198	319446	328610	271023	360930	399543	1.09241e+06	891588	889833	3.19904e+06	1.85948e+06	3.32639e+06	5.10365e+06	8.3419e+06	2.91948e+06	3.67296e+06	2.05908e+06	2.05118e+06	2.81702e+06	801277	1.54194e+06	790455	1.09482e+06	379591	1.789e+06	1.75529e+06	1.78592e+06
Dimethyl succinate	Others	1.02808e+07	1.69794e+07	1.18949e+07	1.64192e+06	1.34018e+07	8.35059e+06	1.72939e+06	6.92289e+06	1.25081e+07	1.11189e+07	9.34928e+06	1.13268e+07	9.28503e+06	1.67883e+07	4.57784e+06	3.25944e+06	6.49337e+06	4.37294e+06	4.172e+06	3.33283e+06	5.09778e+06	7.83633e+06	4.81923e+06	9.12193e+06	6.43215e+06	6.4488e+06	6.25056e+06
Illudin M	Others	2.58434e+07	2.79352e+07	3.13447e+07	3.38878e+07	2.58019e+07	2.04454e+07	2.33936e+07	2.619e+07	3.06295e+07	1.8854e+07	1.99967e+07	3.41134e+07	2.64749e+07	2.57454e+07	3.55883e+07	3.0564e+07	2.7569e+07	3.42893e+07	2.78255e+07	1.95222e+07	2.55793e+07	1.90897e+07	2.42342e+07	2.19306e+07	2.20111e+07	2.18194e+07	2.20166e+07
Ethyl (methylthio)acetate	Others	1.76855e+06	2.56394e+06	656172	5108731	2.65081e+06	3.01119e+06	2.69082e+06	2.43731e+06	3.10939e+06	5.41185e+06	8.78255e+06	3.31487e+06	3.15259e+06	5.41371e+06	6.23899e+06	3.69892e+06	6.44973e+06	2.26728e+06	3.69055e+06	3.38249e+06	4.38346e+06	2.17759e+06	5.91651e+06	2.72724e+06	4.85867e+06	6.21327e+06	5.76147e+06
Methylacetoacetic acid	Others	2.35779e+06	4.97133e+06	5.12345e+06	7.72174e+06	1.2309e+07	1.2846e+07	5.96119e+06	9.60166e+06	8.52486e+06	7.26242e+06	4.89126e+07	6.7264e+06	1.33018e+07	1.59805e+07	5.83303e+06	1.48754e+07	1.86561e+07	1.73543e+07	1.52062e+07	9.51161e+06	1.57559e+07	3.55925e+07	9.06185e+06	3.39836e+07	7.83669e+06	7.58177e+06	7.77167e+06
N-(3-Oxohexanoyl)-L-homoserine lactone	Others	2116077767	2012636097	1647209225	1625717052	1842812702	1997390830	1819284497	1587598875	1921498293	1965524046	1751290375	1778433799	1723574452	1613216191	1983932995	1894778375	1484459249	1477271047	1293680933	1521872009	1383208323	1228178174	1365316335	1496379318	1796007413	1763829641	1795059215
Octanal	Others	4.907e+07	5.62518e+07	6.603e+07	5.71498e+07	5.69521e+07	4.10978e+07	4.56586e+07	4.85037e+07	5.40829e+07	3.66129e+07	3.51983e+07	5.79377e+07	5.64456e+07	5.39899e+07	5.53449e+07	5.22721e+07	3.9976e+07	5.59608e+07	5.43182e+07	3.48213e+07	4.93993e+07	2.97859e+07	3.47342e+07	3.89035e+07	4.39949e+07	4.45383e+07	4.45353e+07
(3,4,5,6-Tetrahydroxyoxan-2-yl)methyl acetate	Others	1.52557e+07	2.15172e+07	5.1695e+06	3.71217e+07	8.04115e+06	1.89649e+07	1.28217e+07	2.6843e+07	1.77452e+07	2.76188e+07	8.6385e+06	3.66747e+07	4.01833e+07	2.13827e+07	3.20523e+07	2.99744e+07	5.84478e+07	4.09926e+07	2.26323e+07	2.45651e+07	1.59148e+07	1.18035e+07	2.06364e+07	2.49794e+07	2.85144e+07	2.71917e+07	3.2059e+07
1,4-beta-D-Glucan	Others	2.09513e+07	1.98719e+07	2.49519e+07	1.77621e+07	1.88401e+07	1.67719e+07	1.56786e+07	1.86573e+07	1.9031e+07	1.84244e+07	1.68624e+07	2.22771e+07	1.78825e+07	2.12988e+07	2.13208e+07	2.01628e+07	2.0245e+07	2.4737e+07	1.62165e+07	1.3806e+07	1.90834e+07	1.22109e+07	1.47782e+07	1.41134e+07	1.69169e+07	1.72034e+07	1.6898e+07
4-Cyclopentene-1,3-dione	Others	1.02969e+07	1.21983e+07	1.51558e+07	1.19601e+07	1.22019e+07	7.65852e+06	1.07344e+07	1.14843e+07	1.34231e+07	4.79605e+06	6.96946e+06	2.02381e+07	7.98498e+06	1.07566e+07	1.39652e+07	9.05005e+06	1.04155e+07	1.61867e+07	1.57138e+07	7.47876e+06	1.29581e+07	6.57876e+06	5.78658e+06	6.52863e+06	9.27998e+06	9.4209e+06	9.42834e+06
2-Deoxy-D-ribose	Others	1.30614e+06	849258	4.13634e+06	8.46967e+06	1.22632e+06	7949908	2.65255e+06	6.30653e+06	2.87088e+06	3.56596e+06	6.04736e+06	3.05764e+06	881762	2.02969e+06	2.44586e+06	1.01782e+07	8.93693e+06	9.9384e+06	1.39783e+07	6.22704e+06	1.23443e+07	9.06667e+06	9.36341e+06	4.9923e+06	3.45192e+06	3.63868e+06	3.92215e+06
4-Hydroxy-4-methyl-5-hexenoic acid gamma lactone	Others	7.99637e+07	1.27195e+08	5.13654e+07	189625695	1.1809e+08	1.93234e+08	161275707	2.12067e+08	1.80088e+08	1.84477e+08	1.26469e+08	1.84594e+08	2.35706e+08	1.73754e+08	2.15358e+08	1.79462e+08	111757864	2.34797e+08	1.72929e+08	1.11793e+08	2.91629e+08	1.99859e+08	1.6384e+08	1.09497e+08	1.60308e+08	1.56101e+08	1.3684e+08
Acrolein	Others	7.53883e+07	7.07064e+07	8.10695e+07	1.70434e+06	1.04037e+08	1.12993e+08	1.03587e+08	1.1718e+08	5.45663e+07	1.18826e+08	7.38511e+07	8.06844e+07	7.53938e+07	7.1684e+07	1.03556e+08	1.32707e+08	1.14387e+08	9.91281e+07	3.21139e+07	7.55795e+07	6.05376e+07	4.7723e+07	6.65278e+07	5.99629e+07	1.46982e+07	3.61198e+07	3.94517e+07
alpha,beta-Trehalose	Others	1.19544e+07	1.7228e+07	1.05484e+07	1.14758e+07	1.37969e+07	2.0059e+07	1.57257e+07	1.22982e+07	1.28212e+07	4.59249e+07	2.55295e+07	1.23427e+07	2.48213e+07	1.67225e+07	1.40801e+07	1.79346e+07	1.73681e+07	1.23847e+07	2.31353e+07	2.95114e+07	9.25357e+06	4.80833e+07	3.54837e+07	3.67741e+07	1.73917e+07	1.74155e+07	1.73488e+07
D-Glycero-D-gulo-heptose	Others	2.0683e+07	2.29007e+07	7.46239e+06	1.10705e+07	2.13165e+07	3.06641e+07	3.49983e+07	1.52756e+07	9.08186e+06	4.43567e+07	2.56681e+07	5.48428e+06	2.57066e+07	1.47107e+07	6.59222e+06	1.83337e+07	2.35156e+07	3.03608e+07	2.90857e+07	4.49908e+07	1.7032e+07	9.6353e+07	3.93619e+07	7.76947e+07	2.3446e+07	2.37964e+07	2.37417e+07
Dihydroxyacetone	Others	7.67722e+07	7.83524e+07	8.16149e+07	7.24658e+07	4.15603e+07	7.43281e+07	6.62283e+07	6.15586e+07	1.01509e+08	4.26832e+07	8.08809e+07	8.0248e+07	7.1944e+07	7.9103e+07	7.14937e+07	7.20686e+07	1.08943e+08	5.59173e+07	6.16895e+07	4.75658e+07	2.63285e+07	108849287	5.22749e+07	8.44828e+07	5.78615e+07	5.97469e+07	5.70387e+07
4-methyl-1-sulfanylidene-2H-[1,2,4]triazolo[4,3-a]quinazolin-5-one	Others	1.52381e+06	2.30272e+06	1.42391e+06	2.91187e+06	1.95941e+06	6.2466e+06	2.40466e+06	3.01635e+06	5.3005e+06	2.53159e+06	5.15805e+06	2.04279e+06	4.84742e+06	4.68241e+06	3.2881e+06	2.45496e+06	1.00445e+06	878453	1.19304e+06	918386	1.15923e+06	1.32103e+06	1.34749e+06	1.40981e+06	2.4502e+06	1.72326e+06	2.2475e+06
1-(Hydroxymethyl)-5,5-dimethyl-2,4-imidazolidinedione	Others	7.94568e+06	7.65319e+06	1.15046e+07	1.50377e+07	1.81343e+07	1.56684e+07	6.84129e+06	9.47471e+06	1.1009e+07	1.79131e+07	9.73754e+06	5.71051e+06	8.35228e+06	9.47252e+06	1.31344e+07	9.83185e+06	8.94889e+06	5.73694e+06	9.25197e+06	6.53447e+06	1.18506e+07	2.05139e+07	1.89962e+07	9.99437e+06	7.11281e+06	7.10927e+06	7.19134e+06
1,3-Diazaspiro[4.4]nonane-2,4-dione	Others	4.87576e+06	4.00787e+06	1.1599e+06	7.73075e+06	4.6353e+06	4.41879e+06	4.96979e+06	2.05264e+06	4.57355e+06	4.82101e+06	5.63723e+06	4.02701e+06	3.57991e+06	4.77941e+06	737711	5.43103e+06	1.43851e+07	8.82835e+06	1.35188e+07	9.92406e+06	6.78678e+06	8.11748e+06	9.18554e+06	1.10477e+07	7.96202e+06	7.59561e+06	7.65628e+06
2(3H)-Furanone	Others	1.07547e+08	1.09542e+08	3.48467e+07	123698935	1.30797e+08	1.32299e+08	1.78028e+08	7.57651e+07	7.62442e+07	152586562	182420230	4.63577e+07	1.1901e+08	1.54283e+08	3.51758e+07	1.16552e+08	1.21791e+08	5.46296e+07	1.50829e+08	1.99431e+08	6.23932e+07	1.79255e+08	1.75293e+08	2.06509e+08	1.38626e+08	1.47264e+08	1.4464e+08
2(5H)-Furanone	Others	8.90721e+07	1.00911e+08	103463129	1.00672e+08	9.45779e+07	9.48413e+07	8.49523e+07	8.20014e+07	9.32989e+07	8.40352e+07	8.14738e+07	9.68031e+07	9.09969e+07	8.39269e+07	1.07814e+08	9.49465e+07	8.79499e+07	1.05291e+08	9.04091e+07	7.61672e+07	7.63995e+07	7.40268e+07	8.01361e+07	7.99976e+07	8.09198e+07	8.03703e+07	7.97261e+07
3',4'-(Methylenedioxy)acetophenone	Others	1.84728e+08	1.92572e+08	1.40624e+08	1.44247e+08	1.98307e+08	2.07207e+08	1.07544e+08	1.88612e+08	1.34644e+08	1.193e+08	1.19607e+08	1.98768e+08	9.82578e+07	1.10037e+08	1.23668e+08	2.11086e+08	1.66762e+08	1.13999e+08	1.42765e+08	1.17042e+08	180123784	7.16824e+07	1.43053e+08	1.88454e+08	1.55975e+08	157539862	1.56417e+08
Citraconic anhydride	Others	4.66792e+07	5.01884e+07	4.21233e+07	3.98207e+07	43269494	5.53363e+07	5.32107e+07	4.63702e+07	4.39934e+07	5.45501e+07	6.33942e+07	4.5587e+07	5.13297e+07	4.89583e+07	4.49097e+07	7.02216e+07	5.20369e+07	3.18299e+07	4.09268e+07	4.37829e+07	3.57455e+07	6.06163e+07	5.68705e+07	7.36024e+07	5.04279e+07	4.92171e+07	5.04759e+07
gamma-Butyrolactone	Others	1.89377e+07	2.19538e+07	8.61311e+06	2.0872e+07	8.72008e+07	3.23759e+07	1.39293e+08	1.35598e+07	2.84347e+07	4.16094e+07	9.12973e+07	3.73579e+07	128809486	3.01518e+07	5.9366e+06	3.91688e+07	3.31943e+07	3.68892e+07	3.20207e+07	3.65103e+07	4.69779e+07	3.33696e+07	4.73473e+07	4.01715e+07	2.86786e+07	2.90249e+07	2.82918e+07
5-Methyl-5-propylimidazolidine-2,4-dione	Others	2.90343e+06	3.51575e+06	392903	2.37065e+06	3.09159e+06	3.90322e+06	1.10412e+07	2.4825e+06	2.02835e+06	1.46084e+06	2.74431e+06	2.36864e+06	4.38398e+06	3.78623e+06	607588	6.08745e+06	6.16151e+06	5.77121e+06	2.02365e+07	1.23816e+07	1.7193e+07	1.27855e+07	1.06949e+07	1.82855e+07	4.40344e+06	4.6586e+06	4.67305e+06
7-Hydroxy-6-methoxy-3-(1,2,5-trihydroxy-4-oxocyclohex-2-en-1-yl)chromen-4-one	Others	4.90919e+07	4.01303e+07	4.18448e+07	3.53121e+07	4.26881e+07	2.83737e+07	5.14815e+07	3.94913e+07	4.28835e+07	2.30681e+07	3.3556e+07	3.93234e+07	2.6174e+07	3.19087e+07	3.22159e+07	3.05543e+07	3.49642e+07	4.06859e+07	4.06259e+07	2.69822e+07	4.42921e+07	3.13406e+07	3.10749e+07	3.56506e+07	4.28427e+07	3.90831e+07	4.21622e+07
7-hydroxy-6-methoxy-3-(1,3,6-trihydroxy-4-oxocyclohex-2-en-1-yl)-4H-chromen-4-one	Others	4.93889e+07	3.25658e+07	3.81141e+07	3.69083e+07	3.17402e+07	2.12537e+07	3.83236e+07	4.22488e+07	5.12762e+07	2.47706e+07	2.7085e+07	4.46852e+07	2.28814e+07	4.59838e+07	3.31677e+07	2.81203e+07	2.92153e+07	3.16063e+07	1.83674e+07	3.78112e+07	2.56674e+07	2.72083e+07	1.87607e+07	2.61112e+07	3.03293e+07	2.95725e+07	2.74866e+07
Dehydroascorbic acid	Others	7.11643e+06	6.13937e+06	5.47144e+06	8.71041e+06	5.58362e+06	4.84416e+06	5.24204e+06	5.00271e+06	4.95838e+06	4.3907e+06	4.50337e+06	4.84395e+06	4.89084e+06	3.439e+06	4.11204e+06	3.77017e+06	3.47149e+06	2.99777e+06	3.00144e+06	2.456e+06	3.51521e+06	3.12544e+06	2.94745e+06	3.00859e+06	3.88613e+06	3.90109e+06	3.74907e+06
Tribufos	Others	3.39492e+07	2.90266e+07	3.57194e+07	3.38643e+07	2.32222e+07	2.65644e+07	2.1997e+07	2.38135e+07	3.91906e+07	2.41774e+07	1.91795e+07	32311015	2.88776e+07	2.48831e+07	3.14783e+07	28928512	2.84232e+07	2.94195e+07	2.72367e+07	2.07862e+07	2.46399e+07	2.03507e+07	2.37858e+07	2.31532e+07	2.74289e+07	2.74353e+07	2.67391e+07
2-Aminoethylmethyl sulfone	Others	3.86141e+06	6.42636e+06	8.94296e+06	6.01304e+06	3.81562e+06	5.02943e+06	2.04049e+06	854947	1.60911e+06	3.88905e+06	3.21751e+06	5.38629e+06	5.09664e+06	1.35211e+06	4.349e+06	6.67095e+06	6.45558e+06	7.76413e+06	7.1107e+06	2.19086e+06	4.68124e+06	2.38964e+06	4.7428e+06	4.96463e+06	4.0019e+06	4.06338e+06	4.06016e+06
2,2'-Dihydroxy-4',6'-dimethoxychalcone	Others	4.64583e+08	4.86117e+08	4.71765e+08	4.40226e+08	4.37494e+08	4.28456e+08	4.11579e+08	4.16324e+08	4.65667e+08	4.48627e+08	4.03559e+08	4.54386e+08	4.20941e+08	3.93737e+08	4.88931e+08	4.37316e+08	4.1969e+08	4.31655e+08	3.84067e+08	3.31858e+08	3.61644e+08	3.41501e+08	3.43509e+08	3.53189e+08	4.11773e+08	4.1126e+08	4.02542e+08
1-(2-Hydroxyphenyl)-3-phenylpropane-1,3-dione	Others	1.93262e+07	5.56143e+07	7.0749e+07	1.08974e+08	9.34492e+07	1.25772e+08	4.45023e+07	8.70067e+07	5.57381e+07	8.09318e+07	167327615	1.29442e+08	1.62667e+08	1.51975e+08	8.25325e+07	259764331	1.19271e+08	2.41625e+08	1.9676e+08	7.8983e+07	8.40961e+07	2.04998e+08	8.03371e+07	1.55394e+08	7.75755e+07	7.61958e+07	7.7641e+07
1-(3,4-Dihydroxyphenyl)-7-(4-hydroxyphenyl)heptane-3,5-dione	Others	1.3392e+07	1.32472e+07	1.1568e+07	7.58082e+06	1.15555e+07	8.62243e+06	6.17875e+06	1.14919e+07	1.33992e+07	5.86856e+06	8.26834e+06	1.24728e+07	7.72175e+06	7.12696e+06	1.55829e+07	1.16075e+07	1.03554e+07	1.117e+07	6.54198e+06	3913954	8.53977e+06	7.14289e+06	9.66909e+06	7.73922e+06	1.00302e+07	9.78523e+06	9.84613e+06
2-{9-[(3-methylbut-2-enoyl)oxy]-2-oxo-2H,8H,9H-furo[2,3-h]chromen-8-yl}propan-2-yl 3-(4-hydroxyphenyl)oxirane-2-carboxylate	Others	350430	2.62328e+06	1.61515e+06	3.5387e+06	3.41462e+06	5.13468e+06	195843	5.17764e+06	1.09828e+06	3.34608e+06	5.43291e+06	5.05025e+06	1.02147e+07	5.39844e+06	670249	2.47641e+07	1.14176e+07	1.01732e+07	2.51723e+07	3.54076e+06	813311	2.71098e+07	2.63184e+06	2.69953e+06	887021	860305	909501
3-(3,4-dihydroxy-5-methoxyphenyl)-1-(2,4,6-trihydroxyphenyl)propane-1,2-dione	Others	4.68686e+07	3.56347e+07	3.53735e+07	4.26373e+07	5.11879e+07	3.62795e+07	4.40654e+07	4.62965e+07	4.31062e+07	2.72438e+07	50402520	4.04372e+07	3.27637e+07	5.95358e+06	2.37414e+06	5.10319e+07	3.55828e+07	3.60874e+07	3.16677e+07	2.67902e+07	2.73561e+07	2.2534e+07	2.11591e+07	2.89404e+07	3.06123e+07	2.99493e+07	2.95865e+07
3-(3,7-dimethylocta-2,6-dien-1-yl)-5-hydroxy-8,8-dimethyl-2-(2,3,4-trihydroxyphenyl)-4H,8H-pyrano[3,2-g]chromen-4-one	Others	5.65754e+06	4.23439e+06	5.50886e+06	4.03902e+06	1.15914e+07	1.50352e+07	1.98006e+06	1.53709e+07	2.51723e+06	4.47328e+06	1.43283e+07	5.68769e+06	9.93818e+06	1.6549e+07	7.30479e+06	1.81761e+07	1.04098e+07	1.11565e+07	1.75579e+07	9.91671e+06	3.00066e+06	2.7394e+07	5.25142e+06	1.22459e+07	3.57938e+06	3.59826e+06	3.36552e+06
Hesperetin dihydrochalcone	Others	7.98464e+06	2.3677e+07	2.92558e+07	4.24647e+07	3.80467e+07	5.81142e+07	1.89234e+07	3.84095e+07	2.44079e+07	3.6126e+07	7.93791e+07	6.00774e+07	7.17375e+07	7.37569e+07	3.87055e+07	1.25753e+08	5.39102e+07	1.03943e+08	8.40767e+07	3.03528e+07	3.16704e+07	1.00502e+08	3.61455e+07	5.9726e+07	3.50217e+07	34419369	3.5056e+07
3-Hydroxy-6-methylchromen-2-one	Others	2.01014e+07	1.85864e+07	2.33969e+07	1.81192e+07	1.56048e+07	1.71944e+07	1.46188e+07	1.53801e+07	1.68661e+07	1.4272e+07	1.73724e+07	1.67542e+07	1.5831e+07	1.76225e+07	1.55538e+07	1.7453e+07	1.43833e+07	1.56411e+07	1.39058e+07	1.03664e+07	1.46871e+07	1.09781e+07	1.39759e+07	1.3394e+07	1.41978e+07	1.39702e+07	1.4172e+07
6-[3,4-dihydroxy-6-(hydroxymethyl)-5-methoxyoxan-2-yl]-5,7-dihydroxy-2-(4-hydroxy-3-methoxyphenyl)-4H-chromen-4-one	Others	1.85149e+07	1.3745e+07	1.37418e+07	1.6626e+07	1.70858e+07	8.97096e+06	7.153e+06	6.11769e+06	1.1274e+07	1.51318e+07	9.26784e+06	1.49903e+07	1.56417e+07	7.58054e+06	1.11028e+07	2.11913e+07	1.03498e+07	1.17603e+07	6.43138e+06	1.36207e+07	1.08827e+07	1.30014e+07	6.82691e+06	1.11153e+07	9.42678e+06	9.92834e+06	9.56682e+06
Deoxysappanone B 7,3'-dimethyl ether	Others	2.12037e+07	2.24212e+07	3.32027e+07	2.04099e+07	3.21962e+07	1.93114e+07	2.6478e+07	2.77955e+07	2.06846e+07	1.64355e+07	2.14102e+07	4.60713e+07	1.98879e+07	2.48779e+07	2.89885e+07	2.59592e+07	1.77663e+07	2.54439e+07	1.85918e+07	1.66637e+07	2.57072e+07	6.43764e+06	9.53568e+06	1.74266e+07	2.31691e+07	2.31534e+07	2.28423e+07
Micromelin	Others	743972	2.25551e+06	1.38895e+06	2.22175e+06	2.50994e+06	3.39275e+06	1.3941e+06	3.17018e+06	2.80425e+06	2.50455e+06	1.54792e+07	1.43125e+06	2.9299e+06	4.66821e+06	928154	4.46235e+06	5.03695e+06	5.64114e+06	4.61735e+06	3.02162e+06	3.50161e+06	1.12241e+07	2.46991e+06	1.1269e+07	3.19569e+06	3.08957e+06	3.12424e+06
1-(5-Phosphoribosyl)imidazole-4-acetate	Others	2.47071e+06	3.16529e+06	1.1559e+06	2.89569e+06	4.21213e+06	4.57825e+06	4.87488e+06	5.33675e+06	6.36551e+06	5.56923e+06	5.79756e+06	7.42757e+06	5.4114e+06	5.49369e+06	6.18912e+06	2.67855e+06	5.03872e+06	3.65872e+06	5.60585e+06	3.84605e+06	4.25234e+06	4.60836e+06	3.69915e+06	3.89411e+06	2.75181e+06	3.63113e+06	3291045
16alpha,17-Dihydroxypregn-4-ene-3,20-dione cyclic acetal with 2-furyl methyl ketone	Others	1.53138e+07	1.32918e+07	1.46171e+07	1.42424e+07	1.38108e+07	1.08196e+07	1.34912e+07	1.46941e+07	1.26538e+07	1.092e+07	1.14025e+07	1.2784e+07	1.17643e+07	1.12949e+07	1.51168e+07	1.28161e+07	8.73999e+06	1.22453e+07	8.48635e+06	9.06734e+06	7.01246e+06	6.54125e+06	8.87589e+06	9.28954e+06	1.10556e+07	1.07548e+07	1.10852e+07
2-Deoxy-L-arabinose	Others	3.14989e+07	1.66502e+07	1.46713e+07	4.40854e+06	1.578e+06	1.27782e+07	8.21541e+06	4.87883e+06	4.44713e+06	1.23289e+07	8.04172e+06	2.06702e+06	7.58614e+06	5870769	4.17608e+06	1.27044e+07	1.94151e+06	1.25406e+06	1.11086e+07	9.51175e+06	5.50264e+06	6.3984e+06	6.16318e+06	1.12771e+07	5.94937e+06	4.02384e+06	5.4226e+06
2-Oxazolidinone	Others	1.01614e+07	1.91081e+07	2.6054e+07	1.07838e+07	1.30655e+07	6.8665e+06	15659004	8.90572e+06	1.14285e+07	8.03456e+06	5.07894e+06	6.99471e+06	6.51934e+06	7.57032e+06	1.37269e+07	6.74378e+06	1.71616e+07	7.13496e+06	5.54684e+06	4.85498e+06	5.24315e+06	1.18375e+07	5.60259e+06	5.37106e+06	7.11942e+06	7.04146e+06	7.2865e+06
Propargyl alcohol	Others	4.04731e+07	3.20968e+07	3.68113e+07	1.78207e+07	723209	536944	2.67857e+07	4.89057e+07	1.47111e+07	3.60799e+07	1.79857e+07	2.40682e+07	3.21771e+07	2.80902e+07	1.19616e+07	5.43098e+07	2.3728e+07	2.01596e+07	2.76884e+07	1.224e+07	1.66382e+07	3.42929e+07	3.26449e+07	2.50614e+07	3.52841e+07	3.50605e+07	3.34174e+07
4-Hydroxybut-2-ynal	Others	2.41522e+07	2.33541e+07	1.31553e+07	8.71368e+06	1.20318e+08	2.87584e+07	1.50924e+07	8.98927e+07	8.95066e+07	1.65904e+08	1.77561e+07	3.51399e+07	131557759	1.9389e+07	1.13574e+07	1.91337e+07	2.63383e+07	1.42388e+08	2.18407e+08	5.06167e+07	1.22996e+08	3.81466e+07	3.43843e+07	3.11052e+07	2.7131e+07	2.72176e+07	2.54819e+07
2-Cyclohexen-1-one	Others	1.49983e+07	2.16816e+07	1.33071e+07	2.72745e+07	2.92511e+07	2.5513e+07	3.71113e+07	1.09269e+07	2.56885e+07	3.49773e+07	1.93874e+07	1.18697e+07	1.25955e+07	6.3772e+07	2.23192e+07	3.21553e+07	1.61795e+07	1.60987e+07	1.29353e+07	1.10028e+07	7.58629e+06	1.65626e+07	5.81592e+07	1.72705e+07	1.70803e+07	1.48786e+07	1.67182e+07
(Carboxymethyl)(dimethyl)sulfonium	Others	1.36156e+06	3.08019e+06	4.53486e+06	6.00742e+06	5.50741e+06	6.40042e+06	2.56095e+06	5.08454e+06	3293061	4.19321e+06	9.38852e+06	7.02919e+06	8.11278e+06	8.0794e+06	4.09354e+06	1.29696e+07	6.65599e+06	1.21701e+07	1.03843e+07	4.72828e+06	4.59373e+06	1.08318e+07	4.5229e+06	8.72484e+06	4.25591e+06	4.18173e+06	4.24733e+06
Isobrucein B	Others	1.37781e+07	1.48608e+07	1.62449e+07	1.55119e+07	1.19309e+07	1.16453e+07	9.49895e+06	1.01929e+07	1.5412e+07	1.1629e+07	6.84562e+06	1.41611e+07	4.46054e+06	3.15503e+06	1.31564e+07	1.52146e+07	1.06723e+07	1.7544e+07	1.44805e+07	1.04613e+07	1.23881e+07	6.01151e+06	1.20039e+07	6.61777e+06	8.94311e+06	8.99645e+06	8.44884e+06
Lacto-N-triaose	Others	1.65562e+07	2.28468e+07	2.5043e+07	1.80441e+07	1.59637e+07	1.17204e+07	1.5474e+07	1.4574e+07	1.43795e+07	2.2668e+07	1.92084e+07	2.55297e+07	1.75282e+07	1.44769e+07	1.57396e+07	2.85221e+07	1.64301e+07	1.93177e+07	1.56699e+07	1.29681e+07	1.84081e+07	7.60301e+06	1.2974e+07	1.22494e+07	1.20778e+07	1.04294e+07	1.1779e+07
Dimethyl oxalate	Others	4957321	1.00376e+07	7.4969e+06	7.55023e+06	5.16295e+06	5.12235e+06	1.16572e+07	5.0784e+06	9.68574e+06	7.27267e+06	5.76677e+06	2.20601e+06	6.56048e+06	7.68524e+06	8.35465e+06	1.67298e+06	1.30486e+06	968052	1.41144e+06	1.61539e+06	1.97542e+06	1.24499e+06	1.12635e+06	1.73658e+06	4.13621e+06	3.83864e+06	3.09177e+06
Sarmentosin epoxide	Others	1.92863e+07	1.98955e+07	1.90789e+07	1.89264e+07	1.86782e+07	1.85414e+07	1.5991e+07	1.44626e+07	1.89584e+07	1.95924e+07	1.78992e+07	1.88563e+07	1.94643e+07	1.68535e+07	2.10926e+07	1.98921e+07	1.72658e+07	2.06432e+07	1.46828e+07	1.30017e+07	8.54572e+06	1.6691e+07	1.50982e+07	1.50475e+07	1.86533e+07	1.84836e+07	1.79874e+07
2-(Trimethylazaniumyl)ethyl phosphate	Others	4.07539e+06	8.39827e+06	3.13957e+06	2.53129e+06	4.33442e+06	5.70272e+06	1.90202e+07	4.77392e+06	5.68671e+06	5.5063e+06	1.27046e+07	4.1953e+06	1.26615e+07	1.04505e+07	204461	2.92982e+07	1.98207e+07	1.23781e+07	4.50212e+07	2.65441e+07	1.15032e+07	1.02765e+08	4.35599e+07	4.25604e+07	8.13204e+06	8.04143e+06	8.13881e+06
(2S)-2-azaniumyl-4-(dimethylsulfaniumyl)butanoate	Others	5.92696e+06	5.61058e+06	5.81634e+06	2.06349e+06	3.52122e+06	1.99894e+06	2.61252e+06	2.51536e+06	3.33084e+06	1.68946e+06	3.9513e+06	3.12608e+06	2.45471e+06	3.2879e+06	7.23843e+06	2.54095e+06	2.26889e+06	1.0431e+06	5.67059e+06	3.04738e+06	1.75726e+06	696010	1.07846e+06	1.35504e+06	2.85029e+06	2.95261e+06	2.87684e+06
(2R)-2-ammonio-3-[(carbamoylamino)oxy]propanoate	Others	7.07722e+07	4.09962e+07	4.05936e+07	8.83897e+07	7.96295e+07	9.54258e+07	6.00392e+07	7.91096e+07	8.08533e+07	9.22669e+07	8.0212e+07	9.199e+07	4.49862e+07	5.02633e+07	6.3079e+07	6.48573e+07	4.72839e+07	7.39497e+07	6.49182e+07	6.51117e+07	8.74131e+07	6.39926e+07	9.56521e+07	9.21298e+07	5.19874e+07	5.13573e+07	5.43905e+07
Zearalenone	Others	2.94956e+07	3.25986e+07	1.89173e+07	1.42304e+07	3.08104e+07	5.35189e+07	1.88209e+07	1.22216e+07	9.97579e+06	6.70005e+07	1.15351e+07	7.51144e+06	2.91743e+07	5.73304e+06	8.69656e+06	2.987e+07	2.64517e+07	2.28419e+07	3.18861e+07	2.74845e+07	1.52908e+07	6.53888e+07	5.46896e+07	6.8418e+07	2.68724e+07	2.63071e+07	2.65128e+07
Threonolactone	Others	1.12481e+08	1.01067e+08	1.03011e+08	9.84377e+07	8.68221e+07	9.84869e+07	8.61461e+07	8.59813e+07	8.60191e+07	1.13183e+08	9.71997e+07	8.84951e+07	9.8523e+07	9.17565e+07	8.54028e+07	1.06818e+08	9.71511e+07	1.07343e+08	1.1281e+08	1.13265e+08	8.63251e+07	9.31666e+07	1.11813e+08	1.04159e+08	8.76119e+07	8.89553e+07	8.8674e+07
(4R)-4-hydroxy-3-methylideneoxolan-2-one	Others	1.14816e+07	1.03009e+07	1.28932e+07	36208870	4.21513e+07	9.50434e+06	1.25927e+07	1.69831e+07	3.31762e+07	3.58464e+07	5.48634e+07	2.49888e+07	1.45196e+07	2.32774e+07	1.8028e+07	1.30413e+07	2.16102e+07	2.66751e+07	1.34073e+07	5.80373e+06	7.16334e+06	1.3002e+07	1.05232e+07	1.74375e+07	1.24577e+07	1.26279e+07	1.13181e+07
(3Z)-3-ethylidenepyrrolidin-2-one	Others	1.64029e+06	891442	5.6499e+06	7.34588e+06	6.58804e+06	8.11571e+06	4.17243e+06	5.63313e+06	6.09031e+06	3.29289e+06	3.79115e+06	4.95993e+06	4.26645e+06	4.8009e+06	4.26165e+06	3.19978e+06	3.49016e+06	4.24507e+06	3.4132e+06	2.04049e+06	2.73711e+06	1.68614e+06	2.33943e+06	559295	3.51895e+06	3.51398e+06	3.41675e+06
1-Methyl-2-[(Z)-10-pentadecenyl]quinolin-4(1H)-one	Others	2.24053e+07	3.41464e+07	1.71536e+07	7.96293e+06	1.21521e+07	8.59559e+06	2.31456e+07	1.19327e+07	7.59894e+06	1.79123e+07	1.2473e+07	7.91247e+06	3.29417e+07	5.18342e+07	1.54256e+07	9.14165e+06	1.73195e+07	1.79786e+07	1.33155e+07	8.92256e+06	8.30688e+06	8.24655e+06	9.60886e+06	9.82957e+06	5.17049e+06	8.12792e+06	3.00791e+06
(6S)-6-methoxypiperidin-2-one	Others	7.4206e+06	7.75427e+06	2.20233e+07	4.20829e+07	4.02569e+07	5.59284e+07	2.86153e+07	3.0302e+07	3.6821e+07	2.52395e+07	1.96756e+07	3.93624e+07	3.11773e+07	3.36341e+07	2.5623e+07	3.75335e+07	2.11272e+07	3.09053e+07	3.27676e+07	1.41406e+07	2.25322e+07	1.77622e+07	1.40946e+07	2.73858e+07	2.27162e+07	2.27025e+07	2.23095e+07
Salicylic acid	Phenolic acids	5.98413e+06	1.0182e+07	4.37229e+06	6.8436e+06	7.18741e+06	1.30249e+07	1.05922e+07	7.27026e+06	7.14562e+06	1.51436e+07	9.09866e+06	3.90577e+06	1.12484e+07	7.97801e+06	5.36432e+06	9.40786e+06	9.20277e+06	5.86356e+06	8.13582e+06	1.41913e+07	6.30207e+06	1.43309e+07	1.45741e+07	1.29626e+07	7.19757e+06	7.56463e+06	7.26258e+06
p-Coumaryl alcohol	Phenolic acids	1.37076e+07	1.42153e+07	1.33396e+07	7.87825e+06	8.57831e+06	2.43607e+06	1.05687e+07	1.4426e+06	175959	7.58408e+06	3.09111e+06	1.41957e+07	5.30377e+06	7.80661e+06	1.11017e+07	1.73319e+06	8.76881e+06	1.18934e+07	930374	4.52003e+06	4.62997e+07	891087	2.97625e+06	1.16897e+07	9.06966e+06	9.55522e+06	9.45789e+06
Phenyl salicylate	Phenolic acids	8.58392e+06	3.27758e+06	5.02852e+06	1.24963e+07	1.35066e+07	1.20833e+07	4.33461e+06	6.93616e+06	3.48641e+06	1.42742e+07	4.16547e+06	5.71003e+06	1.76094e+07	5273305	5.97163e+06	1.80949e+07	6.07752e+06	7.03645e+06	7.84773e+06	1.06834e+07	5.71502e+06	5.23953e+06	9.82546e+06	1.67893e+07	1.08282e+07	1.00059e+07	1.01299e+07
p-Coumaraldehyde	Phenolic acids	1.25458e+08	1.32814e+08	1.32599e+08	1.27332e+08	1.37952e+08	1.15051e+08	1.15458e+08	1.01924e+08	1.19295e+08	1.11818e+08	1.05696e+08	1.31438e+08	1.12902e+08	114368231	1.25539e+08	1.39643e+08	1.06336e+08	1.67186e+08	8.62503e+07	9.90082e+07	1.07721e+08	7.59199e+07	8.38565e+07	1.09689e+08	1.05774e+08	103888416	1.05048e+08
3,4-Dihydroxybenzeneacetic acid	Phenolic acids	1.30002e+07	9.50385e+06	9.92537e+06	4.42223e+06	1.66413e+07	2.04927e+07	7.76243e+06	4.9394e+06	3.16718e+06	1.31684e+07	1.24908e+07	6.15238e+06	7.81238e+06	9.33466e+06	6.39458e+06	1.21968e+07	8.22892e+06	1.05246e+07	1.08314e+07	1.83955e+07	1.3417e+07	1.76177e+07	1.19069e+07	2.98274e+07	9.04699e+06	8.81799e+06	9.20841e+06
Phenoxyacetic acid	Phenolic acids	2.3441e+07	2.81302e+07	9.1243e+06	1.79634e+07	2.20709e+07	4.99196e+07	2.49174e+07	1.91052e+07	1.4139e+07	4.56635e+07	5.03848e+07	7.78128e+06	3.54328e+07	2.79969e+07	6.2279e+06	3.37836e+07	1.58058e+07	9.24898e+06	2.46313e+07	5.14282e+07	1.65905e+07	5.66248e+07	4.76563e+07	5.42928e+07	2.75056e+07	2.78808e+07	2.78028e+07
4-Hydroxybenzyl alcohol	Phenolic acids	9.58717e+06	1.07907e+07	9.17876e+06	7.4025e+06	7.11201e+06	7.10604e+06	7.26416e+06	6.12034e+06	6.3171e+06	1.11663e+07	1.01069e+07	1.2565e+07	8.32867e+06	8.48434e+06	1.20094e+07	1.19801e+07	1.01465e+07	1.71879e+07	8.68493e+06	1.14512e+07	3.12852e+06	1.54692e+07	1.19588e+07	1.37116e+07	8.26552e+06	8.15286e+06	8.2286e+06
p-Cresol	Phenolic acids	2.88945e+07	2.96281e+07	3.22662e+07	3.14219e+07	2.49679e+07	2.60431e+07	2.34059e+07	2.2564e+07	2.83434e+07	2.29797e+07	2.18916e+07	3.25194e+07	2.74654e+07	2.56629e+07	2.83175e+07	2.81375e+07	2.99072e+07	3.10978e+07	2.85457e+07	2.22959e+07	2.75209e+07	2.17772e+07	2.47271e+07	2.20384e+07	2.66433e+07	2.62003e+07	2.61169e+07
4-Methoxysalicylic acid	Phenolic acids	1.8611e+07	1.715e+07	1.5022e+07	2.67615e+07	3.05884e+07	1.56027e+07	1.32672e+07	1.54001e+07	1.72772e+07	1.80463e+07	1.79971e+07	11792130	1.46389e+07	1.55515e+07	1.49472e+07	3.1087e+07	1.54783e+07	1.23516e+07	1.14136e+07	1.38432e+07	1.11082e+07	1.43576e+07	1.42882e+07	1.57807e+07	1.49165e+07	1.45018e+07	1.495e+07
4-Hydroxy-3-methoxybenzenemethanol	Phenolic acids	6.9526e+07	7.62366e+07	7.51398e+07	1.39113e+07	7.83288e+07	6.85269e+07	3.39733e+07	5.89311e+07	5.90293e+07	7.85868e+07	2.37402e+07	6.51505e+07	5.77594e+07	1.02633e+07	3.79661e+07	7.02397e+07	7.00245e+07	6.56318e+07	5.17559e+07	5.23205e+07	5.52341e+07	6.51414e+07	6.51772e+07	8.27319e+07	2.52138e+07	3.23713e+07	3.24277e+07
3-Methoxytyramine	Phenolic acids	9.66181e+07	1.26592e+08	7.47227e+07	3.4886e+07	5.53344e+07	5.13285e+07	9.49797e+07	5.43694e+07	4.96912e+07	5.18576e+07	5.16832e+07	3.30118e+07	6.8706e+07	1.7745e+08	4.24391e+07	3.53464e+07	5.00007e+07	6.54219e+07	5.97926e+07	2.46135e+07	3.30724e+07	4.10369e+07	4.11334e+07	5.99213e+07	2.45943e+06	1.96351e+06	2.65131e+06
2,4-Dihydroxybenzoic acid	Phenolic acids	1.40206e+07	1.47185e+07	2.48707e+06	8.03536e+06	9.03456e+06	2.89792e+07	1.2587e+07	8.89713e+06	8.39746e+06	2.39974e+07	2.28885e+07	2.30202e+06	2.14661e+07	1.44435e+07	2.82883e+06	2.09411e+07	1.075e+07	2.39201e+06	1.14176e+07	2.44411e+07	4.7222e+06	2.51851e+07	3.27164e+07	3.67054e+07	1.12053e+07	1.11037e+07	1.08422e+07
Benzamide	Phenolic acids	4.38516e+06	4.49657e+06	1.50001e+06	5.00284e+06	5.04448e+06	6.39685e+06	4.90877e+06	1.67285e+07	1.00393e+07	6.28956e+06	5.07599e+06	5.84304e+06	8.5828e+06	7.97022e+06	1.81905e+06	6.18614e+06	3.13759e+07	1.3499e+06	8.76539e+06	8.0359e+06	1.12393e+07	1.03773e+07	6.43176e+06	9.19992e+06	4.33973e+06	4.9752e+06	5.10549e+06
Ethyl maltol	Phenolic acids	4.78767e+06	7.84197e+06	3.8597e+06	5.43126e+06	7.55957e+06	5.57184e+06	2.07628e+07	7.11559e+06	6792930	8.74602e+06	9.70457e+06	5.26517e+06	6.86437e+06	1.52287e+07	3.61402e+06	7.46888e+06	1.11726e+07	8.07593e+06	2.18486e+07	1.48077e+07	6.50056e+06	1.75776e+07	8.97581e+06	1.96555e+07	1.01738e+07	9.85286e+06	1.01496e+07
2-Methoxyhydroquinone	Phenolic acids	5.24308e+07	3.16571e+07	2.73394e+07	4.88934e+07	5.54891e+07	5.10121e+07	4.66115e+07	4.75402e+07	4.539e+07	6.65149e+07	6.37913e+07	2.39205e+07	4.97891e+07	4.53789e+07	3.3519e+07	7.67053e+07	5.06212e+07	2.32592e+07	3.88363e+07	5.70619e+07	3.23447e+07	8.18818e+07	6.43491e+07	6.04529e+07	4.24335e+07	4.13024e+07	4.19571e+07
4-hydroxy-5-(4-hydroxy-3-methoxyphenyl)pentanoic acid	Phenolic acids	1.00901e+07	1.21705e+07	2.35264e+07	5.05241e+07	2.48696e+07	1.33434e+07	3.72407e+07	1.10256e+07	2.03279e+07	3.11705e+07	7.04636e+06	5.09961e+06	9.83271e+06	2.40438e+07	1.17734e+07	1.08534e+06	988813	1.26585e+06	1.2617e+06	880150	1.29816e+06	823837	602198	1.13493e+06	6.27833e+06	6.2982e+06	3.65589e+06
Metoprolol	Phenolic acids	3.43848e+07	5.07811e+07	3.40312e+07	2.52834e+07	3.57422e+07	3.70599e+07	4.09607e+07	3.42934e+07	1.59961e+07	2.74132e+07	2.33186e+07	1.03888e+07	3.34174e+07	5.87396e+07	3.36293e+07	2.03488e+07	2.9624e+07	4.1403e+07	2.82593e+07	7.94166e+06	2.40447e+07	2.65756e+07	1.90012e+07	1.79878e+07	3.17911e+06	2.88774e+06	3.22461e+06
1,3-Benzenediol	Phenolic acids	2.31493e+07	2.49352e+07	2.73252e+07	6.10807e+07	6.54787e+07	3.71106e+07	2.02877e+07	1.84343e+07	1.33847e+07	2.74888e+07	1.51842e+07	1.41583e+07	3.2887e+07	1.61333e+07	3.38531e+07	1.70706e+07	1.95552e+07	2.33969e+07	1.75472e+07	6.17709e+07	2.84858e+07	1.81705e+07	3.5269e+07	3.26101e+07	1.57703e+07	1.60335e+07	1.60187e+07
(1E,4Z,6E)-5-hydroxy-1,7-bis(4-hydroxyphenyl)hepta-1,4,6-trien-3-one	Phenolic acids	3.29301e+07	3.55539e+07	3.46982e+07	3.54782e+07	2.93061e+07	2.60217e+07	3.02966e+07	3.5331e+07	3.59087e+07	2.4595e+07	2.71306e+07	3.51457e+07	3.15127e+07	3.10814e+07	3.48006e+07	2.61899e+07	3.29646e+07	3.48429e+07	3.08712e+07	2.14117e+07	2.97903e+07	2.64171e+07	3.12626e+07	2.2467e+07	2.78476e+07	2.74912e+07	2.75431e+07
Forsythiaside	Phenolic acids	1.065e+08	1.26352e+08	1.36214e+08	1.43074e+08	9.87556e+07	8.87057e+07	9.3876e+07	9.26603e+07	1.35369e+08	6.21321e+07	6.25069e+07	147030625	1.0205e+08	7.98234e+07	1.2341e+08	8.13062e+07	102221997	1.3508e+08	1.18603e+08	5.13532e+07	9.45922e+07	7.54534e+07	9.77582e+07	6.44693e+07	9.41623e+07	9.18972e+07	9.43557e+07
(2S)-hydroxy(4-hydroxyphenyl)ethanoic acid	Phenolic acids	2.50305e+07	2.15431e+07	2.91553e+06	1.31377e+07	2.12246e+07	3.69592e+07	2.02645e+07	1.34778e+07	1.25707e+07	3.97371e+07	1.25099e+07	2.50594e+06	1.73875e+07	9.04249e+06	2.10297e+06	2.66864e+07	2.99678e+07	2.50565e+07	44363291	2.7175e+07	1.66049e+07	1.14924e+08	5.88769e+07	6.95019e+07	2.57615e+07	2.53379e+07	2.56252e+07
Win VI	Phenolic acids	2.29925e+07	2.1725e+07	2.81819e+07	1.77694e+07	1.7584e+07	1.65917e+07	1.64001e+07	1.77465e+07	2.07889e+07	1.51481e+07	1.60135e+07	2.54687e+07	2.13668e+07	1.96035e+07	2.56153e+07	2.31165e+07	2.31552e+07	2.33462e+07	2.36767e+07	1.84025e+07	2.14924e+07	1.86043e+07	2.334e+07	1.62585e+07	1.97025e+07	1.91773e+07	1.95554e+07
Methyl 4-methoxybenzoate	Phenolic acids	3.45007e+07	3.38769e+07	3.34456e+07	3.39021e+07	3.16974e+07	3.19026e+07	3.22764e+07	3.02277e+07	3.06431e+07	3.21247e+07	3.10481e+07	3.0068e+07	3.10386e+07	2.95204e+07	3.09866e+07	3.59467e+07	3.04638e+07	3.06063e+07	2.82247e+07	2.8791e+07	2.85544e+07	3.17704e+07	2.9921e+07	3.23175e+07	2.83501e+07	2.7983e+07	2.82203e+07
1-Hydroxyanthraquinone	Quinones	1.91501e+07	1.42157e+07	1.77848e+07	1.22329e+07	1.6657e+07	1.42003e+07	1.30179e+07	1.67252e+07	1.30164e+07	2.11514e+07	2.07811e+07	2.23883e+07	1.66049e+07	1.45602e+07	1.56771e+07	2.05525e+07	1.36977e+07	1.30892e+07	1.08444e+07	1.52878e+07	1.396e+07	1.27481e+07	1.08511e+07	1.52303e+07	1.43761e+07	1.42754e+07	1.40575e+07
Norambreinolide	Terpenoids	3.70025e+06	8.55408e+06	1.51673e+07	1.45165e+07	1.41073e+06	6.27858e+06	364285	7.16118e+06	4.30108e+06	2.62578e+06	1.39227e+06	6.97744e+06	7.65135e+06	3.36006e+06	6.94264e+06	1.77782e+07	2.05419e+07	1.79652e+07	1.57172e+07	4.08248e+06	8.77111e+06	4.52142e+06	6.73243e+06	4902747	5.2964e+06	5.18814e+06	5.26249e+06
Safrole	Terpenoids	1.91222e+07	1.77519e+07	1.97702e+07	2.11014e+07	1.81503e+07	1.59106e+07	1.57804e+07	1.60631e+07	1.73565e+07	1.35337e+07	1.49869e+07	2.01556e+07	1.54698e+07	2.11798e+07	1.85779e+07	1.82848e+07	1.60005e+07	1.93998e+07	1.43356e+07	1.2584e+07	1.48876e+07	1.24843e+07	1.44605e+07	1.44236e+07	1.45859e+07	1.46018e+07	1.43388e+07
(2E,4E)-11-Methoxy-3,7,11-trimethyldodeca-2,4-dienoic acid	Terpenoids	5.42618e+07	73326734	7.04121e+07	3.91281e+07	5.8667e+07	5.69267e+07	68407431	6.00684e+07	4.65852e+07	5.10758e+07	5.50516e+07	3.89625e+07	5.87151e+07	7.85247e+07	5.02776e+07	3.99403e+07	4.54761e+07	5.92071e+07	5.6862e+07	2.59738e+07	4.22148e+07	4.49206e+07	3.73569e+07	4.68432e+07	7.08234e+06	6.90046e+06	7.09863e+06
Paeoniflorin	Terpenoids	1.4001e+07	1.32961e+07	1.32727e+07	8.83408e+06	1.2084e+07	1.05124e+07	9.76356e+06	1.03509e+07	1.11087e+07	1.32271e+07	1.07635e+07	1.44105e+07	1.3439e+07	1.0135e+07	1.40431e+07	15844159	9.72086e+06	9.88628e+06	7.82721e+06	1.43638e+07	1.23993e+07	4.74469e+06	7.08135e+06	1.05322e+07	9.93034e+06	9.78119e+06	9.93877e+06
trans-p-Menthane-1,8-diol	Terpenoids	4.20849e+06	2.94292e+06	2.78471e+06	3.84707e+06	1.13285e+06	4.41177e+06	3.05294e+06	4.13717e+06	3.20586e+06	4.27023e+06	6.11034e+06	6.87575e+06	5.27604e+06	7.14525e+06	7.01912e+06	5.41493e+06	2.63439e+06	4.10777e+06	3.62567e+06	3.37431e+06	2.59895e+06	1.38747e+06	1.96462e+06	2.88497e+06	3.94542e+06	3.8532e+06	3.94157e+06
Undulatone	Terpenoids	1.99142e+07	2.01823e+07	1.80084e+07	1.80417e+07	1.58388e+07	1.63296e+07	1.56581e+07	1.59244e+07	1.79316e+07	1.72118e+07	1.55115e+07	1.39128e+07	1.69709e+07	1.56768e+07	1.5863e+07	1.69895e+07	1.55922e+07	1.38444e+07	1.27835e+07	1.31293e+07	1.18142e+07	1.38131e+07	1.65886e+07	1.32148e+07	1.54029e+07	1.5002e+07	1.53225e+07
Geniposide	Terpenoids	1.19071e+07	2.49039e+06	3.21178e+06	1.92978e+07	20226534	1.45907e+07	2.63315e+06	7.07128e+06	1.23552e+06	1.05268e+07	3.90304e+06	3.96935e+06	1.8362e+07	2.63745e+06	4.31388e+06	2.43694e+07	1.03392e+07	7.20626e+06	7.90784e+06	5.92268e+06	9.07214e+06	1.13581e+06	1.28281e+07	2.83693e+07	9.0668e+06	8.80842e+06	9.16628e+06
