# Supplementary material for: Integrating transcriptome and metabolome to reveal the characteristics of gene expression profiles and metabolite changes of sorghum in response to cadmium treatment
Source: Front Plant Sci. 2025 Sep 18;16:1678876. doi: 10.3389/fpls.2025.1678876 (PMC12488672; doi:10.3389/fpls.2025.1678876)
Supplement: Supplementary file 10 [file Table7.xlsx]

## Sheet: Sheet1
Table S7 Detailed qRT-PCR amplification information
	Ct(EIF4α)	Ct(SbiHYZv1_01G0008640.2)	△Ct	2△-CT	Mean	SD				Ct(EIF4α)	Ct(SbiHYZv1_04G0038570.1)	△Ct	2△-CT	Mean	SD
CK-1	20.749	22.879	2.13	0.228458	0.248969	0.0392516			CK-1	20.749	23.962	3.213	0.107843	0.122194	0.012487
CK-2	21.376	23.533	2.157	0.224222					CK-2	21.376	24.34	2.964	0.128158
CK-3	21.611	23.376	1.765	0.294227					CK-3	21.611	24.548	2.937	0.130579
TM3h-1	21.353	23.637	2.284	0.205328	0.243077	0.0420328			TM3h-1	21.353	23.715	2.362	0.194521	0.177071	0.0219642
TM3h-2	21.757	23.551	1.794	0.288371					TM3h-2	21.757	24.197	2.44	0.184284
TM3h-3	20.884	22.97	2.086	0.235533					TM3h-3	20.884	23.598	2.714	0.152407
TM6h-1	21.775	23.803	2.028	0.245195	0.332011	0.0961018			TM6h-1	21.775	23.552	1.777	0.29179	0.319989	0.0666629
TM6h-2	22.087	23.751	1.664	0.315563					TM6h-2	22.087	23.965	1.878	0.272061
TM6h-3	21.668	22.868	1.2	0.435275					TM6h-3	21.668	23.004	1.336	0.396117
TM9h-1	21.439	23.29	1.851	0.2772	0.328936	0.0666595			TM9h-1	21.439	23.03	1.591	0.331941	0.343199	0.0346649
TM9h-2	22.025	23.332	1.307	0.40416					TM9h-2	22.025	23.689	1.664	0.315563
TM9h-3	21.71	23.421	1.711	0.305448					TM9h-3	21.71	23.098	1.388	0.382094
TM12h-1	21.402	23.15	1.748	0.297714	0.423241	0.10952			TM12h-1	21.402	23.043	1.641	0.320634	0.448183	0.111438
TM12h-2	21.978	22.98	1.002	0.499307					TM12h-2	21.978	22.986	1.008	0.497235
TM12h-3	21.527	22.608	1.081	0.472701					TM12h-3	21.527	22.452	0.925	0.526681
TM24h-1	22.202	23.889	1.687	0.310572	0.309978	0.029005			TM24h-1	22.202	23.564	1.362	0.389043	0.334302	0.0494101
TM24h-2	21.788	23.35	1.562	0.338681					TM24h-2	21.788	23.559	1.771	0.293006
TM24h-3	21.473	23.306	1.833	0.28068					TM24h-3	21.473	23.113	1.64	0.320856
TM48h-1	21.483	23.23	1.747	0.297921	0.316678	0.027078			TM48h-1	21.483	23.59	2.107	0.232129	0.337542	0.0952009
TM48h-2	21.246	22.77	1.524	0.34772					TM48h-2	21.246	22.707	1.461	0.363241
TM48h-3	21.574	23.29	1.716	0.304392					TM48h-3	21.574	22.835	1.261	0.417255
TM72h-1	21.491	23.405	1.914	0.265356	0.293143	0.0368512			TM72h-1	21.491	23.2587	1.7677	0.293677	0.336884	0.0439626
TM72h-2	21.397	23.238	1.841	0.279128					TM72h-2	21.397	22.973	1.576	0.335411
TM72h-3	21.908	23.486	1.578	0.334946					TM72h-3	21.908	23.298	1.39	0.381565
	Ct(EIF4α)	Ct(SbiHYZv1_01G0060320.1)	△Ct	2△-CT	Mean	SD				Ct(EIF4α)	Ct(SbiHYZv1_01G0061280.1)	△Ct	2△-CT	Mean	SD
CK-1	20.749	21.728	0.979	0.507331	0.450249	0.051426			CK-1	20.749	22.928	2.179	0.220829	0.164157	0.0491524
CK-2	21.376	22.671	1.295	0.407536					CK-2	21.376	24.228	2.852	0.138504
CK-3	21.611	22.809	1.198	0.435879					CK-3	21.611	24.52	2.909	0.133139
TM3h-1	21.353	22.197	0.844	0.557097	0.495822	0.0758843			TM3h-1	21.353	24.145	2.792	0.144386	0.116862	0.0283362
TM3h-2	21.757	23.04	1.283	0.41094					TM3h-2	21.757	25.267	3.51	0.0877778
TM3h-3	20.884	21.829	0.945	0.51943					TM3h-3	20.884	23.962	3.078	0.118421
TM6h-1	21.775	23.184	1.409	0.376573	0.455146	0.0724926			TM6h-1	21.775	24.98	3.205	0.108442	0.1309	0.0206832
TM6h-2	22.087	23.178	1.091	0.469436					TM6h-2	22.087	24.832	2.745	0.149167
TM6h-3	21.668	22.613	0.945	0.51943					TM6h-3	21.668	24.556	2.888	0.135091
TM9h-1	21.439	22.913	1.474	0.359983	0.366221	0.00577765			TM9h-1	21.439	24.368	2.929	0.131306	0.106074	0.0223905
TM9h-2	22.025	23.454	1.429	0.371388					TM9h-2	22.025	25.371	3.346	0.0983453
TM9h-3	21.71	23.155	1.445	0.367292					TM9h-3	21.71	25.207	3.497	0.0885723
TM12h-1	21.402	22.578	1.176	0.442577	0.497113	0.0553532			TM12h-1	21.402	24.813	3.411	0.0940127	0.0921536	0.0138363
TM12h-2	21.978	22.832	0.854	0.553249					TM12h-2	21.978	25.23	3.252	0.104966
TM12h-3	21.527	22.54	1.013	0.495515					TM12h-3	21.527	25.217	3.69	0.0774817
TM24h-1	22.202	22.762	0.56	0.678302	0.585662	0.0857418			TM24h-1	22.202	26.379	4.177	0.0552838	0.067966	0.0139269
TM24h-2	21.788	22.6	0.812	0.569592					TM24h-2	21.788	25.715	3.927	0.0657439
TM24h-3	21.473	22.447	0.974	0.509093					TM24h-3	21.473	25.066	3.593	0.0828704
TM48h-1	21.483	22.27	0.787	0.579548	0.60931	0.026381			TM48h-1	21.483	25.642	4.159	0.0559779	0.0608943	0.00791466
TM48h-2	21.246	21.913	0.667	0.629815					TM48h-2	21.246	25.387	4.141	0.0566806
TM48h-3	21.574	22.267	0.693	0.618566					TM48h-3	21.574	25.41	3.836	0.0700243
TM72h-1	21.491	22.757	1.266	0.415811	0.485875	0.0819193			TM72h-1	21.491	25.462	3.971	0.063769	0.0656317	0.00281421
TM72h-2	21.397	22.499	1.102	0.46587					TM72h-2	21.397	25.257	3.86	0.0688691
TM72h-3	21.908	22.704	0.796	0.575944					TM72h-3	21.908	25.868	3.96	0.0642571
	Ct(EIF4α)	Ct(SbiHYZv1_03G0015800.1)	△Ct	2△-CT	Mean	SD				Ct(EIF4α)	Ct(SbiHYZv1_03G0006890.1)	△Ct	2△-CT	Mean	SD
CK-1	20.749	22.014	1.265	0.416099	0.368307	0.059503			CK-1	20.749	23.965	3.216	0.107619	0.130616	0.0246809
CK-2	21.376	23.105	1.729	0.301661					CK-2	21.376	24.347	2.971	0.127538
CK-3	21.611	22.98	1.369	0.38716					CK-3	21.611	24.285	2.674	0.156692
TM3h-1	21.353	23.053	1.7	0.307786	0.339539	0.0334668			TM3h-1	21.353	23.675	2.322	0.19999	0.185354	0.0335143
TM3h-2	21.757	23.329	1.572	0.336342					TM3h-2	21.757	24.015	2.258	0.209062
TM3h-3	20.884	22.301	1.417	0.37449					TM3h-3	20.884	23.65	2.766	0.147011
TM6h-1	21.775	23.121	1.346	0.393381	0.494616	0.116535			TM6h-1	21.775	23.982	2.207	0.216584	0.243491	0.0343935
TM6h-2	22.087	23.181	1.094	0.468461					TM6h-2	22.087	24.197	2.11	0.231647
TM6h-3	21.668	22.353	0.685	0.622006					TM6h-3	21.668	23.493	1.825	0.282241
TM9h-1	21.439	22.738	1.299	0.406408	0.417854	0.037224			TM9h-1	21.439	24.139	2.7	0.153893	0.17476	0.0206552
TM9h-2	22.025	23.147	1.122	0.459456					TM9h-2	22.025	24.382	2.357	0.195197
TM9h-3	21.71	23.077	1.367	0.387697					TM9h-3	21.71	24.223	2.513	0.175191
TM12h-1	21.402	23.363	1.961	0.25685	0.363298	0.0965876			TM12h-1	21.402	23.75	2.348	0.196418	0.253514	0.0506432
TM12h-2	21.978	23.345	1.367	0.387697					TM12h-2	21.978	23.861	1.883	0.271119
TM12h-3	21.527	22.694	1.167	0.445346					TM12h-3	21.527	23.298	1.771	0.293006
TM24h-1	22.202	23.389	1.187	0.439215	0.379484	0.0538978			TM24h-1	22.202	23.988	1.786	0.289975	0.304579	0.0289999
TM24h-2	21.788	23.243	1.455	0.364755					TM24h-2	21.788	23.595	1.807	0.285785
TM24h-3	21.473	23.053	1.58	0.334482					TM24h-3	21.473	23.038	1.565	0.337978
TM48h-1	21.483	22.801	1.318	0.401091	0.447591	0.0645064			TM48h-1	21.483	22.866	1.383	0.383421	0.3463	0.0401064
TM48h-2	21.246	22.496	1.25	0.420448					TM48h-2	21.246	22.7535	1.5075	0.35172
TM48h-3	21.574	22.514	0.94	0.521233					TM48h-3	21.574	23.293	1.719	0.303759
TM72h-1	21.491	23.288	1.797	0.287772	0.371897	0.0958982			TM72h-1	21.491	23.387	1.896	0.268687	0.313947	0.0708264
TM72h-2	21.397	22.905	1.508	0.351598					TM72h-2	21.397	23.246	1.849	0.277585
TM72h-3	21.908	22.978	1.07	0.476319					TM72h-3	21.908	23.246	1.338	0.395569
	Ct(EIF4α)	Ct(SbiHYZv1_02G0012250.1)	△Ct	2△-CT	Mean	SD				Ct(EIF4α)	Ct(SbiHYZv1_03G0045110.1)	△Ct	2△-CT	Mean	SD
CK-1	20.749	22.309	1.56	0.339151	0.314827	0.0557561			CK-1	20.749	21.395	0.646	0.63905	0.628661	0.0235973
CK-2	21.376	22.873	1.497	0.354289					CK-2	21.376	22.109	0.733	0.601652
CK-3	21.611	23.605	1.994	0.251042					CK-3	21.611	22.243	0.632	0.645281
TM3h-1	21.353	23.1715	1.8185	0.283516	0.341734	0.0580941			TM3h-1	21.353	22.033	0.68	0.624165	0.671267	0.102086
TM3h-2	21.757	23.305	1.548	0.341984					TM3h-2	21.757	22.1	0.343	0.7884
TM3h-3	20.884	22.207	1.323	0.399703					TM3h-3	20.884	21.618	0.734	0.601235
TM6h-1	21.775	22.703	0.928	0.525586	0.511925	0.0514537			TM6h-1	21.775	21.699	-0.076	1.05409	1.01734	0.0318463
TM6h-2	22.087	23.223	1.136	0.455019					TM6h-2	22.087	22.09	0.003	0.997923
TM6h-3	21.668	22.517	0.849	0.555169					TM6h-3	21.668	21.668	0	1
TM9h-1	21.439	22.408	0.969	0.51086	0.439679	0.0656305			TM9h-1	21.439	22.055	0.616	0.652477	0.653388	0.00326899
TM9h-2	22.025	23.415	1.39	0.381565					TM9h-2	22.025	22.645	0.62	0.650671
TM9h-3	21.71	22.939	1.229	0.426613					TM9h-3	21.71	22.316	0.606	0.657016
TM12h-1	21.402	22.79	1.388	0.382094	0.449374	0.067592			TM12h-1	21.402	22.465	1.063	0.478636	0.572304	0.0822024
TM12h-2	21.978	23.134	1.156	0.448755					TM12h-2	21.978	22.639	0.661	0.63244
TM12h-3	21.527	22.478	0.951	0.517274					TM12h-3	21.527	22.25	0.723	0.605836
TM24h-1	22.202	22.921	0.719	0.607518	0.505406	0.103088			TM24h-1	22.202	22.449	0.247	0.842647	0.760855	0.073263
TM24h-2	21.788	22.767	0.979	0.507331					TM24h-2	21.788	22.3	0.512	0.70125
TM24h-3	21.473	22.79	1.317	0.401369					TM24h-3	21.473	21.91	0.437	0.738669
TM48h-1	21.483	22.582	1.099	0.46684	0.600584	0.116472			TM48h-1	21.483	21.707	0.224	0.856188	0.884125	0.0404015
TM48h-2	21.246	21.803	0.557	0.679714					TM48h-2	21.246	21.454	0.208	0.865737
TM48h-3	21.574	22.184	0.61	0.655197					TM48h-3	21.574	21.678	0.104	0.93045
TM72h-1	21.491	22.267	0.776	0.583984	0.667564	0.0917769			TM72h-1	21.491	21.868	0.377	0.770037	0.816694	0.0404158
TM72h-2	21.397	22.012	0.615	0.65293					TM72h-2	21.397	21.65	0.253	0.83915
TM72h-3	21.908	22.293	0.385	0.765779					TM72h-3	21.908	22.158	0.25	0.840896
	Ct(EIF4α)	Ct(SbiHYZv1_03G0050820.1)	△Ct	2△-CT	Mean	SD
CK-1	20.749	23.061	2.312	0.201381	0.218144	0.0218285
CK-2	21.376	23.418	2.042	0.242827
CK-3	21.611	23.861	2.25	0.210224
TM3h-1	21.353	23.514	2.161	0.223601	0.264519	0.0567512
TM3h-2	21.757	23.3595	1.6025	0.329306
TM3h-3	20.884	22.939	2.055	0.240649
TM6h-1	21.775	23.129	1.354	0.391206	0.494845	0.0925391
TM6h-2	22.087	22.9	0.813	0.569197
TM6h-3	21.668	22.6	0.932	0.524131
TM9h-1	21.439	22.689	1.25	0.420448	0.375938	0.044831
TM9h-2	22.025	23.434	1.409	0.376573
TM9h-3	21.71	23.306	1.596	0.330793
TM12h-1	21.402	22.991	1.589	0.332402	0.396187	0.0762429
TM12h-2	21.978	23.035	1.057	0.48063
TM12h-3	21.527	22.94	1.413	0.37553
TM24h-1	22.202	23.9145	1.7125	0.305131	0.310321	0.0284775
TM24h-2	21.788	23.34	1.552	0.341037
TM24h-3	21.473	23.285	1.812	0.284796
TM48h-1	21.483	22.848	1.365	0.388234	0.438001	0.0530409
TM48h-2	21.246	22.264	1.018	0.4938
TM48h-3	21.574	22.785	1.211	0.431969
TM72h-1	21.491	22.949	1.458	0.363997	0.381417	0.0151724
TM72h-2	21.397	22.749	1.352	0.391749
TM72h-3	21.908	23.272	1.364	0.388504
